# Supplementary material for: Murine hematopoietic progenitor cell lines with erythroid and megakaryocyte potential
Source: Nat Commun. 2025 Aug 7;16:7283. doi: 10.1038/s41467-025-62668-z (PMC12331996; doi:10.1038/s41467-025-62668-z)
Supplement: Supplementary file 3 — Supplementary Data 1 [file 41467_2025_62668_MOESM3_ESM.xlsx]

## Sheet: MK vs Non-diff
original_id	gene_id	gene_symbol	chromosome	biotype	baseMean	log2FoldChange	lfcSE	stat	pvalue	padj
ENSMUSG00000000001	ENSMUSG00000000001	Gnai3	3	protein_coding	7002.4	-0.145315	0.143302	-1.01404	0.310562	0.409345
ENSMUSG00000000028	ENSMUSG00000000028	Cdc45	16	protein_coding	890.363	-3.36591	0.300295	-11.2087	3.69767e-29	6.73039e-27
ENSMUSG00000000056	ENSMUSG00000000056	Narf	11	protein_coding	8144.49	0.281728	0.316244	0.890857	0.373006	0.472901
ENSMUSG00000000058	ENSMUSG00000000058	Cav2	6	protein_coding	124.009	-1.10476	0.703543	-1.57028
ENSMUSG00000000078	ENSMUSG00000000078	Klf6	13	protein_coding	22097.5	0.360858	0.354888	1.01682	0.309237	0.408065
ENSMUSG00000000085	ENSMUSG00000000085	Scmh1	4	protein_coding	1739.88	0.19766	0.247008	0.800217	0.423585	0.522614
ENSMUSG00000000088	ENSMUSG00000000088	Cox5a	9	protein_coding	1936.47	1.06023	0.235357	4.5048	6.64361e-06	3.36223e-05
ENSMUSG00000000093	ENSMUSG00000000093	Tbx2	11	protein_coding	87.0223	1.96356	0.518716	3.78542	0.000153446	0.000555994
ENSMUSG00000000127	ENSMUSG00000000127	Fer	17	protein_coding	1563.09	1.02938	0.395665	2.60165	0.0092776	0.0209402
ENSMUSG00000000131	ENSMUSG00000000131	Xpo6	7	protein_coding	4070.83	-0.243949	0.10994	-2.21893	0.0264914	0.0519175
ENSMUSG00000000134	ENSMUSG00000000134	Tfe3	X	protein_coding	1024.84	0.588682	0.134031	4.39215	1.12236e-05	5.3903e-05
ENSMUSG00000000148	ENSMUSG00000000148	Brat1	5	protein_coding	1081.39	0.733409	0.21778	3.36766	0.000758102	0.00229303
ENSMUSG00000000149	ENSMUSG00000000149	Gna12	5	protein_coding	1511.35	0.504854	0.250538	2.01508	0.0438964	0.079964
ENSMUSG00000000167	ENSMUSG00000000167	Pih1d2	9	protein_coding	25.9553	-0.0504518	0.505271	-0.0998512	0.920462	0.94487
ENSMUSG00000000168	ENSMUSG00000000168	Dlat	9	protein_coding	1405.98	-0.679143	0.227573	-2.98429	0.00284241	0.0074149
ENSMUSG00000000171	ENSMUSG00000000171	Sdhd	9	protein_coding	3832.36	-0.715958	0.147414	-4.85679	1.19305e-06	7.05611e-06
ENSMUSG00000000184	ENSMUSG00000000184	Ccnd2	6	protein_coding	13514.3	2.084	0.401592	5.18934	2.11036e-07	1.46521e-06
ENSMUSG00000000194	ENSMUSG00000000194	Gpr107	2	protein_coding	2619.99	2.07247	0.248497	8.33999	7.42952e-17	2.47443e-15
ENSMUSG00000000223	ENSMUSG00000000223	Drp2	X	protein_coding	18.7259	-0.543402	0.511614	-1.06213	0.288176	0.385521
ENSMUSG00000000244	ENSMUSG00000000244	Tspan32	7	protein_coding	6478.75	-0.0425654	0.212956	-0.199879	0.841575	0.885335
ENSMUSG00000000253	ENSMUSG00000000253	Gmpr	13	protein_coding	3266.43	-0.868669	0.216519	-4.01198	6.02111e-05	0.000241074
ENSMUSG00000000266	ENSMUSG00000000266	Mid2	X	protein_coding	10.0518	0.951442	0.704799	1.34995	0.177033	0.258005
ENSMUSG00000000275	ENSMUSG00000000275	Trim25	11	protein_coding	2622.37	0.75141	0.198989	3.77613	0.000159285	0.000574125
ENSMUSG00000000276	ENSMUSG00000000276	Dgke	11	protein_coding	1427.34	0.718435	0.355409	2.02143	0.0432353	0.0789024
ENSMUSG00000000278	ENSMUSG00000000278	Scpep1	11	protein_coding	359.537	-1.00821	0.489941	-2.05782	0.0396078	0.0733318
ENSMUSG00000000282	ENSMUSG00000000282	Mnt	11	protein_coding	1522.68	0.598603	0.185869	3.22056	0.00127939	0.00364186
ENSMUSG00000000290	ENSMUSG00000000290	Itgb2	10	protein_coding	11487.7	1.56488	0.572897	2.73151	0.0063044	0.0149166
ENSMUSG00000000295	ENSMUSG00000000295	Hddc2	10	protein_coding	386.331	-2.56277	0.213345	-12.0123	3.0607e-33	9.12344e-31
ENSMUSG00000000301	ENSMUSG00000000301	Pemt	11	protein_coding	254.593	-0.155127	0.323841	-0.479022	0.631923	0.713777
ENSMUSG00000000303	ENSMUSG00000000303	Cdh1	8	protein_coding	30.812	-2.0087	0.816879	-2.459	0.0139326	0.0297952
ENSMUSG00000000308	ENSMUSG00000000308	Ckmt1	2	protein_coding	48.5392	3.86619	0.801872	4.82146	1.42514e-06	8.29437e-06
ENSMUSG00000000317	ENSMUSG00000000317	Bcl6b	11	protein_coding	11.1596	-0.422976	0.692999	-0.610356	0.541626	0.632929
ENSMUSG00000000318	ENSMUSG00000000318	Clec10a	11	protein_coding	207.583	-7.27067	1.09855	-6.61841	3.63072e-11	5.01046e-10
ENSMUSG00000000320	ENSMUSG00000000320	Alox12	11	protein_coding	1753.21	4.8459	0.984972	4.91984	8.66164e-07	5.27455e-06
ENSMUSG00000000326	ENSMUSG00000000326	Comt	16	protein_coding	1707	0.295235	0.296649	0.995235	0.319622	0.418542
ENSMUSG00000000339	ENSMUSG00000000339	Rtca	3	protein_coding	1666.07	-0.0731946	0.187153	-0.391095	0.695727	0.768234
ENSMUSG00000000340	ENSMUSG00000000340	Dbt	3	protein_coding	697.01	-0.383662	0.266841	-1.43779	0.150494	0.225293
ENSMUSG00000000346	ENSMUSG00000000346	Dazap2	15	protein_coding	8633.56	-0.0897436	0.0985758	-0.910401	0.362611	0.462718
ENSMUSG00000000355	ENSMUSG00000000355	Mcts1	X	protein_coding	1276.33	-0.0738553	0.12285	-0.601183	0.547718	0.638796
ENSMUSG00000000374	ENSMUSG00000000374	Trappc10	10	protein_coding	6605.14	1.57557	0.20492	7.68868	1.48661e-14	3.54034e-13
ENSMUSG00000000378	ENSMUSG00000000378	Ccm2	11	protein_coding	998.527	-0.0369621	0.104324	-0.3543	0.723114	0.790133
ENSMUSG00000000384	ENSMUSG00000000384	Tbrg4	11	protein_coding	1600.01	-1.06534	0.189504	-5.62172	1.89068e-08	1.60336e-07
ENSMUSG00000000385	ENSMUSG00000000385	Tmprss2	16	protein_coding	27.0264	-0.0184618	0.625639	-0.0295086	0.976459	0.98383
ENSMUSG00000000386	ENSMUSG00000000386	Mx1	16	protein_coding	192.402	0.606195	1.10358	0.549299	0.5828	0.670056
ENSMUSG00000000392	ENSMUSG00000000392	Fap	2	protein_coding	32.2132	1.90894	0.45753	4.17227	3.0158e-05	0.000131076
ENSMUSG00000000399	ENSMUSG00000000399	Ndufa9	6	protein_coding	1889.91	-0.697325	0.179304	-3.88906	0.000100634	0.000381765
ENSMUSG00000000409	ENSMUSG00000000409	Lck	4	protein_coding	168.417	-1.18399	0.706524	-1.6758	0.0937781	0.152032
ENSMUSG00000000411	ENSMUSG00000000411	Tssk3	4	protein_coding	31.3276	0.476721	0.534923	0.891196	0.372824	0.47277
ENSMUSG00000000420	ENSMUSG00000000420	Galnt1	18	protein_coding	13031.5	1.05372	0.184801	5.70193	1.18456e-08	1.0488e-07
ENSMUSG00000000439	ENSMUSG00000000439	Mkrn2	6	protein_coding	907.878	0.179143	0.193904	0.923878	0.35555	0.456006
ENSMUSG00000000440	ENSMUSG00000000440	Pparg	6	protein_coding	509.752	2.70108	1.15207	2.34455	0.0190499	0.0389691
ENSMUSG00000000441	ENSMUSG00000000441	Raf1	6	protein_coding	1564.54	-0.598166	0.133311	-4.487	7.22326e-06	3.62481e-05
ENSMUSG00000000486	ENSMUSG00000000486	Septin1	7	protein_coding	994.034	-2.27806	0.55076	-4.13622	3.53072e-05	0.000150493
ENSMUSG00000000489	ENSMUSG00000000489	Pdgfb	15	protein_coding	256.779	1.29864	1.23362	1.05271	0.292476	0.390232
ENSMUSG00000000530	ENSMUSG00000000530	Acvrl1	15	protein_coding	60.4264	4.08906	0.613079	6.66971	2.56309e-11	3.6324e-10
ENSMUSG00000000531	ENSMUSG00000000531	Tamalin	15	protein_coding	71.4438	-3.75344	0.653756	-5.74134	9.39275e-09	8.48431e-08
ENSMUSG00000000532	ENSMUSG00000000532	Acvr1b	15	protein_coding	964.577	-0.688193	0.323302	-2.12864	0.0332841	0.0632139
ENSMUSG00000000538	ENSMUSG00000000538	Tom1l2	11	protein_coding	1248.4	1.58337	0.214133	7.39431	1.42141e-13	2.88557e-12
ENSMUSG00000000552	ENSMUSG00000000552	Zfp385a	15	protein_coding	1773.77	1.51438	0.424521	3.56728	0.000360705	0.0011885
ENSMUSG00000000555	ENSMUSG00000000555	Itga5	15	protein_coding	1891.55	0.653683	0.303226	2.15576	0.0311025	0.0596856
ENSMUSG00000000561	ENSMUSG00000000561	Wdr77	3	protein_coding	1046.05	-0.713321	0.241652	-2.95186	0.0031587	0.00812037
ENSMUSG00000000562	ENSMUSG00000000562	Adora3	3	protein_coding	399.252	1.15361	0.990939	1.16415	0.244362	0.337171
ENSMUSG00000000563	ENSMUSG00000000563	Atp5pb	3	protein_coding	10502.9	0.0603499	0.227888	0.264823	0.791146	0.845823
ENSMUSG00000000568	ENSMUSG00000000568	Hnrnpd	5	protein_coding	3419.06	-0.939999	0.186085	-5.05146	4.38456e-07	2.86197e-06
ENSMUSG00000000579	ENSMUSG00000000579	Dynlt1c	17	protein_coding	192.928	1.00215	0.304415	3.29207	0.000994527	0.0029164
ENSMUSG00000000581	ENSMUSG00000000581	C1d	11	protein_coding	2464	-0.422895	0.27048	-1.5635	0.117935	0.184055
ENSMUSG00000000594	ENSMUSG00000000594	Gm2a	11	protein_coding	1002.88	-6.06907	0.621654	-9.76277	1.62643e-22	1.27582e-20
ENSMUSG00000000600	ENSMUSG00000000600	Krit1	5	protein_coding	7404.05	0.539166	0.210159	2.56552	0.0103021	0.0229256
ENSMUSG00000000605	ENSMUSG00000000605	Clcn4	7	protein_coding	2553.05	0.421889	0.210266	2.00646	0.0448074	0.081408
ENSMUSG00000000627	ENSMUSG00000000627	Sema4f	6	protein_coding	12.4201	1.17178	0.625512	1.87331	0.0610249	0.105964
ENSMUSG00000000628	ENSMUSG00000000628	Hk2	6	protein_coding	2837.56	0.681292	0.802686	0.848765	0.396012	0.495396
ENSMUSG00000000631	ENSMUSG00000000631	Myo18a	11	protein_coding	2330.92	-0.434215	0.249475	-1.74051	0.0817688	0.135423
ENSMUSG00000000673	ENSMUSG00000000673	Haao	17	protein_coding	86.6153	-0.215278	0.85294	-0.252396	0.800735	0.853211
ENSMUSG00000000682	ENSMUSG00000000682	Cd52	4	protein_coding	2977.54	2.67941	1.27781	2.09688	0.0360046	0.0676055
ENSMUSG00000000686	ENSMUSG00000000686	Abhd15	11	protein_coding	478.681	1.8766	0.214554	8.74652	2.20038e-18	9.43737e-17
ENSMUSG00000000693	ENSMUSG00000000693	Loxl3	6	protein_coding	146.114	1.67426	0.474159	3.53101	0.000413978	0.00134029
ENSMUSG00000000706	ENSMUSG00000000706	Btn1a1	13	protein_coding	37.7077	-1.03349	1.06104	-0.974031	0.330041	0.429294
ENSMUSG00000000708	ENSMUSG00000000708	Kat2b	17	protein_coding	2023.79	0.296717	0.128945	2.30111	0.0213855	0.0431031
ENSMUSG00000000711	ENSMUSG00000000711	Rab5b	10	protein_coding	2296.85	1.24099	0.145192	8.54726	1.26042e-17	4.8583e-16
ENSMUSG00000000724	ENSMUSG00000000724	Cryba1	11	protein_coding	65.3839	1.96031	0.320434	6.11769	9.49438e-10	1.01742e-08
ENSMUSG00000000738	ENSMUSG00000000738	Spg7	8	protein_coding	1821.83	-0.130394	0.24467	-0.532938	0.594076	0.681093
ENSMUSG00000000740	ENSMUSG00000000740	Rpl13	8	protein_coding	23250.6	-0.282999	0.15594	-1.81479	0.0695557	0.118431
ENSMUSG00000000743	ENSMUSG00000000743	Chmp1a	8	protein_coding	3046.2	0.715911	0.178415	4.01261	6.00498e-05	0.000240535
ENSMUSG00000000751	ENSMUSG00000000751	Rpa1	11	protein_coding	5460.09	-0.737482	0.212271	-3.47424	0.0005123	0.00162311
ENSMUSG00000000753	ENSMUSG00000000753	Serpinf1	11	protein_coding	108.881	-3.51605	0.967726	-3.63331	0.000279808	0.000947795
ENSMUSG00000000759	ENSMUSG00000000759	Tubgcp3	8	protein_coding	2537.56	-0.552482	0.124949	-4.42165	9.79494e-06	4.76428e-05
ENSMUSG00000000776	ENSMUSG00000000776	Polr3d	14	protein_coding	540.666	-0.746334	0.22685	-3.28998	0.00100193	0.00293619
ENSMUSG00000000782	ENSMUSG00000000782	Tcf7	11	protein_coding	56.5819	0.441524	0.434578	1.01598	0.309637	0.408397
ENSMUSG00000000787	ENSMUSG00000000787	Ddx3x	X	protein_coding	42049.4	-0.658443	0.250337	-2.63023	0.00853277	0.0194555
ENSMUSG00000000791	ENSMUSG00000000791	Il12rb1	8	protein_coding	1112.6	1.90358	0.626782	3.03707	0.00238887	0.00635083
ENSMUSG00000000804	ENSMUSG00000000804	Usp32	11	protein_coding	7385.97	1.91794	0.288335	6.65178	2.89578e-11	4.05886e-10
ENSMUSG00000000811	ENSMUSG00000000811	Txnrd3	6	protein_coding	343.728	-1.54392	0.363072	-4.25239	2.11504e-05	9.53313e-05
ENSMUSG00000000823	ENSMUSG00000000823	Zfp512b	2	protein_coding	971.741	-0.354763	0.204716	-1.73295	0.0831037	0.137316
ENSMUSG00000000826	ENSMUSG00000000826	Dnajc5	2	protein_coding	6155.61	0.398066	0.149495	2.66273	0.00775096	0.0178849
ENSMUSG00000000827	ENSMUSG00000000827	Tpd52l2	2	protein_coding	2152.89	-0.745187	0.174339	-4.27436	1.91687e-05	8.72813e-05
ENSMUSG00000000838	ENSMUSG00000000838	Fmr1	X	protein_coding	6228.49	-0.840462	0.283165	-2.9681	0.0029965	0.0077614
ENSMUSG00000000861	ENSMUSG00000000861	Bcl11a	11	protein_coding	1256.92	-3.37439	0.283992	-11.882	1.46835e-32	3.91962e-30
ENSMUSG00000000869	ENSMUSG00000000869	Il4	11	protein_coding	18.042	0.232843	0.38614	0.603	0.546509	0.637635
ENSMUSG00000000876	ENSMUSG00000000876	Pxmp4	2	protein_coding	1602.92	0.543712	0.267151	2.03522	0.0418283	0.076775
ENSMUSG00000000881	ENSMUSG00000000881	Dlg3	X	protein_coding	1569.09	0.80587	0.483949	1.66519	0.095874	0.154855
ENSMUSG00000000884	ENSMUSG00000000884	Gnb1l	16	protein_coding	194.66	-0.0553059	0.230454	-0.239987	0.810341	0.860477
ENSMUSG00000000901	ENSMUSG00000000901	Mmp11	10	protein_coding	10.3129	-0.779455	0.570762	-1.36564	0.172052	0.251751
ENSMUSG00000000902	ENSMUSG00000000902	Smarcb1	10	protein_coding	1515.84	-0.807019	0.197758	-4.08085	4.48723e-05	0.000185437
ENSMUSG00000000915	ENSMUSG00000000915	Hip1r	5	protein_coding	435.524	-1.09688	0.552391	-1.98569	0.0470673	0.0849101
ENSMUSG00000000916	ENSMUSG00000000916	Nsun5	5	protein_coding	285.208	-1.33961	0.168138	-7.9673	1.62177e-15	4.46923e-14
ENSMUSG00000000934	ENSMUSG00000000934	Top1mt	15	protein_coding	43.8773	-4.29555	0.80145	-5.35973	8.33486e-08	6.24242e-07
ENSMUSG00000000957	ENSMUSG00000000957	Mmp14	14	protein_coding	728.317	0.124176	1.70102	0.0730012	0.941805	0.960056
ENSMUSG00000000958	ENSMUSG00000000958	Slc7a7	14	protein_coding	86.0906	-0.575775	0.349693	-1.64651	0.0996579	0.159869
ENSMUSG00000000959	ENSMUSG00000000959	Oxa1l	14	protein_coding	2003.11	-0.683738	0.147271	-4.64273	3.43835e-06	1.8478e-05
ENSMUSG00000000976	ENSMUSG00000000976	Heatr6	11	protein_coding	1220.23	-0.688778	0.175082	-3.93403	8.35321e-05	0.00032337
ENSMUSG00000000982	ENSMUSG00000000982	Ccl3	11	protein_coding	24.5593	-1.90087	1.19165	-1.59516	0.110677	0.174371
ENSMUSG00000001016	ENSMUSG00000001016	Ilf2	3	protein_coding	3057.78	-1.39199	0.249988	-5.56821	2.57367e-08	2.1212e-07
ENSMUSG00000001017	ENSMUSG00000001017	Chtop	3	protein_coding	3991.21	-0.689672	0.103652	-6.65374	2.85739e-11	4.01134e-10
ENSMUSG00000001018	ENSMUSG00000001018	Snapin	3	protein_coding	1836.7	0.224642	0.206511	1.0878	0.276683	0.372907
ENSMUSG00000001020	ENSMUSG00000001020	S100a4	3	protein_coding	54.1484	-2.92638	1.04525	-2.79968	0.00511527	0.012437
ENSMUSG00000001025	ENSMUSG00000001025	S100a6	3	protein_coding	791.247	-3.59105	0.832728	-4.3124	1.61494e-05	7.48852e-05
ENSMUSG00000001027	ENSMUSG00000001027	Scn4a	11	protein_coding	20.44	2.41622	0.76439	3.16098	0.0015724	0.00437617
ENSMUSG00000001029	ENSMUSG00000001029	Icam2	11	protein_coding	1676.24	-3.43569	0.372555	-9.22197	2.91679e-20	1.66137e-18
ENSMUSG00000001034	ENSMUSG00000001034	Mapk7	11	protein_coding	324.485	0.478409	0.689382	0.693968	0.487702	0.582669
ENSMUSG00000001052	ENSMUSG00000001052	Sec24b	3	protein_coding	1791.47	0.639767	0.165067	3.8758	0.000106277	0.000400498
ENSMUSG00000001053	ENSMUSG00000001053	N4bp3	11	protein_coding	61.9403	-3.17124	0.581256	-5.45585	4.87401e-08	3.82164e-07
ENSMUSG00000001054	ENSMUSG00000001054	Rmnd5b	11	protein_coding	1235.4	-0.175629	0.296756	-0.59183	0.553964	0.644568
ENSMUSG00000001056	ENSMUSG00000001056	Nhp2	11	protein_coding	1775.06	-1.10825	0.30417	-3.64354	0.000268916	0.000914888
ENSMUSG00000001062	ENSMUSG00000001062	Vps9d1	8	protein_coding	509.642	0.0802454	0.189424	0.423628	0.671837	0.749021
ENSMUSG00000001065	ENSMUSG00000001065	Zfp276	8	protein_coding	414.98	0.382317	0.191535	1.99607	0.0459265	0.0831372
ENSMUSG00000001082	ENSMUSG00000001082	Mfsd10	5	protein_coding	1635.38	-1.63117	0.289129	-5.64166	1.68418e-08	1.43709e-07
ENSMUSG00000001089	ENSMUSG00000001089	Luzp1	4	protein_coding	586.281	-0.50163	0.458409	-1.09428	0.27383	0.369982
ENSMUSG00000001098	ENSMUSG00000001098	Kctd10	5	protein_coding	989.893	0.0706979	0.153096	0.461788	0.644234	0.724844
ENSMUSG00000001100	ENSMUSG00000001100	Poldip2	11	protein_coding	1819.46	-0.614257	0.226611	-2.71063	0.00671555	0.0157601
ENSMUSG00000001105	ENSMUSG00000001105	Ift20	11	protein_coding	1689.12	0.680918	0.203582	3.34468	0.000823761	0.00246668
ENSMUSG00000001120	ENSMUSG00000001120	Pcbp3	10	protein_coding	436.076	-1.14737	1.03916	-1.10413	0.269538	0.365425
ENSMUSG00000001123	ENSMUSG00000001123	Lgals9	11	protein_coding	17136.2	-0.614777	0.206068	-2.98336	0.00285099	0.00742932
ENSMUSG00000001127	ENSMUSG00000001127	Araf	X	protein_coding	3542.67	0.766175	0.18576	4.12454	3.71478e-05	0.000157289
ENSMUSG00000001128	ENSMUSG00000001128	Cfp	X	protein_coding	97.5406	0.471436	0.457875	1.02962	0.303189	0.401699
ENSMUSG00000001134	ENSMUSG00000001134	Uxt	X	protein_coding	675.597	-0.18716	0.24404	-0.766927	0.443125	0.540865
ENSMUSG00000001138	ENSMUSG00000001138	Cnnm3	1	protein_coding	618.826	-0.874979	0.307009	-2.85001	0.00437179	0.0108341
ENSMUSG00000001143	ENSMUSG00000001143	Lman2l	1	protein_coding	1215.7	1.48777	0.210276	7.07533	1.49096e-12	2.55909e-11
ENSMUSG00000001150	ENSMUSG00000001150	Mcm3ap	10	protein_coding	3510.17	0.16057	0.193868	0.828245	0.407532	0.50688
ENSMUSG00000001151	ENSMUSG00000001151	Pcnt	10	protein_coding	3367.83	-1.36884	0.184113	-7.43475	1.04769e-13	2.17377e-12
ENSMUSG00000001156	ENSMUSG00000001156	Mxd1	6	protein_coding	5634.1	2.20436	0.196776	11.2024	3.96858e-29	7.09781e-27
ENSMUSG00000001157	ENSMUSG00000001157	Gmcl1	6	protein_coding	1093.65	-0.187084	0.138731	-1.34853	0.177487	0.258625
ENSMUSG00000001158	ENSMUSG00000001158	Snrnp27	6	protein_coding	1105.2	0.277364	0.14801	1.87396	0.0609363	0.105841
ENSMUSG00000001166	ENSMUSG00000001166	Oas1c	5	protein_coding	145.513	-1.97188	0.54312	-3.63066	0.0002827	0.00095705
ENSMUSG00000001173	ENSMUSG00000001173	Ocrl	X	protein_coding	4092.61	-0.232309	0.235591	-0.986069	0.324099	0.423041
ENSMUSG00000001175	ENSMUSG00000001175	Calm1	12	protein_coding	15698	-0.184517	0.356911	-0.516982	0.605169	0.690579
ENSMUSG00000001211	ENSMUSG00000001211	Agpat3	10	protein_coding	4135.61	2.55058	0.440122	5.79517	6.82505e-09	6.3411e-08
ENSMUSG00000001225	ENSMUSG00000001225	Slc26a3	12	protein_coding	20.4748	1.33842	0.584417	2.29019	0.0220105	0.0441816
ENSMUSG00000001227	ENSMUSG00000001227	Sema6b	17	protein_coding	402.889	-0.732873	0.384703	-1.90504	0.0567751	0.0997958
ENSMUSG00000001228	ENSMUSG00000001228	Uhrf1	17	protein_coding	3226.52	-4.58118	0.652434	-7.02167	2.19229e-12	3.6816e-11
ENSMUSG00000001229	ENSMUSG00000001229	Dpp9	17	protein_coding	1575.04	0.0275841	0.270132	0.102114	0.918667	0.943514
ENSMUSG00000001247	ENSMUSG00000001247	Lsr	7	protein_coding	18.8477	0.189712	0.412418	0.46	0.645516	0.725745
ENSMUSG00000001248	ENSMUSG00000001248	Gramd1a	7	protein_coding	4915.42	0.149604	0.142128	1.05259	0.292527	0.390232
ENSMUSG00000001249	ENSMUSG00000001249	Hpn	7	protein_coding	292.625	-2.69534	0.600522	-4.48834	7.17819e-06	3.60421e-05
ENSMUSG00000001270	ENSMUSG00000001270	Ckb	12	protein_coding	124.211	0.934575	0.748953	1.24784	0.212089	0.299834
ENSMUSG00000001280	ENSMUSG00000001280	Sp1	15	protein_coding	7813.69	0.0273143	0.123295	0.221536	0.824675	0.872072
ENSMUSG00000001281	ENSMUSG00000001281	Itgb7	15	protein_coding	1021.81	-4.50337	0.58101	-7.75094	9.12162e-15	2.23786e-13
ENSMUSG00000001285	ENSMUSG00000001285	Myg1	15	protein_coding	589.505	-1.11176	0.167242	-6.64758	2.97948e-11	4.16638e-10
ENSMUSG00000001288	ENSMUSG00000001288	Rarg	15	protein_coding	479.904	2.57661	0.453167	5.68579	1.30209e-08	1.14324e-07
ENSMUSG00000001289	ENSMUSG00000001289	Pfdn5	15	protein_coding	3122.43	0.204859	0.194698	1.05219	0.292713	0.390423
ENSMUSG00000001300	ENSMUSG00000001300	Efnb2	8	protein_coding	57.9724	0.856849	0.3721	2.30274	0.0212936	0.0429644
ENSMUSG00000001305	ENSMUSG00000001305	Rrp15	1	protein_coding	922.579	-3.24757	0.338198	-9.60257	7.7975e-22	5.53406e-20
ENSMUSG00000001313	ENSMUSG00000001313	Rnd2	11	protein_coding	423.564	-2.15622	0.516266	-4.17657	2.95938e-05	0.000128874
ENSMUSG00000001323	ENSMUSG00000001323	Srr	11	protein_coding	479.792	0.748466	0.200422	3.73445	0.000188128	0.000665875
ENSMUSG00000001333	ENSMUSG00000001333	Sync	4	protein_coding	36.1258	-0.971339	0.317083	-3.06336	0.00218867	0.0058846
ENSMUSG00000001334	ENSMUSG00000001334	Fndc5	4	protein_coding	11.4574	0.548244	0.834045	0.657331	0.510968	0.605049
ENSMUSG00000001349	ENSMUSG00000001349	Cnn1	9	protein_coding	12.9299	-0.296707	0.394626	-0.751869	0.45213	0.549232
ENSMUSG00000001366	ENSMUSG00000001366	Fbxo9	9	protein_coding	4387.97	0.717551	0.191664	3.7438	0.000181256	0.000644231
ENSMUSG00000001376	ENSMUSG00000001376	Vps50	6	protein_coding	1881.15	-0.0911824	0.159105	-0.573097	0.566579	0.656045
ENSMUSG00000001380	ENSMUSG00000001380	Hars1	18	protein_coding	2856.79	-0.591802	0.177474	-3.33459	0.000854253	0.00254808
ENSMUSG00000001383	ENSMUSG00000001383	Zmat2	18	protein_coding	2352.99	0.0207114	0.147326	0.140583	0.8882	0.92143
ENSMUSG00000001403	ENSMUSG00000001403	Ube2c	2	protein_coding	977.496	-3.79289	0.5695	-6.66003	2.73767e-11	3.86146e-10
ENSMUSG00000001415	ENSMUSG00000001415	Smg5	3	protein_coding	2779.49	-0.907829	0.175238	-5.18056	2.21222e-07	1.52822e-06
ENSMUSG00000001416	ENSMUSG00000001416	Cct3	3	protein_coding	9399.09	-1.23487	0.253766	-4.86617	1.13783e-06	6.7608e-06
ENSMUSG00000001418	ENSMUSG00000001418	Glmp	3	protein_coding	2332.21	0.278673	0.283664	0.982404	0.325901	0.424959
ENSMUSG00000001419	ENSMUSG00000001419	Mef2d	3	protein_coding	2399.22	0.497779	0.187255	2.65829	0.00785383	0.0180873
ENSMUSG00000001420	ENSMUSG00000001420	Tmem79	3	protein_coding	30.9949	-0.715587	0.389827	-1.83565	0.066409	0.113756
ENSMUSG00000001424	ENSMUSG00000001424	Snd1	6	protein_coding	17285.1	0.867739	0.377405	2.29922	0.0214922	0.0432724
ENSMUSG00000001435	ENSMUSG00000001435	Col18a1	10	protein_coding	36899.7	3.69499	0.811679	4.55228	5.30666e-06	2.74226e-05
ENSMUSG00000001436	ENSMUSG00000001436	Slc19a1	10	protein_coding	708.769	-0.754033	0.254397	-2.964	0.00303666	0.00785177
ENSMUSG00000001440	ENSMUSG00000001440	Kpnb1	11	protein_coding	12643.1	-0.721151	0.134892	-5.34613	8.98543e-08	6.69323e-07
ENSMUSG00000001441	ENSMUSG00000001441	Npepps	11	protein_coding	5833.73	1.65675	0.162982	10.1653	2.83329e-24	2.75399e-22
ENSMUSG00000001445	ENSMUSG00000001445	Mrpl10	11	protein_coding	895.397	0.0660115	0.167175	0.394864	0.692943	0.765964
ENSMUSG00000001467	ENSMUSG00000001467	Cyp51	5	protein_coding	7504.81	-0.169448	0.501663	-0.337772	0.735535	0.800624
ENSMUSG00000001472	ENSMUSG00000001472	Tcf25	8	protein_coding	11747.7	0.684249	0.090757	7.53935	4.72319e-14	1.03522e-12
ENSMUSG00000001473	ENSMUSG00000001473	Tubb6	18	protein_coding	983.345	-0.254431	0.484348	-0.525307	0.59937	0.68558
ENSMUSG00000001482	ENSMUSG00000001482	Def8	8	protein_coding	3028.99	-0.496985	0.310436	-1.60092	0.109394	0.172684
ENSMUSG00000001507	ENSMUSG00000001507	Itga3	11	protein_coding	11.7588	1.24643	0.772197	1.61414	0.106497	0.16903
ENSMUSG00000001517	ENSMUSG00000001517	Foxm1	6	protein_coding	777.137	-3.31093	0.461591	-7.17287	7.34398e-13	1.31875e-11
ENSMUSG00000001518	ENSMUSG00000001518	Itfg2	6	protein_coding	584.77	-1.25984	0.2288	-5.50628	3.66487e-08	2.93929e-07
ENSMUSG00000001520	ENSMUSG00000001520	Nrip2	6	protein_coding	95.7626	-1.00479	0.365804	-2.74679	0.00601816	0.0143303
ENSMUSG00000001521	ENSMUSG00000001521	Tulp3	6	protein_coding	936.021	1.80378	0.323696	5.57246	2.51172e-08	2.07581e-07
ENSMUSG00000001524	ENSMUSG00000001524	Gtf2h4	17	protein_coding	433.669	-1.32286	0.165598	-7.98842	1.36679e-15	3.78406e-14
ENSMUSG00000001525	ENSMUSG00000001525	Tubb5	17	protein_coding	26752.9	-1.30808	0.182051	-7.18524	6.7088e-13	1.21321e-11
ENSMUSG00000001542	ENSMUSG00000001542	Ell2	13	protein_coding	2193.37	1.22132	0.528286	2.31185	0.0207859	0.0420729
ENSMUSG00000001552	ENSMUSG00000001552	Jup	11	protein_coding	53.9452	-3.08633	1.12202	-2.75069	0.00594706	0.0141893
ENSMUSG00000001558	ENSMUSG00000001558	Klhl10	11	protein_coding	16.617	-0.335736	0.369902	-0.907635	0.364071	0.464139
ENSMUSG00000001569	ENSMUSG00000001569	Nom1	5	protein_coding	1601.39	-1.18629	0.110129	-10.7718	4.67789e-27	6.80196e-25
ENSMUSG00000001576	ENSMUSG00000001576	Ergic1	17	protein_coding	3151.85	0.414458	0.221621	1.87012	0.0614671	0.106639
ENSMUSG00000001588	ENSMUSG00000001588	Acap1	11	protein_coding	4789.62	-1.86674	0.445619	-4.18909	2.80077e-05	0.000122724
ENSMUSG00000001627	ENSMUSG00000001627	Ifrd1	12	protein_coding	4370.45	0.21461	0.374663	0.572807	0.566776	0.656207
ENSMUSG00000001630	ENSMUSG00000001630	Stk38l	6	protein_coding	3234.32	2.38709	0.604017	3.95203	7.74901e-05	0.000302271
ENSMUSG00000001632	ENSMUSG00000001632	Brpf1	6	protein_coding	2070.8	-0.106017	0.168536	-0.629047	0.529318	0.621307
ENSMUSG00000001642	ENSMUSG00000001642	Akr1b1	6	protein_coding	2471.29	-1.47835	0.286504	-5.15995	2.47012e-07	1.68941e-06
ENSMUSG00000001663	ENSMUSG00000001663	Gstt1	10	protein_coding	1082.64	2.04357	0.742911	2.75077	0.00594562	0.0141893
ENSMUSG00000001665	ENSMUSG00000001665	Gstt3	10	protein_coding	209.637	-1.51921	0.320035	-4.74702	2.06434e-06	1.1669e-05
ENSMUSG00000001666	ENSMUSG00000001666	Ddt	10	protein_coding	100.557	-0.706724	0.231189	-3.05691	0.00223633	0.00599869
ENSMUSG00000001674	ENSMUSG00000001674	Ddx18	1	protein_coding	1754.38	-1.37376	0.182244	-7.53802	4.77171e-14	1.04458e-12
ENSMUSG00000001687	ENSMUSG00000001687	Ubl3	5	protein_coding	721.286	-1.71413	0.412586	-4.15461	3.25848e-05	0.000140327
ENSMUSG00000001707	ENSMUSG00000001707	Eef1e1	13	protein_coding	790.605	-1.3683	0.207707	-6.58766	4.46825e-11	6.08178e-10
ENSMUSG00000001729	ENSMUSG00000001729	Akt1	12	protein_coding	4940.96	-0.632931	0.256506	-2.46751	0.0136058	0.0292125
ENSMUSG00000001739	ENSMUSG00000001739	Cldn15	5	protein_coding	20.4906	-0.12711	0.399273	-0.318354	0.750217	0.813189
ENSMUSG00000001741	ENSMUSG00000001741	Il16	7	protein_coding	393.225	-0.615222	0.780253	-0.78849	0.43041	0.529428
ENSMUSG00000001750	ENSMUSG00000001750	Tcirg1	19	protein_coding	1807.53	-0.427065	0.261711	-1.63182	0.102717	0.164129
ENSMUSG00000001751	ENSMUSG00000001751	Naglu	11	protein_coding	446.091	-0.385801	0.233903	-1.64941	0.0990641	0.159202
ENSMUSG00000001755	ENSMUSG00000001755	Coasy	11	protein_coding	968.648	0.367788	0.194046	1.89536	0.0580443	0.101772
ENSMUSG00000001763	ENSMUSG00000001763	Tspan33	6	protein_coding	62.8203	-2.28434	1.06443	-2.14607	0.0318673	0.0609323
ENSMUSG00000001767	ENSMUSG00000001767	Crnkl1	2	protein_coding	2112.91	-0.326386	0.12611	-2.58812	0.00965024	0.0216691
ENSMUSG00000001768	ENSMUSG00000001768	Rin2	2	protein_coding	99.2286	-1.34233	0.562427	-2.38667	0.0170017	0.035337
ENSMUSG00000001774	ENSMUSG00000001774	Chordc1	9	protein_coding	4245.78	-0.452857	0.124137	-3.64805	0.000264239	0.000900689
ENSMUSG00000001783	ENSMUSG00000001783	Rtcb	10	protein_coding	4206.08	-0.69743	0.148925	-4.6831	2.82568e-06	1.54738e-05
ENSMUSG00000001785	ENSMUSG00000001785	Pwp1	10	protein_coding	1474.73	-1.18698	0.185734	-6.39076	1.65063e-10	2.0416e-09
ENSMUSG00000001786	ENSMUSG00000001786	Fbxo7	10	protein_coding	1969.57	0.0207269	0.370745	0.0559062	0.955417	0.969704
ENSMUSG00000001794	ENSMUSG00000001794	Capns1	7	protein_coding	6430.64	0.954984	0.176052	5.42443	5.81387e-08	4.48581e-07
ENSMUSG00000001829	ENSMUSG00000001829	Clpb	7	protein_coding	1903.85	0.16022	0.271215	0.590751	0.554687	0.645157
ENSMUSG00000001833	ENSMUSG00000001833	Septin7	9	protein_coding	11753.8	0.731116	0.176368	4.1454	3.39228e-05	0.00014525
ENSMUSG00000001844	ENSMUSG00000001844	Zdhhc4	5	protein_coding	949.385	-0.0062524	0.124167	-0.0503549	0.95984	0.972954
ENSMUSG00000001847	ENSMUSG00000001847	Rac1	5	protein_coding	8698.32	0.738003	0.165723	4.45323	8.45864e-06	4.17562e-05
ENSMUSG00000001855	ENSMUSG00000001855	Nup214	2	protein_coding	2550.56	-0.234878	0.131741	-1.78288	0.0746062	0.125675
ENSMUSG00000001865	ENSMUSG00000001865	Cpa3	3	protein_coding	7902.26	-2.5105	1.01335	-2.47744	0.0132329	0.0284904
ENSMUSG00000001870	ENSMUSG00000001870	Ltbp1	17	protein_coding	22460.6	5.58716	1.07906	5.1778	2.24517e-07	1.54918e-06
ENSMUSG00000001891	ENSMUSG00000001891	Ugp2	11	protein_coding	1332.68	0.685716	0.177801	3.85664	0.000114954	0.000429937
ENSMUSG00000001901	ENSMUSG00000001901	Kcnh6	11	protein_coding	16.8364	-0.540021	0.796175	-0.678268	0.497601	0.59232
ENSMUSG00000001909	ENSMUSG00000001909	Trmt1	8	protein_coding	1731.93	-1.02086	0.134658	-7.58116	3.42477e-14	7.71435e-13
ENSMUSG00000001910	ENSMUSG00000001910	Nacc1	8	protein_coding	4058.97	-0.0808428	0.156195	-0.517574	0.604755	0.690298
ENSMUSG00000001911	ENSMUSG00000001911	Nfix	8	protein_coding	653.093	-0.825235	0.396539	-2.08109	0.0374253	0.069928
ENSMUSG00000001918	ENSMUSG00000001918	Slc1a5	7	protein_coding	4003.78	-0.299858	0.346036	-0.866552	0.386188	0.48603
ENSMUSG00000001924	ENSMUSG00000001924	Uba1	X	protein_coding	23158.6	1.07182	0.25699	4.17068	3.03686e-05	0.000131863
ENSMUSG00000001930	ENSMUSG00000001930	Vwf	6	protein_coding	109300	4.58801	0.885583	5.18078	2.20955e-07	1.52696e-06
ENSMUSG00000001942	ENSMUSG00000001942	Siae	9	protein_coding	3208.25	1.78352	0.274007	6.50901	7.56483e-11	9.94099e-10
ENSMUSG00000001943	ENSMUSG00000001943	Vsig2	9	protein_coding	632.757	2.86377	0.727713	3.9353	8.30913e-05	0.000321803
ENSMUSG00000001946	ENSMUSG00000001946	Esam	9	protein_coding	1314.14	3.70052	0.973624	3.80077	0.000144249	0.0005264
ENSMUSG00000001948	ENSMUSG00000001948	Spa17	9	protein_coding	115.043	2.05399	0.479496	4.28364	1.83858e-05	8.42076e-05
ENSMUSG00000001962	ENSMUSG00000001962	Fam50a	X	protein_coding	905.725	-0.285703	0.168186	-1.69873	0.0893707	0.145972
ENSMUSG00000001964	ENSMUSG00000001964	Emd	X	protein_coding	1872.31	0.303054	0.188777	1.60536	0.108415	0.171381
ENSMUSG00000001983	ENSMUSG00000001983	Taco1	11	protein_coding	261.835	0.267547	0.240861	1.11079	0.266657	0.362095
ENSMUSG00000001986	ENSMUSG00000001986	Gria3	X	protein_coding	892.357	1.76131	0.871877	2.02014	0.0433693	0.0791087
ENSMUSG00000001988	ENSMUSG00000001988	Npas1	7	protein_coding	30.1304	-1.19344	0.300198	-3.97551	7.02297e-05	0.000276787
ENSMUSG00000001998	ENSMUSG00000001998	Ap4e1	2	protein_coding	1101.04	0.21384	0.22564	0.947705	0.343279	0.443257
ENSMUSG00000001999	ENSMUSG00000001999	Blvra	2	protein_coding	811.305	-0.728799	0.289811	-2.51473	0.0119122	0.0260517
ENSMUSG00000002006	ENSMUSG00000002006	Pdzd4	X	protein_coding	34.2042	1.19934	0.401638	2.98612	0.00282537	0.00737691
ENSMUSG00000002007	ENSMUSG00000002007	Srpk3	X	protein_coding	324.532	-0.442921	0.291656	-1.51864	0.128852	0.198034
ENSMUSG00000002010	ENSMUSG00000002010	Idh3g	X	protein_coding	4751.99	-0.533882	0.0980273	-5.44626	5.14406e-08	4.01929e-07
ENSMUSG00000002014	ENSMUSG00000002014	Ssr4	X	protein_coding	8563.97	0.794522	0.369704	2.14908	0.0316284	0.0605646
ENSMUSG00000002015	ENSMUSG00000002015	Bcap31	X	protein_coding	5550.8	0.44055	0.247084	1.783	0.0745867	0.12567
ENSMUSG00000002017	ENSMUSG00000002017	Fam98a	17	protein_coding	1932.13	0.205862	0.271013	0.759602	0.447492	0.545042
ENSMUSG00000002020	ENSMUSG00000002020	Ltbp2	12	protein_coding	79.666	2.86858	0.841261	3.40985	0.000649975	0.00200117
ENSMUSG00000002028	ENSMUSG00000002028	Kmt2a	9	protein_coding	4900.53	0.882232	0.269995	3.26759	0.00108467	0.00315333
ENSMUSG00000002031	ENSMUSG00000002031	Ift46	9	protein_coding	547.587	-0.934065	0.262047	-3.56449	0.00036456	0.00119966
ENSMUSG00000002043	ENSMUSG00000002043	Trappc6a	7	protein_coding	1699.75	0.760392	0.222689	3.41459	0.00063879	0.00197114
ENSMUSG00000002052	ENSMUSG00000002052	Supt6	11	protein_coding	6349.96	0.223725	0.0853802	2.62034	0.00878415	0.019965
ENSMUSG00000002055	ENSMUSG00000002055	Spag5	11	protein_coding	1653.53	-2.52875	0.328315	-7.70222	1.33725e-14	3.20171e-13
ENSMUSG00000002058	ENSMUSG00000002058	Unc119	11	protein_coding	7326.75	1.55799	0.364136	4.27859	1.88082e-05	8.58369e-05
ENSMUSG00000002059	ENSMUSG00000002059	Rab34	11	protein_coding	26.6714	1.19012	0.469207	2.53645	0.0111983	0.0246714
ENSMUSG00000002064	ENSMUSG00000002064	Sdf2	11	protein_coding	1814.3	0.539481	0.250769	2.15131	0.031452	0.060272
ENSMUSG00000002068	ENSMUSG00000002068	Ccne1	7	protein_coding	302.882	-3.84084	0.530706	-7.23722	4.57972e-13	8.50554e-12
ENSMUSG00000002076	ENSMUSG00000002076	Hsf2bp	17	protein_coding	23.459	2.84069	0.686013	4.14086	3.46002e-05	0.000147903
ENSMUSG00000002083	ENSMUSG00000002083	Bbc3	7	protein_coding	2912.23	2.20352	0.380659	5.7887	7.0935e-09	6.55644e-08
ENSMUSG00000002100	ENSMUSG00000002100	Mybpc3	2	protein_coding	62.0976	1.02371	0.500562	2.04512	0.0408428	0.0752601
ENSMUSG00000002102	ENSMUSG00000002102	Psmc3	2	protein_coding	5263.83	-0.599615	0.201619	-2.97401	0.0029394	0.00762674
ENSMUSG00000002103	ENSMUSG00000002103	Acp2	2	protein_coding	883.114	0.34951	0.209765	1.6662	0.0956745	0.154574
ENSMUSG00000002104	ENSMUSG00000002104	Rapsn	2	protein_coding	294.947	-4.141	0.39057	-10.6025	2.90236e-26	3.84509e-24
ENSMUSG00000002105	ENSMUSG00000002105	Slc39a13	2	protein_coding	662.415	1.0707	0.33159	3.22898	0.00124234	0.00355223
ENSMUSG00000002107	ENSMUSG00000002107	Celf2	2	protein_coding	9882.52	-0.524453	0.276747	-1.89506	0.0580842	0.101827
ENSMUSG00000002108	ENSMUSG00000002108	Nr1h3	2	protein_coding	29.7168	0.681734	0.37275	1.82893	0.0674101	0.11525
ENSMUSG00000002109	ENSMUSG00000002109	Ddb2	2	protein_coding	142.818	-1.77594	0.578867	-3.06796	0.00215526	0.00580613
ENSMUSG00000002111	ENSMUSG00000002111	Spi1	2	protein_coding	562.615	-2.08732	0.390034	-5.35163	8.71661e-08	6.50382e-07
ENSMUSG00000002129	ENSMUSG00000002129	Sf3a1	11	protein_coding	3042.04	-1.08532	0.177755	-6.10571	1.02344e-09	1.09083e-08
ENSMUSG00000002147	ENSMUSG00000002147	Stat6	10	protein_coding	3799.52	0.126963	0.128272	0.989802	0.322271	0.421147
ENSMUSG00000002204	ENSMUSG00000002204	Napsa	7	protein_coding	477.506	-3.26107	0.66736	-4.88653	1.02631e-06	6.14306e-06
ENSMUSG00000002205	ENSMUSG00000002205	Vrk3	7	protein_coding	1331.42	0.0419365	0.165323	0.253664	0.799755	0.852522
ENSMUSG00000002210	ENSMUSG00000002210	Smg9	7	protein_coding	1537.7	-0.407937	0.235701	-1.73074	0.0834986	0.13788
ENSMUSG00000002221	ENSMUSG00000002221	Paxip1	5	protein_coding	1483.89	-1.79753	0.217974	-8.24655	1.63032e-16	5.24428e-15
ENSMUSG00000002222	ENSMUSG00000002222	Rmnd5a	6	protein_coding	7326.08	0.297745	0.205805	1.44674	0.147971	0.222093
ENSMUSG00000002227	ENSMUSG00000002227	Mov10	3	protein_coding	2179.07	1.37962	0.223173	6.18183	6.33617e-10	7.02122e-09
ENSMUSG00000002228	ENSMUSG00000002228	Ppm1j	3	protein_coding	38.3398	1.73616	0.469154	3.70063	0.000215065	0.000750085
ENSMUSG00000002233	ENSMUSG00000002233	Rhoc	3	protein_coding	2155.46	6.17013	0.536764	11.495	1.39707e-30	2.90541e-28
ENSMUSG00000002249	ENSMUSG00000002249	Tead3	17	protein_coding	16.507	-0.50715	0.477053	-1.06309	0.287741	0.385054
ENSMUSG00000002250	ENSMUSG00000002250	Ppard	17	protein_coding	1531.52	3.32743	0.478502	6.95385	3.55448e-12	5.78091e-11
ENSMUSG00000002257	ENSMUSG00000002257	Def6	17	protein_coding	2901.27	0.174272	0.227849	0.764857	0.444357	0.541962
ENSMUSG00000002274	ENSMUSG00000002274	Metrn	17	protein_coding	495.382	-3.05743	0.41421	-7.38135	1.56692e-13	3.15945e-12
ENSMUSG00000002279	ENSMUSG00000002279	Lmf1	17	protein_coding	487.067	-1.46038	0.287433	-5.08075	3.75955e-07	2.48575e-06
ENSMUSG00000002280	ENSMUSG00000002280	Ciao3	17	protein_coding	766.249	-0.253121	0.175241	-1.44442	0.148622	0.22294
ENSMUSG00000002289	ENSMUSG00000002289	Angptl4	17	protein_coding	130.428	-2.57699	0.603258	-4.27179	1.93914e-05	8.8178e-05
ENSMUSG00000002297	ENSMUSG00000002297	Dbf4	5	protein_coding	2272.59	-2.03335	0.139418	-14.5846	3.52165e-48	3.93655e-45
ENSMUSG00000002307	ENSMUSG00000002307	Daxx	17	protein_coding	1431.23	-0.121433	0.17882	-0.679078	0.497088	0.591945
ENSMUSG00000002308	ENSMUSG00000002308	Cd320	17	protein_coding	571.653	-1.70555	0.607703	-2.80656	0.00500739	0.0121963
ENSMUSG00000002319	ENSMUSG00000002319	Ipo4	14	protein_coding	388.985	-0.589413	0.12959	-4.5483	5.4082e-06	2.7899e-05
ENSMUSG00000002320	ENSMUSG00000002320	Tm9sf1	14	protein_coding	1335.03	-0.0227762	0.201249	-0.113174	0.909893	0.937032
ENSMUSG00000002324	ENSMUSG00000002324	Rec8	14	protein_coding	127.499	-3.4074	0.737579	-4.61971	3.84276e-06	2.04364e-05
ENSMUSG00000002325	ENSMUSG00000002325	Irf9	14	protein_coding	1998.35	-0.0427374	0.439296	-0.0972861	0.922499	0.9462
ENSMUSG00000002326	ENSMUSG00000002326	Gmpr2	14	protein_coding	250.492	0.0118772	0.213562	0.055615	0.955648	0.969775
ENSMUSG00000002329	ENSMUSG00000002329	Mdp1	14	protein_coding	1067.89	-0.00288764	0.275519	-0.0104807	0.991638	0.99466
ENSMUSG00000002332	ENSMUSG00000002332	Dhrs1	14	protein_coding	1124.77	0.00457097	0.175186	0.0260921	0.979184	0.986076
ENSMUSG00000002342	ENSMUSG00000002342	Tmem161a	8	protein_coding	871.248	-0.195606	0.098223	-1.99144	0.046432	0.0839164
ENSMUSG00000002343	ENSMUSG00000002343	Armc6	8	protein_coding	274.876	-0.353953	0.290268	-1.2194	0.222692	0.312356
ENSMUSG00000002345	ENSMUSG00000002345	Borcs8	8	protein_coding	716.306	0.0845443	0.216867	0.389844	0.696652	0.769016
ENSMUSG00000002346	ENSMUSG00000002346	Slc25a42	8	protein_coding	89.6633	1.71106	0.296664	5.76767	8.03759e-09	7.37192e-08
ENSMUSG00000002365	ENSMUSG00000002365	Snx9	17	protein_coding	2914.31	0.906515	0.484438	1.87127	0.0613072	0.106403
ENSMUSG00000002372	ENSMUSG00000002372	Ranbp3	17	protein_coding	2537.52	-0.0741423	0.16409	-0.451838	0.651386	0.730914
ENSMUSG00000002379	ENSMUSG00000002379	Ndufa11	17	protein_coding	674.078	-0.0688575	0.368965	-0.186624	0.851956	0.893574
ENSMUSG00000002384	ENSMUSG00000002384	Bmp8b	4	protein_coding	23.5098	-1.63513	0.455484	-3.58987	0.000330844	0.00110066
ENSMUSG00000002393	ENSMUSG00000002393	Nr2f6	8	protein_coding	94.7433	0.173769	0.367057	0.473412	0.635919	0.71752
ENSMUSG00000002395	ENSMUSG00000002395	Use1	8	protein_coding	1885.62	0.586713	0.198282	2.95898	0.00308658	0.00796012
ENSMUSG00000002396	ENSMUSG00000002396	Ocel1	8	protein_coding	384.658	-0.0400096	0.224882	-0.177914	0.858791	0.898372
ENSMUSG00000002409	ENSMUSG00000002409	Dyrk1b	7	protein_coding	254.974	0.0697134	0.806445	0.0864453	0.931112	0.952087
ENSMUSG00000002413	ENSMUSG00000002413	Braf	6	protein_coding	3382.27	0.71081	0.112946	6.29337	3.10644e-10	3.63366e-09
ENSMUSG00000002416	ENSMUSG00000002416	Ndufb2	6	protein_coding	195.927	-0.52355	0.15471	-3.38407	0.000714194	0.00217493
ENSMUSG00000002428	ENSMUSG00000002428	Hltf	3	protein_coding	2698.45	-0.13282	0.105916	-1.25401	0.209838	0.297122
ENSMUSG00000002455	ENSMUSG00000002455	Prpf6	2	protein_coding	3310.67	0.258869	0.1016	2.54791	0.0108369	0.0239764
ENSMUSG00000002458	ENSMUSG00000002458	Rgs19	2	protein_coding	795.003	-3.07843	0.28428	-10.8289	2.51281e-27	3.87427e-25
ENSMUSG00000002459	ENSMUSG00000002459	Rgs20	1	protein_coding	12.2391	1.53799	0.56315	2.73105	0.00631321	0.0149315
ENSMUSG00000002477	ENSMUSG00000002477	Snrpd1	18	protein_coding	2340.38	-2.07185	0.241813	-8.56799	1.05307e-17	4.12126e-16
ENSMUSG00000002486	ENSMUSG00000002486	Tchp	5	protein_coding	405.855	0.441392	0.244462	1.80556	0.0709866	0.120568
ENSMUSG00000002489	ENSMUSG00000002489	Tiam1	16	protein_coding	3354.4	-0.887653	0.226657	-3.91629	8.99219e-05	0.000345119
ENSMUSG00000002496	ENSMUSG00000002496	Tsc2	17	protein_coding	2593.02	0.434427	0.27963	1.55358	0.120285	0.187021
ENSMUSG00000002500	ENSMUSG00000002500	Rpl3l	17	protein_coding	20.3431	-1.5278	0.728961	-2.09585	0.0360952	0.0677258
ENSMUSG00000002524	ENSMUSG00000002524	Puf60	15	protein_coding	3923.79	-0.855381	0.157122	-5.44405	5.20823e-08	4.0641e-07
ENSMUSG00000002546	ENSMUSG00000002546	Golga2	2	protein_coding	4260.44	0.80932	0.145505	5.56214	2.66487e-08	2.18931e-07
ENSMUSG00000002550	ENSMUSG00000002550	Uck1	2	protein_coding	1366.42	-0.18557	0.144031	-1.28841	0.197605	0.282997
ENSMUSG00000002565	ENSMUSG00000002565	Scin	12	protein_coding	3467.5	-3.22194	0.609709	-5.28439	1.26121e-07	9.14339e-07
ENSMUSG00000002580	ENSMUSG00000002580	Mien1	11	protein_coding	260.274	0.252699	0.183985	1.37348	0.169605	0.248854
ENSMUSG00000002602	ENSMUSG00000002602	Axl	7	protein_coding	178.851	-3.00813	0.932017	-3.22755	0.00124854	0.00356484
ENSMUSG00000002603	ENSMUSG00000002603	Tgfb1	7	protein_coding	16046.2	1.52412	0.237786	6.40962	1.45879e-10	1.82323e-09
ENSMUSG00000002608	ENSMUSG00000002608	Ccdc97	7	protein_coding	1223.15	0.552774	0.131728	4.19633	2.71276e-05	0.000119267
ENSMUSG00000002617	ENSMUSG00000002617	Zfp40	17	protein_coding	740.994	0.356379	0.186757	1.90825	0.0563592	0.0992152
ENSMUSG00000002625	ENSMUSG00000002625	Akap8l	17	protein_coding	2481.18	0.962497	0.162419	5.926	3.10398e-09	3.03193e-08
ENSMUSG00000002635	ENSMUSG00000002635	Pdcd2l	7	protein_coding	343.498	-0.702493	0.127618	-5.50465	3.69901e-08	2.96401e-07
ENSMUSG00000002658	ENSMUSG00000002658	Gtf2f1	17	protein_coding	2939.49	-0.326579	0.30393	-1.07452	0.282589	0.379438
ENSMUSG00000002660	ENSMUSG00000002660	Clpp	17	protein_coding	952.073	-0.48003	0.263019	-1.82508	0.0679892	0.116051
ENSMUSG00000002661	ENSMUSG00000002661	Alkbh7	17	protein_coding	153.619	-1.34303	0.501559	-2.67772	0.00741254	0.0171883
ENSMUSG00000002668	ENSMUSG00000002668	Dennd1c	17	protein_coding	786.22	-0.250245	0.496664	-0.503852	0.614366	0.698755
ENSMUSG00000002679	ENSMUSG00000002679	Med6	12	protein_coding	805.837	-0.876481	0.137342	-6.38174	1.75089e-10	2.15815e-09
ENSMUSG00000002699	ENSMUSG00000002699	Lcp2	11	protein_coding	6747.65	1.81486	0.472444	3.84143	0.000122319	0.000455403
ENSMUSG00000002718	ENSMUSG00000002718	Cse1l	2	protein_coding	4237.97	-1.47193	0.24879	-5.91635	3.29155e-09	3.19942e-08
ENSMUSG00000002728	ENSMUSG00000002728	Naa20	2	protein_coding	1325.3	-0.874145	0.200269	-4.36485	1.27207e-05	6.02996e-05
ENSMUSG00000002731	ENSMUSG00000002731	Prkra	2	protein_coding	1021.5	0.579215	0.207687	2.78889	0.00528894	0.0128122
ENSMUSG00000002732	ENSMUSG00000002732	Fkbp7	2	protein_coding	184.618	-0.11175	0.273151	-0.409114	0.682456	0.757272
ENSMUSG00000002733	ENSMUSG00000002733	Plekha3	2	protein_coding	1426.81	0.521124	0.18297	2.84814	0.00439756	0.0108813
ENSMUSG00000002741	ENSMUSG00000002741	Ykt6	11	protein_coding	2671.29	0.279894	0.181491	1.54219	0.123028	0.19082
ENSMUSG00000002748	ENSMUSG00000002748	Baz1b	5	protein_coding	8501.31	-0.941352	0.173979	-5.41071	6.2774e-08	4.80674e-07
ENSMUSG00000002763	ENSMUSG00000002763	Pex6	17	protein_coding	1018.56	-0.200968	0.18375	-1.09371	0.274083	0.37013
ENSMUSG00000002767	ENSMUSG00000002767	Mrpl2	17	protein_coding	1017.78	-0.712413	0.259131	-2.74924	0.00597329	0.0142405
ENSMUSG00000002768	ENSMUSG00000002768	Mea1	17	protein_coding	1121.55	0.626166	0.326008	1.92071	0.0547683	0.0968043
ENSMUSG00000002769	ENSMUSG00000002769	Gnmt	17	protein_coding	42.3589	1.0262	0.408568	2.5117	0.012015	0.0262411
ENSMUSG00000002771	ENSMUSG00000002771	Grin2d	7	protein_coding	32.041	-0.478454	0.540146	-0.885787	0.375732	0.475716
ENSMUSG00000002778	ENSMUSG00000002778	Kdelr1	7	protein_coding	2253.41	0.456833	0.191963	2.37979	0.0173223	0.0358867
ENSMUSG00000002781	ENSMUSG00000002781	Tmem143	7	protein_coding	449.126	-0.234994	0.278991	-0.842302	0.399619	0.49914
ENSMUSG00000002797	ENSMUSG00000002797	Ggct	6	protein_coding	543.634	0.399978	0.279111	1.43304	0.151846	0.226881
ENSMUSG00000002799	ENSMUSG00000002799	Jag2	12	protein_coding	619.535	3.103	0.890494	3.48458	0.00049291	0.00156779
ENSMUSG00000002803	ENSMUSG00000002803	Btbd6	12	protein_coding	288.98	-0.554744	0.344893	-1.60845	0.107736	0.170594
ENSMUSG00000002804	ENSMUSG00000002804	Nudt14	12	protein_coding	248.423	0.257312	0.245099	1.04983	0.293798	0.391577
ENSMUSG00000002808	ENSMUSG00000002808	Epdr1	13	protein_coding	1066.48	-0.972397	0.347592	-2.79752	0.00514965	0.0125165
ENSMUSG00000002812	ENSMUSG00000002812	Flii	11	protein_coding	7373.48	0.414835	0.146293	2.83564	0.00457345	0.0112605
ENSMUSG00000002814	ENSMUSG00000002814	Top3a	11	protein_coding	884.119	-0.43174	0.238853	-1.80756	0.0706754	0.120086
ENSMUSG00000002820	ENSMUSG00000002820	Atg4d	9	protein_coding	1276.97	0.861548	0.209763	4.10724	4.00408e-05	0.000167869
ENSMUSG00000002825	ENSMUSG00000002825	Qtrt1	9	protein_coding	426.828	-0.464165	0.196048	-2.36761	0.0179034	0.0369237
ENSMUSG00000002831	ENSMUSG00000002831	Plin4	17	protein_coding	65.1703	0.986191	0.544143	1.81237	0.0699285	0.118953
ENSMUSG00000002833	ENSMUSG00000002833	Hdgfl2	17	protein_coding	3335.45	0.398035	0.427722	0.930593	0.352064	0.452607
ENSMUSG00000002835	ENSMUSG00000002835	Chaf1a	17	protein_coding	1364.41	-1.37351	0.278807	-4.92639	8.37642e-07	5.12354e-06
ENSMUSG00000002844	ENSMUSG00000002844	Adprh	16	protein_coding	1832.24	1.62814	0.230308	7.06943	1.55569e-12	2.66509e-11
ENSMUSG00000002845	ENSMUSG00000002845	Tmem39a	16	protein_coding	1094.96	-0.139417	0.293959	-0.474276	0.635303	0.716961
ENSMUSG00000002846	ENSMUSG00000002846	Timmdc1	16	protein_coding	619.415	0.0673708	0.225432	0.298851	0.765053	0.824972
ENSMUSG00000002870	ENSMUSG00000002870	Mcm2	6	protein_coding	4562.75	-3.40532	0.303004	-11.2385	2.63745e-29	4.96535e-27
ENSMUSG00000002871	ENSMUSG00000002871	Tpra1	6	protein_coding	755.536	-0.202052	0.203514	-0.992815	0.3208	0.419715
ENSMUSG00000002881	ENSMUSG00000002881	Nab1	1	protein_coding	6279.52	1.07697	0.215116	5.00644	5.54459e-07	3.54667e-06
ENSMUSG00000002885	ENSMUSG00000002885	Adgre5	8	protein_coding	1823.9	-0.367284	0.566163	-0.648725	0.516516	0.610044
ENSMUSG00000002897	ENSMUSG00000002897	Il17ra	6	protein_coding	4870.68	-0.697237	0.325924	-2.13926	0.0324145	0.0618382
ENSMUSG00000002900	ENSMUSG00000002900	Lamb1	12	protein_coding	16.8386	0.0635288	0.445269	0.142675	0.886547	0.920195
ENSMUSG00000002910	ENSMUSG00000002910	Arrdc2	8	protein_coding	296.688	-0.525389	0.178279	-2.947	0.00320872	0.00823474
ENSMUSG00000002948	ENSMUSG00000002948	Map2k7	8	protein_coding	1276.35	-0.00526258	0.201555	-0.0261099	0.97917	0.986076
ENSMUSG00000002949	ENSMUSG00000002949	Timm44	8	protein_coding	1832.4	-0.281165	0.130249	-2.15866	0.0308762	0.0593084
ENSMUSG00000002957	ENSMUSG00000002957	Ap2a2	7	protein_coding	6662.33	1.66213	0.250533	6.63435	3.25937e-11	4.52855e-10
ENSMUSG00000002963	ENSMUSG00000002963	Pnkp	7	protein_coding	1084.96	-0.267869	0.180641	-1.48288	0.138107	0.209895
ENSMUSG00000002968	ENSMUSG00000002968	Med25	7	protein_coding	1178.14	0.0595749	0.206865	0.287989	0.773355	0.831767
ENSMUSG00000002981	ENSMUSG00000002981	Clptm1	7	protein_coding	3949.9	0.151371	0.257821	0.587117	0.557125	0.647109
ENSMUSG00000002983	ENSMUSG00000002983	Relb	7	protein_coding	419.861	0.365977	0.217026	1.68633	0.091733	0.149217
ENSMUSG00000002984	ENSMUSG00000002984	Tomm40	7	protein_coding	1109.48	-1.377	0.284167	-4.84574	1.26139e-06	7.42835e-06
ENSMUSG00000002985	ENSMUSG00000002985	Apoe	7	protein_coding	172.554	-1.14064	0.258664	-4.40975	1.03488e-05	5.00916e-05
ENSMUSG00000002996	ENSMUSG00000002996	Hbp1	12	protein_coding	2801.85	0.094568	0.249395	0.379189	0.704547	0.77534
ENSMUSG00000002997	ENSMUSG00000002997	Prkar2b	12	protein_coding	27247.3	1.87764	0.321448	5.84118	5.18314e-09	4.90999e-08
ENSMUSG00000003031	ENSMUSG00000003031	Cdkn1b	6	protein_coding	2872.23	-0.623075	0.270157	-2.30635	0.0210913	0.0426043
ENSMUSG00000003032	ENSMUSG00000003032	Klf4	4	protein_coding	81.847	-3.91119	0.788472	-4.96046	7.03257e-07	4.39014e-06
ENSMUSG00000003033	ENSMUSG00000003033	Ap1m1	8	protein_coding	2431.9	0.128802	0.246569	0.522376	0.601409	0.687516
ENSMUSG00000003037	ENSMUSG00000003037	Rab8a	8	protein_coding	2514.38	0.0392551	0.161296	0.243374	0.807716	0.858654
ENSMUSG00000003038	ENSMUSG00000003038	Hmgn2	4	protein_coding	4780.75	-2.55981	0.383629	-6.67261	2.51292e-11	3.56413e-10
ENSMUSG00000003039	ENSMUSG00000003039	Fam32a	8	protein_coding	4376.51	0.621171	0.149046	4.16765	3.0775e-05	0.000133465
ENSMUSG00000003062	ENSMUSG00000003062	Stard3nl	13	protein_coding	530.977	0.587843	0.220961	2.6604	0.00780487	0.0179931
ENSMUSG00000003068	ENSMUSG00000003068	Stk11	10	protein_coding	4145.28	0.373734	0.187728	1.99083	0.0464998	0.0840304
ENSMUSG00000003072	ENSMUSG00000003072	Atp5f1d	10	protein_coding	3357.77	0.104119	0.162349	0.641327	0.52131	0.614205
ENSMUSG00000003099	ENSMUSG00000003099	Ppp5c	7	protein_coding	1267.36	-0.879203	0.295859	-2.97169	0.00296165	0.00768113
ENSMUSG00000003119	ENSMUSG00000003119	Cdk12	11	protein_coding	5812.33	0.324249	0.141752	2.28744	0.0221704	0.0444726
ENSMUSG00000003123	ENSMUSG00000003123	Lipe	7	protein_coding	238.035	-1.0705	0.260292	-4.11269	3.91069e-05	0.000164339
ENSMUSG00000003131	ENSMUSG00000003131	Pafah1b2	9	protein_coding	8086.75	0.150068	0.112824	1.3301	0.183484	0.265933
ENSMUSG00000003134	ENSMUSG00000003134	Tbc1d8	1	protein_coding	768.532	1.61209	0.376092	4.28642	1.81572e-05	8.33096e-05
ENSMUSG00000003135	ENSMUSG00000003135	Cnot11	1	protein_coding	1284.1	-0.234474	0.156692	-1.4964	0.134549	0.205448
ENSMUSG00000003153	ENSMUSG00000003153	Slc2a3	6	protein_coding	45240.9	2.97804	0.672077	4.43109	9.37559e-06	4.57648e-05
ENSMUSG00000003154	ENSMUSG00000003154	Foxj2	6	protein_coding	816.885	0.69428	0.231557	2.9983	0.00271487	0.00712375
ENSMUSG00000003161	ENSMUSG00000003161	Sri	5	protein_coding	4054.6	-0.184909	0.21177	-0.873161	0.382575	0.482264
ENSMUSG00000003166	ENSMUSG00000003166	Dgcr2	16	protein_coding	1495.13	-0.410509	0.153942	-2.66664	0.0076613	0.0176986
ENSMUSG00000003184	ENSMUSG00000003184	Irf3	7	protein_coding	1178.3	-0.138961	0.139781	-0.994129	0.32016	0.419154
ENSMUSG00000003190	ENSMUSG00000003190	Bcl2l12	7	protein_coding	134.025	-1.17768	0.306575	-3.84142	0.000122324	0.000455403
ENSMUSG00000003198	ENSMUSG00000003198	Zfp959	17	protein_coding	561.253	-0.758959	0.175292	-4.32968	1.49327e-05	6.98955e-05
ENSMUSG00000003199	ENSMUSG00000003199	Mpnd	17	protein_coding	172.163	-2.5823	0.539847	-4.78339	1.72367e-06	9.84288e-06
ENSMUSG00000003200	ENSMUSG00000003200	Sh3gl1	17	protein_coding	3410.56	0.554385	0.16548	3.35016	0.000807651	0.00242485
ENSMUSG00000003206	ENSMUSG00000003206	Ebi3	17	protein_coding	169.279	-3.58984	0.515568	-6.96288	3.33387e-12	5.46028e-11
ENSMUSG00000003208	ENSMUSG00000003208	Yju2	17	protein_coding	662.737	-0.846062	0.252049	-3.35673	0.000788699	0.00237313
ENSMUSG00000003226	ENSMUSG00000003226	Ranbp2	10	protein_coding	23329.8	-0.325444	0.184926	-1.75986	0.0784319	0.130988
ENSMUSG00000003228	ENSMUSG00000003228	Grk5	19	protein_coding	1394.69	1.67806	0.43528	3.85512	0.000115673	0.000432444
ENSMUSG00000003233	ENSMUSG00000003233	Dvl3	16	protein_coding	945.166	1.63613	0.190689	8.58014	9.47576e-18	3.73291e-16
ENSMUSG00000003234	ENSMUSG00000003234	Abcf3	16	protein_coding	1912.33	0.698587	0.175652	3.9771	6.97601e-05	0.000275118
ENSMUSG00000003235	ENSMUSG00000003235	Eif2b5	16	protein_coding	3037.47	0.152722	0.225405	0.677544	0.498061	0.592669
ENSMUSG00000003269	ENSMUSG00000003269	Cyth2	7	protein_coding	1408.26	-0.303234	0.12976	-2.33689	0.0194447	0.0396634
ENSMUSG00000003271	ENSMUSG00000003271	Sult2b1	7	protein_coding	22.4703	-0.507252	0.601055	-0.843936	0.398705	0.498207
ENSMUSG00000003273	ENSMUSG00000003273	Car11	7	protein_coding	26.9116	1.9029	0.466958	4.07509	4.59959e-05	0.000189555
ENSMUSG00000003282	ENSMUSG00000003282	Plag1	4	protein_coding	2468.22	0.221519	0.302879	0.731377	0.464549	0.56142
ENSMUSG00000003299	ENSMUSG00000003299	Mrpl4	9	protein_coding	972.7	-0.790888	0.249038	-3.17578	0.00149437	0.00418259
ENSMUSG00000003308	ENSMUSG00000003308	Keap1	9	protein_coding	1549.39	0.212151	0.121956	1.73958	0.0819333	0.135658
ENSMUSG00000003316	ENSMUSG00000003316	Glg1	8	protein_coding	3685.42	0.767643	0.24848	3.08936	0.00200589	0.00545218
ENSMUSG00000003344	ENSMUSG00000003344	Btbd2	10	protein_coding	713.251	0.0865338	0.191615	0.451603	0.651555	0.731058
ENSMUSG00000003345	ENSMUSG00000003345	Csnk1g2	10	protein_coding	4262.87	0.598935	0.139788	4.28459	1.83078e-05	8.38717e-05
ENSMUSG00000003346	ENSMUSG00000003346	Abhd17a	10	protein_coding	948.869	0.145897	0.261573	0.557768	0.577003	0.665444
ENSMUSG00000003348	ENSMUSG00000003348	Mob3a	10	protein_coding	3630.17	1.03909	0.188092	5.52438	3.30648e-08	2.67223e-07
ENSMUSG00000003352	ENSMUSG00000003352	Cacnb3	15	protein_coding	50.169	3.4509	0.556139	6.20511	5.46577e-10	6.12502e-09
ENSMUSG00000003355	ENSMUSG00000003355	Fkbp11	15	protein_coding	147.926	-0.9672	0.56336	-1.71684	0.0860082	0.141384
ENSMUSG00000003360	ENSMUSG00000003360	Ddx23	15	protein_coding	4247.07	-0.250925	0.136152	-1.84298	0.0653316	0.112244
ENSMUSG00000003363	ENSMUSG00000003363	Pld3	7	protein_coding	1700.83	0.453421	0.224929	2.01584	0.0438166	0.0798349
ENSMUSG00000003378	ENSMUSG00000003378	Grik5	7	protein_coding	700.308	0.499983	0.399384	1.25189	0.210611	0.297946
ENSMUSG00000003380	ENSMUSG00000003380	Rabac1	7	protein_coding	2741.52	0.814024	0.279694	2.91041	0.00360952	0.00914395
ENSMUSG00000003382	ENSMUSG00000003382	Etv3	3	protein_coding	2212.93	0.603986	0.267635	2.25675	0.0240236	0.0476819
ENSMUSG00000003402	ENSMUSG00000003402	Prkcsh	9	protein_coding	5362.42	0.190168	0.162716	1.16871	0.24252	0.335043
ENSMUSG00000003418	ENSMUSG00000003418	St8sia6	2	protein_coding	3806.33	-5.77793	1.69839	-3.402	0.000668955	0.0020536
ENSMUSG00000003421	ENSMUSG00000003421	Nosip	7	protein_coding	996.769	-0.322122	0.12524	-2.57203	0.0101104	0.0225557
ENSMUSG00000003423	ENSMUSG00000003423	Pih1d1	7	protein_coding	894.807	-0.707151	0.178655	-3.9582	7.55155e-05	0.00029547
ENSMUSG00000003429	ENSMUSG00000003429	Rps11	7	protein_coding	8851.5	-0.365289	0.183032	-1.99577	0.0459587	0.0831618
ENSMUSG00000003435	ENSMUSG00000003435	Supt5	7	protein_coding	5170.26	0.0844709	0.0645359	1.3089	0.190569	0.274652
ENSMUSG00000003437	ENSMUSG00000003437	Paf1	7	protein_coding	1424.37	-0.207469	0.157835	-1.31446	0.18869	0.272396
ENSMUSG00000003438	ENSMUSG00000003438	Timm50	7	protein_coding	1012.09	-1.17556	0.268916	-4.37149	1.234e-05	5.87284e-05
ENSMUSG00000003444	ENSMUSG00000003444	Med29	7	protein_coding	158.62	-0.37656	0.26392	-1.4268	0.153639	0.229196
ENSMUSG00000003452	ENSMUSG00000003452	Bicd1	6	protein_coding	6475.04	1.47571	0.388117	3.80223	0.0001434	0.000524051
ENSMUSG00000003458	ENSMUSG00000003458	Ncstn	1	protein_coding	4205.92	0.373026	0.150412	2.48003	0.0131371	0.0283184
ENSMUSG00000003464	ENSMUSG00000003464	Pex19	1	protein_coding	2106.18	0.21229	0.257608	0.824082	0.409893	0.509305
ENSMUSG00000003500	ENSMUSG00000003500	Impdh1	6	protein_coding	3119.28	0.0485601	0.229448	0.211639	0.832389	0.877953
ENSMUSG00000003518	ENSMUSG00000003518	Dusp3	11	protein_coding	5679.19	2.44223	0.505874	4.82775	1.38087e-06	8.07085e-06
ENSMUSG00000003526	ENSMUSG00000003526	Prodh	16	protein_coding	1515.76	0.0913967	0.233192	0.391938	0.695104	0.767783
ENSMUSG00000003527	ENSMUSG00000003527	Ess2	16	protein_coding	819.343	0.00163192	0.0992703	0.0164391	0.986884	0.991374
ENSMUSG00000003528	ENSMUSG00000003528	Slc25a1	16	protein_coding	3610.2	0.129606	0.308649	0.419913	0.674549	0.751015
ENSMUSG00000003531	ENSMUSG00000003531	Dgcr6	16	protein_coding	362.963	-0.536649	0.189601	-2.83041	0.00464884	0.0114194
ENSMUSG00000003541	ENSMUSG00000003541	Ier3	17	protein_coding	2647.91	0.527878	0.522682	1.00994	0.312523	0.411202
ENSMUSG00000003545	ENSMUSG00000003545	Fosb	7	protein_coding	3956.54	-1.37034	0.623345	-2.19836	0.0279233	0.054313
ENSMUSG00000003546	ENSMUSG00000003546	Klc4	17	protein_coding	1565.31	1.47812	0.285276	5.18136	2.2027e-07	1.524e-06
ENSMUSG00000003549	ENSMUSG00000003549	Ercc1	7	protein_coding	360.369	-0.459065	0.103124	-4.45158	8.52419e-06	4.20282e-05
ENSMUSG00000003555	ENSMUSG00000003555	Cyp17a1	19	protein_coding	15.5719	-0.0444455	0.456064	-0.0974545	0.922365	0.946172
ENSMUSG00000003573	ENSMUSG00000003573	Homer3	8	protein_coding	1147.86	1.51377	0.255139	5.93313	2.97205e-09	2.90783e-08
ENSMUSG00000003575	ENSMUSG00000003575	Crtc1	8	protein_coding	726.682	0.0560482	0.211261	0.265303	0.790776	0.845622
ENSMUSG00000003581	ENSMUSG00000003581	Rnf215	11	protein_coding	329.351	-0.108331	0.210449	-0.514762	0.606719	0.691951
ENSMUSG00000003585	ENSMUSG00000003585	Sec14l2	11	protein_coding	918.778	1.92392	0.829557	2.31922	0.0203833	0.0414031
ENSMUSG00000003604	ENSMUSG00000003604	Aven	2	protein_coding	453.594	-1.42379	0.490982	-2.89988	0.00373301	0.00941847
ENSMUSG00000003617	ENSMUSG00000003617	Cp	3	protein_coding	29.1152	-0.0745568	0.379036	-0.196701	0.844062	0.887428
ENSMUSG00000003623	ENSMUSG00000003623	Crot	5	protein_coding	3461.43	0.660307	0.193089	3.41971	0.000626872	0.00193972
ENSMUSG00000003644	ENSMUSG00000003644	Rps6ka1	4	protein_coding	2484.98	-0.657261	0.190192	-3.45577	0.000548728	0.00172478
ENSMUSG00000003660	ENSMUSG00000003660	Snrnp200	2	protein_coding	11797.9	-0.707505	0.128431	-5.50885	3.61192e-08	2.90073e-07
ENSMUSG00000003662	ENSMUSG00000003662	Ciao1	2	protein_coding	1219.21	-0.102261	0.109907	-0.930432	0.352147	0.452681
ENSMUSG00000003680	ENSMUSG00000003680	Taf6l	19	protein_coding	300.448	-0.539438	0.20152	-2.67685	0.00743188	0.017222
ENSMUSG00000003721	ENSMUSG00000003721	Insig2	1	protein_coding	588.983	1.30705	0.178442	7.32481	2.39239e-13	4.69681e-12
ENSMUSG00000003731	ENSMUSG00000003731	Kpna6	4	protein_coding	2936.66	0.199117	0.161575	1.23235	0.217817	0.306528
ENSMUSG00000003746	ENSMUSG00000003746	Man1a	10	protein_coding	5545.69	1.53124	0.504195	3.037	0.00238942	0.00635083
ENSMUSG00000003752	ENSMUSG00000003752	Itpkc	7	protein_coding	144.331	0.320849	0.225505	1.4228	0.154793	0.230457
ENSMUSG00000003762	ENSMUSG00000003762	Coq8b	7	protein_coding	356.97	0.0722656	0.193442	0.373577	0.708719	0.778446
ENSMUSG00000003778	ENSMUSG00000003778	Brd8	18	protein_coding	4156.01	-0.888443	0.154555	-5.74839	9.00988e-09	8.16735e-08
ENSMUSG00000003779	ENSMUSG00000003779	Kif20a	18	protein_coding	997.297	-3.51398	0.412319	-8.52248	1.56168e-17	5.95536e-16
ENSMUSG00000003808	ENSMUSG00000003808	Farsa	8	protein_coding	3071.39	-1.32453	0.161255	-8.21389	2.14143e-16	6.78728e-15
ENSMUSG00000003809	ENSMUSG00000003809	Gcdh	8	protein_coding	460.78	-0.490485	0.254616	-1.92637	0.0540578	0.0957131
ENSMUSG00000003810	ENSMUSG00000003810	Mast2	4	protein_coding	3242.89	1.57852	0.322413	4.89596	9.78252e-07	5.8751e-06
ENSMUSG00000003812	ENSMUSG00000003812	Dnase2a	8	protein_coding	1257.45	-4.31524	0.276958	-15.5808	9.83059e-55	1.95356e-51
ENSMUSG00000003813	ENSMUSG00000003813	Rad23a	8	protein_coding	1278.98	-0.14284	0.21681	-0.658825	0.510008	0.604072
ENSMUSG00000003814	ENSMUSG00000003814	Calr	8	protein_coding	40452.7	-0.594502	0.273515	-2.17356	0.029738	0.0573624
ENSMUSG00000003824	ENSMUSG00000003824	Syce2	8	protein_coding	700.818	-4.58291	0.472561	-9.69802	3.07415e-22	2.31013e-20
ENSMUSG00000003847	ENSMUSG00000003847	Nfat5	8	protein_coding	6043.31	0.987887	0.116125	8.50709	1.78357e-17	6.72976e-16
ENSMUSG00000003848	ENSMUSG00000003848	Nob1	8	protein_coding	1113.5	-0.978761	0.202948	-4.82271	1.41622e-06	8.25592e-06
ENSMUSG00000003849	ENSMUSG00000003849	Nqo1	8	protein_coding	2097.21	1.20491	0.494206	2.43808	0.0147654	0.0313261
ENSMUSG00000003863	ENSMUSG00000003863	Ppfia3	7	protein_coding	31.3719	0.213556	0.484778	0.440523	0.659559	0.738324
ENSMUSG00000003865	ENSMUSG00000003865	Gys1	7	protein_coding	661.512	0.0974696	0.238206	0.409181	0.682407	0.757265
ENSMUSG00000003868	ENSMUSG00000003868	Ruvbl2	7	protein_coding	1747.99	-2.23781	0.201113	-11.1271	9.25648e-29	1.57669e-26
ENSMUSG00000003872	ENSMUSG00000003872	Lin7b	7	protein_coding	20.5318	-0.641848	0.580422	-1.10583	0.2688	0.364591
ENSMUSG00000003873	ENSMUSG00000003873	Bax	7	protein_coding	3242.26	1.20541	0.395729	3.04605	0.00231868	0.00618394
ENSMUSG00000003882	ENSMUSG00000003882	Il7r	15	protein_coding	1286.18	0.840308	0.80312	1.0463	0.295421	0.393359
ENSMUSG00000003923	ENSMUSG00000003923	Tfam	10	protein_coding	1376.71	-0.913746	0.122443	-7.46261	8.48223e-14	1.78266e-12
ENSMUSG00000003929	ENSMUSG00000003929	Zfp81	17	protein_coding	749.857	-0.29842	0.266309	-1.12058	0.262467	0.357636
ENSMUSG00000003934	ENSMUSG00000003934	Efnb3	11	protein_coding	56.1996	1.4592	0.387784	3.76291	0.000167945	0.000602456
ENSMUSG00000003948	ENSMUSG00000003948	Mmd	11	protein_coding	1129.71	2.49991	0.473902	5.27515	1.32646e-07	9.57265e-07
ENSMUSG00000003949	ENSMUSG00000003949	Hlf	11	protein_coding	3619.87	-3.85471	0.921196	-4.18446	2.8584e-05	0.000124933
ENSMUSG00000003955	ENSMUSG00000003955	Fam162a	16	protein_coding	780.066	-0.332709	0.307858	-1.08072	0.279821	0.376398
ENSMUSG00000003970	ENSMUSG00000003970	Rpl8	15	protein_coding	30040.3	-0.567706	0.114769	-4.94651	7.55573e-07	4.67754e-06
ENSMUSG00000003992	ENSMUSG00000003992	Ssbp2	13	protein_coding	1710.61	0.0241662	0.154332	0.156586	0.875571	0.911659
ENSMUSG00000004018	ENSMUSG00000004018	Fancl	11	protein_coding	296.112	-1.28495	0.190378	-6.74946	1.48392e-11	2.18615e-10
ENSMUSG00000004032	ENSMUSG00000004032	Gstm5	3	protein_coding	55.5183	-2.54067	0.948903	-2.67748	0.00741773	0.0171981
ENSMUSG00000004040	ENSMUSG00000004040	Stat3	11	protein_coding	9978.58	1.1265	0.248274	4.53733	5.69714e-06	2.92629e-05
ENSMUSG00000004043	ENSMUSG00000004043	Stat5a	11	protein_coding	2323.12	-2.91832	0.373868	-7.80574	5.9154e-15	1.48597e-13
ENSMUSG00000004044	ENSMUSG00000004044	Cavin1	11	protein_coding	230.659	0.723865	0.668665	1.08255	0.279007	0.375474
ENSMUSG00000004054	ENSMUSG00000004054	Map3k11	19	protein_coding	1190.5	0.320667	0.146255	2.19251	0.0283425	0.0550147
ENSMUSG00000004056	ENSMUSG00000004056	Akt2	7	protein_coding	4690.1	0.673801	0.176258	3.82281	0.000131938	0.000486039
ENSMUSG00000004069	ENSMUSG00000004069	Dnaja3	16	protein_coding	1571.01	-0.318833	0.219034	-1.45564	0.145493	0.219029
ENSMUSG00000004070	ENSMUSG00000004070	Hmox2	16	protein_coding	790.58	-0.227713	0.158688	-1.43498	0.151294	0.226245
ENSMUSG00000004071	ENSMUSG00000004071	Cdip1	16	protein_coding	1078.66	-0.0969495	0.30958	-0.313164	0.754156	0.816272
ENSMUSG00000004085	ENSMUSG00000004085	Map3k20	2	protein_coding	4607.31	1.13777	0.225218	5.05186	4.37531e-07	2.85801e-06
ENSMUSG00000004096	ENSMUSG00000004096	Cwc15	9	protein_coding	2812.85	-0.544752	0.174385	-3.12384	0.00178507	0.00491092
ENSMUSG00000004098	ENSMUSG00000004098	Col5a3	9	protein_coding	48.4884	4.48865	0.841219	5.33589	9.50749e-08	7.05542e-07
ENSMUSG00000004099	ENSMUSG00000004099	Dnmt1	9	protein_coding	10600.9	-1.92728	0.215938	-8.92514	4.45155e-19	2.07875e-17
ENSMUSG00000004100	ENSMUSG00000004100	Ppan	9	protein_coding	1463.19	-1.38156	0.208874	-6.61432	3.73266e-11	5.13133e-10
ENSMUSG00000004105	ENSMUSG00000004105	Angptl2	2	protein_coding	183.079	0.373957	0.536285	0.69731	0.485609	0.580905
ENSMUSG00000004110	ENSMUSG00000004110	Cacna1e	1	protein_coding	24.4099	1.55239	0.774817	2.00355	0.0451179	0.0818724
ENSMUSG00000004127	ENSMUSG00000004127	Trmt10a	3	protein_coding	534.79	-0.326256	0.186121	-1.75292	0.0796153	0.132544
ENSMUSG00000004187	ENSMUSG00000004187	Kifc2	15	protein_coding	25.0539	-0.210054	0.757819	-0.277182	0.781641	0.83841
ENSMUSG00000004207	ENSMUSG00000004207	Psap	10	protein_coding	8624.55	0.35532	0.171822	2.06795	0.0386444	0.0719205
ENSMUSG00000004221	ENSMUSG00000004221	Ikbkg	X	protein_coding	3810.61	0.949122	0.18608	5.10061	3.38557e-07	2.25348e-06
ENSMUSG00000004233	ENSMUSG00000004233	Wars2	3	protein_coding	553.336	0.133418	0.2221	0.60071	0.548033	0.638997
ENSMUSG00000004263	ENSMUSG00000004263	Atn1	6	protein_coding	36.5846	1.16292	0.324637	3.58222	0.000340686	0.0011292
ENSMUSG00000004264	ENSMUSG00000004264	Phb2	6	protein_coding	3120.71	-0.949647	0.177515	-5.34966	8.81216e-08	6.56746e-07
ENSMUSG00000004266	ENSMUSG00000004266	Ptpn6	6	protein_coding	1976.12	-2.28066	0.23492	-9.70823	2.78122e-22	2.10772e-20
ENSMUSG00000004267	ENSMUSG00000004267	Eno2	6	protein_coding	48.8127	-2.02884	0.886746	-2.28796	0.0221397	0.044421
ENSMUSG00000004268	ENSMUSG00000004268	Emg1	6	protein_coding	2045.63	-1.52095	0.168184	-9.04338	1.51903e-19	7.74012e-18
ENSMUSG00000004270	ENSMUSG00000004270	Lpcat3	6	protein_coding	3772.25	0.224149	0.348823	0.642587	0.520492	0.613363
ENSMUSG00000004285	ENSMUSG00000004285	Atp6v1f	6	protein_coding	2861.76	0.320995	0.234022	1.37165	0.170174	0.249574
ENSMUSG00000004317	ENSMUSG00000004317	Clcn5	X	protein_coding	896.765	0.813391	0.427425	1.903	0.0570401	0.100212
ENSMUSG00000004319	ENSMUSG00000004319	Clcn3	8	protein_coding	10524.1	1.10985	0.312752	3.54865	0.000387217	0.00126583
ENSMUSG00000004328	ENSMUSG00000004328	Hif3a	7	protein_coding	232.25	-1.82074	0.484628	-3.75697	0.000171981	0.000615103
ENSMUSG00000004347	ENSMUSG00000004347	Pde1c	6	protein_coding	1154.47	2.47638	0.943396	2.62496	0.00866585	0.0197262
ENSMUSG00000004356	ENSMUSG00000004356	Utp20	10	protein_coding	2856.55	-1.698	0.282601	-6.00848	1.87274e-09	1.90523e-08
ENSMUSG00000004364	ENSMUSG00000004364	Cul3	1	protein_coding	8158.33	0.17099	0.140825	1.2142	0.224671	0.314632
ENSMUSG00000004383	ENSMUSG00000004383	Large1	8	protein_coding	181.42	-1.49334	0.935727	-1.59591	0.110508	0.174136
ENSMUSG00000004393	ENSMUSG00000004393	Ddx56	11	protein_coding	1555.33	-0.908328	0.150018	-6.05479	1.40604e-09	1.46374e-08
ENSMUSG00000004394	ENSMUSG00000004394	Tmed4	11	protein_coding	1623.31	0.380628	0.148516	2.56287	0.010381	0.0230725
ENSMUSG00000004446	ENSMUSG00000004446	Bid	6	protein_coding	1450.78	0.580355	0.460134	1.26127	0.207211	0.294171
ENSMUSG00000004451	ENSMUSG00000004451	Ralb	1	protein_coding	2387.01	1.02369	0.434699	2.35493	0.0185259	0.0380322
ENSMUSG00000004455	ENSMUSG00000004455	Ppp1cc	5	protein_coding	2977.02	-1.04554	0.162441	-6.43645	1.22303e-10	1.55465e-09
ENSMUSG00000004460	ENSMUSG00000004460	Dnajb11	16	protein_coding	5877.31	0.605873	0.318814	1.90039	0.0573815	0.100763
ENSMUSG00000004462	ENSMUSG00000004462	Tbccd1	16	protein_coding	681.052	-0.264864	0.133216	-1.98824	0.0467854	0.0844698
ENSMUSG00000004473	ENSMUSG00000004473	Clec11a	7	protein_coding	248.554	-3.41682	1.05725	-3.2318	0.00123012	0.00352076
ENSMUSG00000004500	ENSMUSG00000004500	Zfp324	7	protein_coding	428.623	0.178602	0.303887	0.587727	0.556716	0.646766
ENSMUSG00000004508	ENSMUSG00000004508	Gab2	7	protein_coding	4469.48	0.326072	0.117057	2.78558	0.00534323	0.0129227
ENSMUSG00000004530	ENSMUSG00000004530	Coro1c	5	protein_coding	5428.42	0.938053	0.28892	3.24676	0.00116728	0.00335964
ENSMUSG00000004535	ENSMUSG00000004535	Tax1bp1	6	protein_coding	28581.6	0.543788	0.167453	3.24741	0.00116461	0.00335412
ENSMUSG00000004540	ENSMUSG00000004540	Psg17	7	protein_coding	20.695	2.96704	0.654603	4.53258	5.82687e-06	2.98777e-05
ENSMUSG00000004552	ENSMUSG00000004552	Ctse	1	protein_coding	163.079	-6.28575	1.17342	-5.35679
ENSMUSG00000004558	ENSMUSG00000004558	Ndrg2	14	protein_coding	400.76	0.986868	1.65583	0.595996	0.551178	0.641952
ENSMUSG00000004561	ENSMUSG00000004561	Mettl17	14	protein_coding	389.005	-2.07158	0.208072	-9.95608	2.37244e-23	2.07996e-21
ENSMUSG00000004562	ENSMUSG00000004562	Arhgef40	14	protein_coding	235.486	-1.50054	0.685932	-2.18759	0.0286992	0.0556166
ENSMUSG00000004565	ENSMUSG00000004565	Pnpla6	8	protein_coding	2465.38	1.16536	0.168398	6.92027	4.5077e-12	7.19181e-11
ENSMUSG00000004567	ENSMUSG00000004567	Mcoln1	8	protein_coding	1544.98	0.862432	0.154319	5.58865	2.28843e-08	1.91255e-07
ENSMUSG00000004568	ENSMUSG00000004568	Arhgef18	8	protein_coding	2509.15	-3.33337	0.674669	-4.94074	7.78248e-07	4.8013e-06
ENSMUSG00000004591	ENSMUSG00000004591	Pkn2	3	protein_coding	4462.25	-0.38069	0.223767	-1.70128	0.0888907	0.145305
ENSMUSG00000004609	ENSMUSG00000004609	Cd33	7	protein_coding	94.9421	-4.23114	1.02503	-4.1278	3.66244e-05	0.00015533
ENSMUSG00000004610	ENSMUSG00000004610	Etfb	7	protein_coding	634.195	0.0056695	0.292225	0.0194011	0.984521	0.989834
ENSMUSG00000004612	ENSMUSG00000004612	Nkg7	7	protein_coding	1167.72	-4.93633	0.650557	-7.58785	3.25262e-14	7.34509e-13
ENSMUSG00000004626	ENSMUSG00000004626	Stxbp2	8	protein_coding	6683.31	0.674633	0.105404	6.40043	1.54935e-10	1.92699e-09
ENSMUSG00000004630	ENSMUSG00000004630	Pcp2	8	protein_coding	11.5684	-0.211674	0.490858	-0.431234	0.666298	0.744611
ENSMUSG00000004631	ENSMUSG00000004631	Sgce	6	protein_coding	909.52	1.90655	0.632563	3.01401	0.00257815	0.00680201
ENSMUSG00000004633	ENSMUSG00000004633	Chn2	6	protein_coding	1656.45	1.78207	0.459004	3.88248	0.000103396	0.000391044
ENSMUSG00000004637	ENSMUSG00000004637	Wwox	8	protein_coding	1076.19	0.925866	0.174832	5.29573	1.18539e-07	8.64278e-07
ENSMUSG00000004642	ENSMUSG00000004642	Slbp	5	protein_coding	2059.87	-2.19059	0.191604	-11.4329	2.86358e-30	5.76546e-28
ENSMUSG00000004655	ENSMUSG00000004655	Aqp1	6	protein_coding	76.733	0.351246	0.829832	0.423274	0.672096	0.749136
ENSMUSG00000004661	ENSMUSG00000004661	Arid3b	9	protein_coding	1910.36	2.31821	0.300821	7.7063	1.29523e-14	3.10525e-13
ENSMUSG00000004665	ENSMUSG00000004665	Cnn2	10	protein_coding	4020.45	1.62513	0.381347	4.26154	2.03027e-05	9.18578e-05
ENSMUSG00000004667	ENSMUSG00000004667	Polr2e	10	protein_coding	1562.17	0.323704	0.277863	1.16498	0.244029	0.336841
ENSMUSG00000004668	ENSMUSG00000004668	Abca13	11	protein_coding	77.4691	1.54075	0.489192	3.14957	0.00163508	0.00453032
ENSMUSG00000004677	ENSMUSG00000004677	Myo9b	8	protein_coding	7137.71	0.635865	0.156488	4.06335	4.8373e-05	0.000198566
ENSMUSG00000004698	ENSMUSG00000004698	Hdac9	12	protein_coding	412.369	-2.85838	0.930721	-3.07114	0.00213241	0.00575411
ENSMUSG00000004707	ENSMUSG00000004707	Ly9	1	protein_coding	283.633	2.82672	0.870961	3.24552	0.00117237	0.00337159
ENSMUSG00000004709	ENSMUSG00000004709	Cd244a	1	protein_coding	2098.64	3.09658	0.936446	3.30673	0.000943913	0.00278258
ENSMUSG00000004730	ENSMUSG00000004730	Adgre1	17	protein_coding	61.1227	0.167173	1.16338	0.143696
ENSMUSG00000004748	ENSMUSG00000004748	Mtfp1	11	protein_coding	110.918	-1.13652	0.233702	-4.86309	1.15567e-06	6.85995e-06
ENSMUSG00000004768	ENSMUSG00000004768	Rab23	1	protein_coding	104.219	-0.762878	0.365178	-2.08906	0.0367026	0.0687573
ENSMUSG00000004771	ENSMUSG00000004771	Rab11a	9	protein_coding	6199.31	1.16083	0.303447	3.82549	0.000130514	0.000481783
ENSMUSG00000004788	ENSMUSG00000004788	Eif2b2	12	protein_coding	1361.99	-0.35959	0.155562	-2.31155	0.0208026	0.0420966
ENSMUSG00000004789	ENSMUSG00000004789	Dlst	12	protein_coding	5821.72	-0.709835	0.077111	-9.20536	3.40519e-20	1.92727e-18
ENSMUSG00000004798	ENSMUSG00000004798	Ulk2	11	protein_coding	2349.41	0.698719	0.203671	3.43062	0.000602199	0.0018705
ENSMUSG00000004815	ENSMUSG00000004815	Dgkq	5	protein_coding	539.807	-0.221068	0.14935	-1.4802	0.138821	0.210818
ENSMUSG00000004843	ENSMUSG00000004843	Chmp2b	16	protein_coding	2026.06	0.0152286	0.126528	0.120358	0.9042	0.932888
ENSMUSG00000004846	ENSMUSG00000004846	Plod3	5	protein_coding	1100.23	-0.280385	0.264817	-1.05879	0.289696	0.387293
ENSMUSG00000004849	ENSMUSG00000004849	Ap1s1	5	protein_coding	1837.16	0.217256	0.24884	0.873072	0.382624	0.482291
ENSMUSG00000004865	ENSMUSG00000004865	Srpk1	17	protein_coding	4279.37	-0.885949	0.22475	-3.94194	8.08264e-05	0.00031401
ENSMUSG00000004880	ENSMUSG00000004880	Lbr	1	protein_coding	6354.99	-2.30891	0.158829	-14.5371	7.05522e-48	7.42251e-45
ENSMUSG00000004891	ENSMUSG00000004891	Nes	3	protein_coding	44.6385	4.22175	0.720477	5.85966	4.63803e-09	4.41935e-08
ENSMUSG00000004895	ENSMUSG00000004895	Prcc	3	protein_coding	1292.74	-0.366107	0.116025	-3.15541	0.00160275	0.00444696
ENSMUSG00000004896	ENSMUSG00000004896	Mettl25b	3	protein_coding	612.025	0.0312158	0.172406	0.18106	0.85632	0.896551
ENSMUSG00000004897	ENSMUSG00000004897	Hdgf	3	protein_coding	12274.9	-0.547792	0.182335	-3.00432	0.00266178	0.00699985
ENSMUSG00000004902	ENSMUSG00000004902	Slc25a18	6	protein_coding	130.52	0.27006	0.244098	1.10636	0.268572	0.364337
ENSMUSG00000004929	ENSMUSG00000004929	Thop1	10	protein_coding	1114.67	-1.31613	0.273767	-4.80747	1.52854e-06	8.81206e-06
ENSMUSG00000004931	ENSMUSG00000004931	Apba3	10	protein_coding	597.214	0.564718	0.335892	1.68125	0.0927153	0.150555
ENSMUSG00000004933	ENSMUSG00000004933	Matk	10	protein_coding	208.675	-0.484811	0.303085	-1.59959	0.10969	0.173091
ENSMUSG00000004934	ENSMUSG00000004934	Pias4	10	protein_coding	570.343	0.276956	0.209759	1.32035	0.186718	0.270029
ENSMUSG00000004936	ENSMUSG00000004936	Map2k1	9	protein_coding	2629.28	0.667171	0.173383	3.84797	0.000119103	0.000444338
ENSMUSG00000004937	ENSMUSG00000004937	Sgta	10	protein_coding	2419.93	0.633538	0.159019	3.98405	6.77502e-05	0.000268137
ENSMUSG00000004945	ENSMUSG00000004945	Tmem242	17	protein_coding	1129.99	0.276569	0.172768	1.60082	0.109417	0.172706
ENSMUSG00000004947	ENSMUSG00000004947	Dtx2	5	protein_coding	550.429	0.963364	0.288865	3.33499	0.00085301	0.00254608
ENSMUSG00000004951	ENSMUSG00000004951	Hspb1	5	protein_coding	41.657	1.05565	0.916667	1.15162	0.249476	0.342833
ENSMUSG00000004952	ENSMUSG00000004952	Rasa4	5	protein_coding	64.7632	0.458471	0.468592	0.978401	0.327876	0.427036
ENSMUSG00000004980	ENSMUSG00000004980	Hnrnpa2b1	6	protein_coding	25197.3	-1.35368	0.154	-8.79009	1.49447e-18	6.53509e-17
ENSMUSG00000004988	ENSMUSG00000004988	Fxyd4	6	protein_coding	50.1085	2.22264	0.317817	6.99345	2.68213e-12	4.45402e-11
ENSMUSG00000004994	ENSMUSG00000004994	Yju2b	8	protein_coding	493.714	1.66034	0.330863	5.01821	5.21562e-07	3.35303e-06
ENSMUSG00000004996	ENSMUSG00000004996	Mri1	8	protein_coding	1731.48	0.554661	0.227399	2.43916	0.0147216	0.0312481
ENSMUSG00000005034	ENSMUSG00000005034	Prkacb	3	protein_coding	9055.07	0.484578	0.24837	1.95104	0.0510526	0.0910992
ENSMUSG00000005045	ENSMUSG00000005045	Chd5	4	protein_coding	468.977	3.41467	0.811207	4.20937	2.56084e-05	0.000113368
ENSMUSG00000005054	ENSMUSG00000005054	Cstb	10	protein_coding	997.917	0.592166	0.363268	1.63011	0.103079	0.164546
ENSMUSG00000005057	ENSMUSG00000005057	Sh2b2	5	protein_coding	39.6524	1.02449	0.459671	2.22876	0.0258301	0.0508331
ENSMUSG00000005069	ENSMUSG00000005069	Pex5	6	protein_coding	2111.26	-0.442244	0.215298	-2.0541	0.0399658	0.0738975
ENSMUSG00000005078	ENSMUSG00000005078	Jkamp	12	protein_coding	517.286	0.535013	0.187737	2.8498	0.00437464	0.0108381
ENSMUSG00000005087	ENSMUSG00000005087	Cd44	2	protein_coding	23915.7	0.561849	0.410526	1.36861	0.171122	0.250718
ENSMUSG00000005089	ENSMUSG00000005089	Slc1a2	2	protein_coding	295.973	5.2538	0.680932	7.7156	1.20417e-14	2.89859e-13
ENSMUSG00000005102	ENSMUSG00000005102	Eif2ak4	2	protein_coding	2408.03	-0.346863	0.152464	-2.27505	0.0229028	0.0457365
ENSMUSG00000005103	ENSMUSG00000005103	Wdr1	5	protein_coding	18638.5	0.93099	0.231025	4.02983	5.58178e-05	0.000225248
ENSMUSG00000005107	ENSMUSG00000005107	Slc2a9	5	protein_coding	1841.35	2.14778	0.256483	8.37398	5.57025e-17	1.90485e-15
ENSMUSG00000005125	ENSMUSG00000005125	Ndrg1	15	protein_coding	2219.56	1.11783	0.432085	2.58707	0.00967973	0.0217272
ENSMUSG00000005131	ENSMUSG00000005131	4930550C14Rik	9	protein_coding	212.238	2.63901	0.511216	5.16221	2.44045e-07	1.6736e-06
ENSMUSG00000005142	ENSMUSG00000005142	Man2b1	8	protein_coding	8007.8	-0.828748	0.313992	-2.63939	0.00830544	0.0189952
ENSMUSG00000005148	ENSMUSG00000005148	Klf5	14	protein_coding	56.7714	-1.93369	0.907657	-2.13042	0.0331367	0.0629995
ENSMUSG00000005150	ENSMUSG00000005150	Wdr83	8	protein_coding	522.025	-0.508111	0.128821	-3.94433	8.00229e-05	0.000311268
ENSMUSG00000005161	ENSMUSG00000005161	Prdx2	8	protein_coding	4032.18	-0.233808	0.244784	-0.95516	0.339497	0.439423
ENSMUSG00000005198	ENSMUSG00000005198	Polr2a	11	protein_coding	3537.72	0.988949	0.328391	3.0115	0.00259959	0.00685141
ENSMUSG00000005204	ENSMUSG00000005204	Senp3	11	protein_coding	2684.1	0.231428	0.144135	1.60563	0.108354	0.171345
ENSMUSG00000005220	ENSMUSG00000005220	Corin	5	protein_coding	102.079	4.19468	1.08299	3.87325
ENSMUSG00000005225	ENSMUSG00000005225	Plekha8	6	protein_coding	46.5033	-0.348043	1.21719	-0.285941	0.774923	0.833153
ENSMUSG00000005233	ENSMUSG00000005233	Spc25	2	protein_coding	711.383	-2.24189	0.436315	-5.13824	2.77328e-07	1.88164e-06
ENSMUSG00000005237	ENSMUSG00000005237	Dnah2	11	protein_coding	46.6561	0.346414	1.0967	0.31587
ENSMUSG00000005262	ENSMUSG00000005262	Ufd1	16	protein_coding	2055.46	-0.0924411	0.104068	-0.888273	0.374394	0.474459
ENSMUSG00000005267	ENSMUSG00000005267	Zfp287	11	protein_coding	22.0288	-1.51443	0.7837	-1.93241	0.0533086	0.0945483
ENSMUSG00000005268	ENSMUSG00000005268	Prlr	15	protein_coding	12.3868	1.04559	0.64527	1.62039	0.105148	0.167177
ENSMUSG00000005299	ENSMUSG00000005299	Letm1	5	protein_coding	1992.74	-0.389267	0.231674	-1.68023	0.0929121	0.150792
ENSMUSG00000005312	ENSMUSG00000005312	Ubqln1	13	protein_coding	3909.18	0.293385	0.104548	2.80622	0.00501266	0.0122074
ENSMUSG00000005338	ENSMUSG00000005338	Cadm3	1	protein_coding	537.205	0.139941	0.924452	0.151377	0.879678	0.914925
ENSMUSG00000005339	ENSMUSG00000005339	Fcer1a	1	protein_coding	7693.2	-4.18183	1.659	-2.52069	0.0117124	0.0256711
ENSMUSG00000005354	ENSMUSG00000005354	Txn2	15	protein_coding	2395.55	0.66921	0.226324	2.95687	0.00310782	0.00800799
ENSMUSG00000005362	ENSMUSG00000005362	Crbn	6	protein_coding	2633.14	-0.100958	0.187848	-0.537447	0.590959	0.678084
ENSMUSG00000005370	ENSMUSG00000005370	Msh6	17	protein_coding	4768.74	-0.219301	0.251311	-0.872629	0.382865	0.482493
ENSMUSG00000005371	ENSMUSG00000005371	Fbxo11	17	protein_coding	2151.95	0.878132	0.17736	4.95113	7.37853e-07	4.57719e-06
ENSMUSG00000005374	ENSMUSG00000005374	Tbl2	5	protein_coding	1160.23	0.215845	0.217623	0.991827	0.321282	0.420253
ENSMUSG00000005378	ENSMUSG00000005378	Bud23	5	protein_coding	1089.71	-0.69981	0.238525	-2.93391	0.00334721	0.00855212
ENSMUSG00000005410	ENSMUSG00000005410	Mcm5	8	protein_coding	4331.17	-4.71215	0.58475	-8.0584	7.7297e-16	2.2226e-14
ENSMUSG00000005413	ENSMUSG00000005413	Hmox1	8	protein_coding	489.596	2.64817	0.515442	5.13767	2.78162e-07	1.88587e-06
ENSMUSG00000005417	ENSMUSG00000005417	Mprip	11	protein_coding	4276.19	0.623424	0.107428	5.80318	6.50706e-09	6.05509e-08
ENSMUSG00000005442	ENSMUSG00000005442	Cic	7	protein_coding	4540.38	0.53973	0.166145	3.24854	0.00115998	0.00334401
ENSMUSG00000005447	ENSMUSG00000005447	Pafah1b3	7	protein_coding	168.681	-2.9863	0.650945	-4.58763	4.48303e-06	2.3506e-05
ENSMUSG00000005465	ENSMUSG00000005465	Il27ra	8	protein_coding	1062.52	-0.826791	0.407844	-2.02722	0.0426395	0.078024
ENSMUSG00000005469	ENSMUSG00000005469	Prkaca	8	protein_coding	2207.32	0.803118	0.170862	4.7004	2.59657e-06	1.43999e-05
ENSMUSG00000005470	ENSMUSG00000005470	Asf1b	8	protein_coding	717.948	-3.86213	0.545102	-7.08516	1.38885e-12	2.39661e-11
ENSMUSG00000005474	ENSMUSG00000005474	Myl10	5	protein_coding	197.659	-4.95536	1.00046	-4.95307
ENSMUSG00000005481	ENSMUSG00000005481	Ddx39a	8	protein_coding	2753.19	-2.48254	0.314245	-7.90002	2.7885e-15	7.39946e-14
ENSMUSG00000005483	ENSMUSG00000005483	Dnajb1	8	protein_coding	2321.6	-0.567577	0.169364	-3.35122	0.000804555	0.00241677
ENSMUSG00000005493	ENSMUSG00000005493	Msh4	3	protein_coding	29.3197	1.0077	0.351847	2.86404	0.0041828	0.0104191
ENSMUSG00000005501	ENSMUSG00000005501	Usp40	1	protein_coding	2441.08	0.0420526	0.356808	0.117858	0.90618	0.934392
ENSMUSG00000005505	ENSMUSG00000005505	Kbtbd4	2	protein_coding	263.036	-0.0152454	0.199518	-0.0764111	0.939092	0.958149
ENSMUSG00000005506	ENSMUSG00000005506	Celf1	2	protein_coding	4493.33	-0.371037	0.135208	-2.74419	0.00606605	0.0144213
ENSMUSG00000005510	ENSMUSG00000005510	Ndufs3	2	protein_coding	1267.16	-0.609416	0.21405	-2.84707	0.00441234	0.0109149
ENSMUSG00000005514	ENSMUSG00000005514	Por	5	protein_coding	7736.36	-0.602455	0.180769	-3.33273	0.00085998	0.00256346
ENSMUSG00000005533	ENSMUSG00000005533	Igf1r	7	protein_coding	5741.52	0.12437	0.454907	0.273398	0.784548	0.840973
ENSMUSG00000005534	ENSMUSG00000005534	Insr	8	protein_coding	4458.98	0.897779	0.304879	2.94471	0.00323257	0.00828645
ENSMUSG00000005540	ENSMUSG00000005540	Fcer2a	8	protein_coding	13.6904	-0.204935	0.502298	-0.407995	0.683277	0.758043
ENSMUSG00000005566	ENSMUSG00000005566	Trim28	7	protein_coding	9479.41	-1.30341	0.198207	-6.57601	4.83251e-11	6.54273e-10
ENSMUSG00000005575	ENSMUSG00000005575	Ube2m	7	protein_coding	4054.18	0.37912	0.240883	1.57388	0.115516	0.180816
ENSMUSG00000005580	ENSMUSG00000005580	Adcy9	16	protein_coding	2386.19	3.40112	0.643942	5.28172	1.27976e-07	9.25911e-07
ENSMUSG00000005583	ENSMUSG00000005583	Mef2c	13	protein_coding	28153.2	1.31218	0.448801	2.92373	0.00345859	0.00880275
ENSMUSG00000005609	ENSMUSG00000005609	Ctr9	7	protein_coding	3114.63	0.10496	0.116921	0.8977	0.369346	0.469292
ENSMUSG00000005610	ENSMUSG00000005610	Eif4g2	7	protein_coding	34042.1	-0.034937	0.189167	-0.184688	0.853474	0.894694
ENSMUSG00000005611	ENSMUSG00000005611	Irag1	7	protein_coding	34636.4	3.57998	0.918409	3.89803	9.69801e-05	0.000369197
ENSMUSG00000005615	ENSMUSG00000005615	Pcyt1a	16	protein_coding	7458.43	1.22305	0.339243	3.60525	0.000311857	0.00104292
ENSMUSG00000005621	ENSMUSG00000005621	Zfp592	7	protein_coding	2135.65	-0.636663	0.183124	-3.47668	0.000507658	0.00161012
ENSMUSG00000005625	ENSMUSG00000005625	Psmd4	3	protein_coding	5102.93	0.252687	0.183615	1.37618	0.168766	0.247855
ENSMUSG00000005628	ENSMUSG00000005628	Tmod4	3	protein_coding	42.6716	0.316385	0.31298	1.01088	0.312075	0.410768
ENSMUSG00000005640	ENSMUSG00000005640	Insrr	3	protein_coding	10.5117	-1.39312	0.734877	-1.89572	0.0579969	0.101743
ENSMUSG00000005656	ENSMUSG00000005656	Snx6	12	protein_coding	2013.14	-0.694322	0.104195	-6.66369	2.67036e-11	3.77544e-10
ENSMUSG00000005667	ENSMUSG00000005667	Mthfd2	6	protein_coding	2356.32	1.61369	0.509255	3.16873	0.00153109	0.00427236
ENSMUSG00000005672	ENSMUSG00000005672	Kit	5	protein_coding	3632.24	-8.51606	1.01881	-8.35881	6.3356e-17	2.13797e-15
ENSMUSG00000005674	ENSMUSG00000005674	Tomm40l	1	protein_coding	146.78	-0.549525	0.213656	-2.57201	0.0101109	0.0225557
ENSMUSG00000005681	ENSMUSG00000005681	Apoa2	1	protein_coding	32.1695	1.57314	0.381976	4.11842	3.81487e-05	0.000160917
ENSMUSG00000005682	ENSMUSG00000005682	Pan2	10	protein_coding	1471.68	0.272713	0.179135	1.52239	0.127912	0.19691
ENSMUSG00000005683	ENSMUSG00000005683	Cs	10	protein_coding	6696.51	-0.444735	0.145953	-3.0471	0.00231059	0.00616789
ENSMUSG00000005686	ENSMUSG00000005686	Ampd3	7	protein_coding	920.555	0.203947	0.449696	0.453522	0.650173	0.72991
ENSMUSG00000005687	ENSMUSG00000005687	Bcas2	3	protein_coding	2250.86	-0.682938	0.245979	-2.7764	0.00549638	0.0132323
ENSMUSG00000005698	ENSMUSG00000005698	Ctcf	8	protein_coding	4698.87	-0.89894	0.170039	-5.28668	1.24556e-07	9.04089e-07
ENSMUSG00000005699	ENSMUSG00000005699	Pard6a	8	protein_coding	333.951	0.86269	0.2348	3.67414	0.000238648	0.000823979
ENSMUSG00000005718	ENSMUSG00000005718	Tfap4	16	protein_coding	378.721	-3.59256	0.311518	-11.5324	9.05602e-31	1.90549e-28
ENSMUSG00000005732	ENSMUSG00000005732	Ranbp1	16	protein_coding	1502.13	-2.22513	0.283644	-7.84479	4.33669e-15	1.116e-13
ENSMUSG00000005763	ENSMUSG00000005763	Cd247	1	protein_coding	17.3064	0.120611	0.567433	0.212556	0.831674	0.877469
ENSMUSG00000005774	ENSMUSG00000005774	Rfx5	3	protein_coding	796.898	-1.57649	0.245558	-6.42005	1.36231e-10	1.71704e-09
ENSMUSG00000005779	ENSMUSG00000005779	Psmb4	3	protein_coding	4862.54	-0.469749	0.181767	-2.58434	0.00975643	0.0218719
ENSMUSG00000005800	ENSMUSG00000005800	Mmp8	9	protein_coding	46.1816	2.42298	1.01905	2.3777	0.017421	0.0360451
ENSMUSG00000005802	ENSMUSG00000005802	Slc30a4	2	protein_coding	18.5708	0.828179	0.848489	0.976064	0.329033	0.428262
ENSMUSG00000005804	ENSMUSG00000005804	Bloc1s6	2	protein_coding	909.097	0.235705	0.160863	1.46525	0.142853	0.215805
ENSMUSG00000005813	ENSMUSG00000005813	Metap1	3	protein_coding	3169.64	-0.153963	0.08145	-1.89027	0.0587216	0.102773
ENSMUSG00000005823	ENSMUSG00000005823	Gpr108	17	protein_coding	2418.25	1.12035	0.246184	4.55087	5.34237e-06	2.75912e-05
ENSMUSG00000005824	ENSMUSG00000005824	Tnfsf14	17	protein_coding	3140.7	2.4479	0.835716	2.9291	0.00339943	0.00866697
ENSMUSG00000005846	ENSMUSG00000005846	Rsl1d1	16	protein_coding	5062.08	-1.27283	0.151586	-8.39675	4.59002e-17	1.59094e-15
ENSMUSG00000005871	ENSMUSG00000005871	Apc	18	protein_coding	4429.76	0.670084	0.147699	4.53683	5.71053e-06	2.93148e-05
ENSMUSG00000005873	ENSMUSG00000005873	Reep5	18	protein_coding	4583.71	0.197313	0.402231	0.490546	0.623747	0.706461
ENSMUSG00000005881	ENSMUSG00000005881	Ergic3	2	protein_coding	2973.49	0.0616626	0.305402	0.201907	0.83999	0.884083
ENSMUSG00000005882	ENSMUSG00000005882	Uqcc1	2	protein_coding	1002.61	-0.655221	0.170873	-3.83455	0.000125793	0.000466764
ENSMUSG00000005883	ENSMUSG00000005883	Spo11	2	protein_coding	188.635	-0.727709	0.270729	-2.68796	0.00718893	0.016724
ENSMUSG00000005886	ENSMUSG00000005886	Ncoa2	1	protein_coding	6408.57	0.960299	0.197116	4.87175	1.10612e-06	6.58668e-06
ENSMUSG00000005893	ENSMUSG00000005893	Nr2c2	6	protein_coding	3226.82	-0.358888	0.175485	-2.04512	0.0408428	0.0752601
ENSMUSG00000005897	ENSMUSG00000005897	Nr2c1	10	protein_coding	342.583	-0.430908	0.218708	-1.97025	0.0488101	0.087586
ENSMUSG00000005899	ENSMUSG00000005899	Smpd4	16	protein_coding	1479.66	-1.83147	0.170431	-10.7461	6.18178e-27	8.84489e-25
ENSMUSG00000005907	ENSMUSG00000005907	Pex1	5	protein_coding	1638.98	-0.063095	0.19004	-0.332009	0.739882	0.804243
ENSMUSG00000005936	ENSMUSG00000005936	Kctd20	17	protein_coding	3468.05	-0.10664	0.230317	-0.463013	0.643355	0.724083
ENSMUSG00000005947	ENSMUSG00000005947	Itgae	11	protein_coding	65.6299	0.640639	0.362753	1.76605	0.0773881	0.129511
ENSMUSG00000005949	ENSMUSG00000005949	Ctns	11	protein_coding	753.221	0.500151	0.268447	1.86313	0.0624445	0.108052
ENSMUSG00000005950	ENSMUSG00000005950	P2rx5	11	protein_coding	37.3534	0.579617	0.584959	0.990868	0.32175	0.420579
ENSMUSG00000005951	ENSMUSG00000005951	Shpk	11	protein_coding	367.765	0.587194	0.299684	1.95937	0.0500689	0.0895677
ENSMUSG00000005968	ENSMUSG00000005968	Tuft1	3	protein_coding	176.554	-2.53633	0.543135	-4.66979	3.01514e-06	1.63921e-05
ENSMUSG00000005973	ENSMUSG00000005973	Rcn1	2	protein_coding	795.084	-4.03963	0.312145	-12.9415	2.624e-38	1.26839e-35
ENSMUSG00000005980	ENSMUSG00000005980	Dnase1	16	protein_coding	86.5512	-2.42029	0.381059	-6.35148	2.13248e-10	2.58222e-09
ENSMUSG00000005981	ENSMUSG00000005981	Trap1	16	protein_coding	2587.99	-1.9554	0.217924	-8.97284	2.88956e-19	1.40434e-17
ENSMUSG00000005982	ENSMUSG00000005982	Naa60	16	protein_coding	1402.53	0.430242	0.195312	2.20285	0.0276052	0.0538055
ENSMUSG00000005983	ENSMUSG00000005983	1700037C18Rik	16	protein_coding	161.431	0.744158	0.20818	3.57458	0.000350785	0.00115881
ENSMUSG00000005986	ENSMUSG00000005986	Ankrd13d	19	protein_coding	88.9543	-0.0527164	0.395502	-0.13329	0.893964	0.925317
ENSMUSG00000006005	ENSMUSG00000006005	Tpr	1	protein_coding	15446	-0.617932	0.171306	-3.60717	0.00030955	0.00103657
ENSMUSG00000006010	ENSMUSG00000006010	Odr4	1	protein_coding	2624.48	0.706506	0.245061	2.88298	0.00393938	0.00988159
ENSMUSG00000006014	ENSMUSG00000006014	Prg4	1	protein_coding	106.022	-0.688746	0.24258	-2.83926	0.00452189	0.0111517
ENSMUSG00000006019	ENSMUSG00000006019	Dhx34	7	protein_coding	784.749	0.320801	0.316272	1.01432	0.31043	0.409244
ENSMUSG00000006021	ENSMUSG00000006021	Kptn	7	protein_coding	474.15	-0.534164	0.214874	-2.48594	0.012921	0.0279568
ENSMUSG00000006024	ENSMUSG00000006024	Napa	7	protein_coding	3822.86	0.436939	0.172309	2.5358	0.0112192	0.0247083
ENSMUSG00000006050	ENSMUSG00000006050	Sra1	18	protein_coding	1413.88	0.658989	0.164947	3.99517	6.46482e-05	0.000257055
ENSMUSG00000006057	ENSMUSG00000006057	Atp5mc1	11	protein_coding	3234.78	-0.687254	0.321047	-2.14067	0.032301	0.0616678
ENSMUSG00000006058	ENSMUSG00000006058	Snf8	11	protein_coding	1287.27	0.148862	0.139854	1.06441	0.287145	0.384487
ENSMUSG00000006095	ENSMUSG00000006095	Tbcb	7	protein_coding	1348.21	0.518166	0.315469	1.64253	0.100481	0.16105
ENSMUSG00000006127	ENSMUSG00000006127	Inpp5k	11	protein_coding	2187.15	-0.251912	0.203266	-1.23932	0.215227	0.303664
ENSMUSG00000006134	ENSMUSG00000006134	Crkl	16	protein_coding	3667.99	0.634631	0.0870778	7.28809	3.14374e-13	5.99423e-12
ENSMUSG00000006154	ENSMUSG00000006154	Eps8l1	7	protein_coding	354.941	-0.016808	0.534556	-0.031443	0.974916	0.983085
ENSMUSG00000006169	ENSMUSG00000006169	Clint1	11	protein_coding	15776.8	0.677788	0.18027	3.75986	0.000170012	0.000608862
ENSMUSG00000006179	ENSMUSG00000006179	Prss16	13	protein_coding	115.828	-2.03925	0.738394	-2.76174	0.00574941	0.0137618
ENSMUSG00000006191	ENSMUSG00000006191	Cdkal1	13	protein_coding	977.496	-0.42172	0.115284	-3.65808	0.000254112	0.000869818
ENSMUSG00000006215	ENSMUSG00000006215	Zbtb17	4	protein_coding	1058.78	-0.425978	0.192768	-2.20979	0.0271197	0.0530094
ENSMUSG00000006235	ENSMUSG00000006235	Epor	9	protein_coding	1322.95	1.90863	0.307401	6.20894	5.33437e-10	5.98903e-09
ENSMUSG00000006241	ENSMUSG00000006241	Ccdc159	9	protein_coding	20.1429	1.25274	0.464037	2.69965	0.00694133	0.0162197
ENSMUSG00000006262	ENSMUSG00000006262	Mob1b	5	protein_coding	13427.5	1.7666	0.279784	6.31417	2.71608e-10	3.21277e-09
ENSMUSG00000006273	ENSMUSG00000006273	Atp6v1b2	8	protein_coding	4900.79	0.562778	0.243084	2.31515	0.0206045	0.0417766
ENSMUSG00000006276	ENSMUSG00000006276	Eps15l1	8	protein_coding	2262.55	0.3717	0.117142	3.17306	0.00150841	0.00421595
ENSMUSG00000006281	ENSMUSG00000006281	Tep1	14	protein_coding	946.365	-0.623216	0.237946	-2.61915	0.00881502	0.0200173
ENSMUSG00000006288	ENSMUSG00000006288	Ttc5	14	protein_coding	1624.65	-0.112227	0.167249	-0.671022	0.502207	0.596863
ENSMUSG00000006289	ENSMUSG00000006289	Osgep	14	protein_coding	931.024	-1.84328	0.251488	-7.32951	2.30994e-13	4.54991e-12
ENSMUSG00000006299	ENSMUSG00000006299	Aamp	1	protein_coding	2641.45	0.271131	0.104157	2.6031	0.00923851	0.0208625
ENSMUSG00000006301	ENSMUSG00000006301	Tmbim1	1	protein_coding	3497.94	2.00423	0.278868	7.18703	6.62153e-13	1.19986e-11
ENSMUSG00000006304	ENSMUSG00000006304	Arpc2	1	protein_coding	12920.2	0.947309	0.164074	5.77368	7.75581e-09	7.13176e-08
ENSMUSG00000006307	ENSMUSG00000006307	Kmt2b	7	protein_coding	2049.07	0.546435	0.177356	3.08101	0.00206298	0.00558868
ENSMUSG00000006310	ENSMUSG00000006310	Zbtb32	7	protein_coding	22.1954	0.799888	0.394743	2.02635	0.0427286	0.0781244
ENSMUSG00000006313	ENSMUSG00000006313	Upk1a	7	protein_coding	23.6693	0.630914	0.36364	1.735	0.082741	0.136818
ENSMUSG00000006315	ENSMUSG00000006315	Tmem147	7	protein_coding	1691.96	-0.569334	0.343485	-1.65752	0.0974139	0.156903
ENSMUSG00000006333	ENSMUSG00000006333	Rps9	7	protein_coding	28933.9	-0.581582	0.145028	-4.01012	6.0687e-05	0.000242762
ENSMUSG00000006335	ENSMUSG00000006335	Tfpt	7	protein_coding	850.047	0.202655	0.293086	0.691452	0.489281	0.584321
ENSMUSG00000006342	ENSMUSG00000006342	Susd2	10	protein_coding	21.9133	1.50172	0.462701	3.24555	0.00117224	0.00337159
ENSMUSG00000006344	ENSMUSG00000006344	Ggt5	10	protein_coding	157.623	1.86281	1.02447	1.81831	0.0690168	0.117637
ENSMUSG00000006356	ENSMUSG00000006356	Crip2	12	protein_coding	83.7438	2.69611	0.565472	4.76789	1.86163e-06	1.05733e-05
ENSMUSG00000006360	ENSMUSG00000006360	Crip1	12	protein_coding	707.078	-3.17768	0.458086	-6.93688	4.00864e-12	6.45728e-11
ENSMUSG00000006362	ENSMUSG00000006362	Cbfa2t3	8	protein_coding	1679.91	0.865015	0.179195	4.82723	1.38448e-06	8.08932e-06
ENSMUSG00000006373	ENSMUSG00000006373	Pgrmc1	X	protein_coding	5065.42	1.11612	0.343496	3.24929	0.00115695	0.00333635
ENSMUSG00000006378	ENSMUSG00000006378	Gcat	15	protein_coding	88.2412	-4.62117	0.494316	-9.3486	8.88114e-21	5.4397e-19
ENSMUSG00000006386	ENSMUSG00000006386	Tek	4	protein_coding	1567.21	-0.677281	0.988786	-0.684962	0.493368	0.588298
ENSMUSG00000006389	ENSMUSG00000006389	Mpl	4	protein_coding	10651.5	2.04624	0.440843	4.64164	3.45655e-06	1.85591e-05
ENSMUSG00000006390	ENSMUSG00000006390	Elovl1	4	protein_coding	2629.6	-0.267789	0.364719	-0.734233	0.462807	0.559693
ENSMUSG00000006392	ENSMUSG00000006392	Med8	4	protein_coding	1362.26	0.041742	0.219786	0.189921	0.849371	0.89149
ENSMUSG00000006395	ENSMUSG00000006395	Hyi	4	protein_coding	210.013	0.449476	0.572731	0.784793	0.432575	0.531177
ENSMUSG00000006398	ENSMUSG00000006398	Cdc20	4	protein_coding	1467.27	-4.12454	0.610263	-6.75863	1.39304e-11	2.05905e-10
ENSMUSG00000006411	ENSMUSG00000006411	Nectin4	1	protein_coding	22.0589	-1.07478	0.780483	-1.37708	0.168489	0.247529
ENSMUSG00000006412	ENSMUSG00000006412	Pfdn2	1	protein_coding	427.077	-0.732459	0.175732	-4.16804	3.07235e-05	0.000133274
ENSMUSG00000006418	ENSMUSG00000006418	Rnf114	2	protein_coding	5016.7	0.836519	0.206958	4.04196	5.30054e-05	0.000215357
ENSMUSG00000006423	ENSMUSG00000006423	Steep1	X	protein_coding	2437.29	-0.175893	0.150404	-1.16947	0.242213	0.334697
ENSMUSG00000006435	ENSMUSG00000006435	Neurl1a	19	protein_coding	20.8527	2.11223	0.95595	2.20956	0.0271355	0.0530287
ENSMUSG00000006442	ENSMUSG00000006442	Srm	4	protein_coding	2091.79	-1.97477	0.423825	-4.65939	3.1715e-06	1.71677e-05
ENSMUSG00000006456	ENSMUSG00000006456	Rbm14	19	protein_coding	1263.63	-0.816089	0.197722	-4.12745	3.66801e-05	0.000155493
ENSMUSG00000006457	ENSMUSG00000006457	Actn3	19	protein_coding	15.2033	-1.83829	0.586358	-3.1351	0.00171797	0.00474237
ENSMUSG00000006463	ENSMUSG00000006463	Zdhhc24	19	protein_coding	450.418	-0.00555735	0.291901	-0.0190385	0.98481	0.990069
ENSMUSG00000006464	ENSMUSG00000006464	Bbs1	19	protein_coding	59.0958	0.0633812	0.318689	0.198881	0.842356	0.885926
ENSMUSG00000006471	ENSMUSG00000006471	Ndor1	2	protein_coding	296.314	-0.200498	0.152349	-1.31604	0.188159	0.27174
ENSMUSG00000006476	ENSMUSG00000006476	Nsmf	2	protein_coding	792.904	0.259754	0.40217	0.64588	0.518357	0.611612
ENSMUSG00000006494	ENSMUSG00000006494	Pdk1	2	protein_coding	2377.89	-0.23974	0.483904	-0.495429	0.620297	0.703265
ENSMUSG00000006498	ENSMUSG00000006498	Ptbp1	10	protein_coding	8616.05	-0.714226	0.15099	-4.73028	2.24206e-06	1.259e-05
ENSMUSG00000006517	ENSMUSG00000006517	Mvd	8	protein_coding	2195.95	0.977827	0.450298	2.17151	0.0298925	0.0576045
ENSMUSG00000006519	ENSMUSG00000006519	Cyba	8	protein_coding	3684.08	1.61281	0.486377	3.31597	0.000913247	0.00270063
ENSMUSG00000006526	ENSMUSG00000006526	Stimate	14	protein_coding	291.174	-1.0746	0.190795	-5.63225	1.77875e-08	1.51418e-07
ENSMUSG00000006527	ENSMUSG00000006527	Sfmbt1	14	protein_coding	1751.58	1.15409	0.134188	8.60055	7.93358e-18	3.16723e-16
ENSMUSG00000006574	ENSMUSG00000006574	Slc4a1	11	protein_coding	11.3921	0.483815	0.99172	0.487854	0.625653	0.707957
ENSMUSG00000006575	ENSMUSG00000006575	Rundc3a	11	protein_coding	45.5101	-0.154188	0.290035	-0.531619	0.59499	0.681922
ENSMUSG00000006585	ENSMUSG00000006585	Cdt1	8	protein_coding	656.365	-4.51654	0.301356	-14.9874	8.87492e-51	1.32273e-47
ENSMUSG00000006587	ENSMUSG00000006587	Snai3	8	protein_coding	95.4029	2.12638	0.923545	2.30241	0.021312	0.042987
ENSMUSG00000006589	ENSMUSG00000006589	Aprt	8	protein_coding	2190.92	-0.44795	0.367532	-1.21881	0.222918	0.312598
ENSMUSG00000006599	ENSMUSG00000006599	Gtf2h1	7	protein_coding	3669.67	-0.324032	0.18936	-1.7112	0.0870449	0.142799
ENSMUSG00000006611	ENSMUSG00000006611	Hfe	13	protein_coding	114.552	0.0749697	0.477068	0.157147	0.875129	0.911412
ENSMUSG00000006641	ENSMUSG00000006641	Slc5a6	5	protein_coding	178.517	-1.22215	0.217431	-5.62088	1.89991e-08	1.61042e-07
ENSMUSG00000006673	ENSMUSG00000006673	Qrich1	9	protein_coding	6340.87	-0.17323	0.119747	-1.44663	0.148002	0.22212
ENSMUSG00000006675	ENSMUSG00000006675	P4htm	9	protein_coding	62.6268	-0.634799	0.634768	-1.00005	0.317287	0.416062
ENSMUSG00000006676	ENSMUSG00000006676	Usp19	9	protein_coding	7432.54	0.101981	0.169021	0.603362	0.546268	0.637437
ENSMUSG00000006678	ENSMUSG00000006678	Pola1	X	protein_coding	3842.08	-3.16348	0.297878	-10.62	2.40443e-26	3.28269e-24
ENSMUSG00000006699	ENSMUSG00000006699	Cdc42	4	protein_coding	20066.1	0.672963	0.196163	3.43062	0.000602196	0.0018705
ENSMUSG00000006705	ENSMUSG00000006705	Pknox1	17	protein_coding	1431.87	-0.420013	0.199654	-2.10371	0.0354039	0.0666456
ENSMUSG00000006715	ENSMUSG00000006715	Gmnn	13	protein_coding	564.126	-2.90217	0.219086	-13.2467	4.71317e-40	2.80984e-37
ENSMUSG00000006717	ENSMUSG00000006717	Acot13	13	protein_coding	816.07	-0.0411591	0.249644	-0.164871	0.869045	0.906713
ENSMUSG00000006720	ENSMUSG00000006720	Zfp184	13	protein_coding	125.316	-5.68261	0.884357	-6.4257	1.31265e-10	1.66031e-09
ENSMUSG00000006724	ENSMUSG00000006724	Cyp27b1	10	protein_coding	18.5113	-0.293191	0.391777	-0.748362	0.454242	0.551236
ENSMUSG00000006728	ENSMUSG00000006728	Cdk4	10	protein_coding	6113.48	-2.31061	0.236224	-9.78146	1.35245e-22	1.07029e-20
ENSMUSG00000006731	ENSMUSG00000006731	B4galnt1	10	protein_coding	1057.45	-0.155707	0.343598	-0.453167	0.650429	0.730069
ENSMUSG00000006732	ENSMUSG00000006732	Mettl1	10	protein_coding	352.575	-1.75943	0.196916	-8.93495	4.07345e-19	1.9172e-17
ENSMUSG00000006736	ENSMUSG00000006736	Tspan31	10	protein_coding	1499.06	0.490756	0.234397	2.09369	0.0362876	0.0680441
ENSMUSG00000006740	ENSMUSG00000006740	Kif5b	18	protein_coding	16692.5	0.836004	0.173852	4.80871	1.51906e-06	8.76683e-06
ENSMUSG00000006763	ENSMUSG00000006763	Saal1	7	protein_coding	770.202	-1.60932	0.239169	-6.72881	1.71054e-11	2.49739e-10
ENSMUSG00000006782	ENSMUSG00000006782	Cnp	11	protein_coding	1404.14	-0.107675	0.236579	-0.455134	0.649013	0.728983
ENSMUSG00000006784	ENSMUSG00000006784	Odad4	11	protein_coding	43.2198	2.50369	0.586833	4.26645	1.98608e-05	9.00362e-05
ENSMUSG00000006800	ENSMUSG00000006800	Sulf2	2	protein_coding	429.463	2.71142	0.855933	3.1678	0.001536	0.00428369
ENSMUSG00000006818	ENSMUSG00000006818	Sod2	17	protein_coding	3805.85	-0.14259	0.374452	-0.380798	0.703354	0.77436
ENSMUSG00000006850	ENSMUSG00000006850	Tmco6	18	protein_coding	596.13	-0.148416	0.143781	-1.03224	0.301962	0.400566
ENSMUSG00000006906	ENSMUSG00000006906	Stambp	6	protein_coding	432.026	0.666535	0.142929	4.66339	3.11042e-06	1.68729e-05
ENSMUSG00000006920	ENSMUSG00000006920	Ezh1	11	protein_coding	2073.02	1.02256	0.213453	4.79057	1.66308e-06	9.53032e-06
ENSMUSG00000006932	ENSMUSG00000006932	Ctnnb1	9	protein_coding	8953.95	-0.146599	0.168795	-0.868503	0.385119	0.484924
ENSMUSG00000006941	ENSMUSG00000006941	Eif1b	9	protein_coding	577.15	0.0368135	0.214831	0.17136	0.863941	0.902387
ENSMUSG00000006998	ENSMUSG00000006998	Psmd2	16	protein_coding	10569.9	0.274645	0.241284	1.13827	0.255009	0.349115
ENSMUSG00000007029	ENSMUSG00000007029	Vars1	17	protein_coding	6800.58	-1.0548	0.173497	-6.07968	1.20425e-09	1.26471e-08
ENSMUSG00000007030	ENSMUSG00000007030	Vwa7	17	protein_coding	112.618	-0.732654	0.44431	-1.64897	0.0991539	0.159304
ENSMUSG00000007033	ENSMUSG00000007033	Hspa1l	17	protein_coding	11.6763	-1.85584	0.522107	-3.55452	0.000378668	0.00124061
ENSMUSG00000007035	ENSMUSG00000007035	Msh5	17	protein_coding	351.845	0.884726	0.307827	2.8741	0.00405177	0.0101323
ENSMUSG00000007036	ENSMUSG00000007036	Abhd16a	17	protein_coding	4047.32	0.866226	0.423904	2.04345	0.0410082	0.0755182
ENSMUSG00000007038	ENSMUSG00000007038	Neu1	17	protein_coding	1245.87	0.608665	0.379914	1.60211	0.109131	0.17236
ENSMUSG00000007039	ENSMUSG00000007039	Ddah2	17	protein_coding	1438.87	-0.0925774	0.498445	-0.185732	0.852655	0.89415
ENSMUSG00000007041	ENSMUSG00000007041	Clic1	17	protein_coding	14657.1	0.470518	0.328717	1.43137	0.152323	0.22748
ENSMUSG00000007050	ENSMUSG00000007050	Lsm2	17	protein_coding	622.711	-1.85176	0.527783	-3.50857	0.000450531	0.0014456
ENSMUSG00000007080	ENSMUSG00000007080	Pole	5	protein_coding	2530.41	-4.5433	0.587275	-7.73624	1.02404e-14	2.48844e-13
ENSMUSG00000007097	ENSMUSG00000007097	Atp1a2	1	protein_coding	10.4422	1.58122	0.814141	1.94219	0.0521139	0.0927236
ENSMUSG00000007107	ENSMUSG00000007107	Atp1a4	1	protein_coding	17.3572	2.43364	0.634067	3.83814	0.000123972	0.00046039
ENSMUSG00000007122	ENSMUSG00000007122	Casq1	1	protein_coding	58.5674	1.58488	0.440011	3.60192	0.000315874	0.00105478
ENSMUSG00000007207	ENSMUSG00000007207	Stx1a	5	protein_coding	169.999	-3.07943	0.966543	-3.18602	0.00144243	0.004055
ENSMUSG00000007216	ENSMUSG00000007216	Zfp775	6	protein_coding	156.371	-0.43641	0.378817	-1.15203	0.249307	0.342646
ENSMUSG00000007279	ENSMUSG00000007279	Scube2	7	protein_coding	144.982	-2.34371	1.34295	-1.7452	0.0809502	0.134378
ENSMUSG00000007338	ENSMUSG00000007338	Mrpl49	19	protein_coding	760.653	-0.629747	0.214739	-2.93261	0.00336122	0.00858301
ENSMUSG00000007379	ENSMUSG00000007379	Dennd2c	3	protein_coding	2165.78	2.97642	0.577433	5.15457	2.54211e-07	1.73268e-06
ENSMUSG00000007411	ENSMUSG00000007411	Mark3	12	protein_coding	2869.9	-0.330976	0.133206	-2.48469	0.0129664	0.0280291
ENSMUSG00000007415	ENSMUSG00000007415	Gatad1	5	protein_coding	3508.34	0.310229	0.192542	1.61123	0.107129	0.169813
ENSMUSG00000007458	ENSMUSG00000007458	M6pr	6	protein_coding	13152.5	0.143977	0.289279	0.49771	0.618689	0.70202
ENSMUSG00000007476	ENSMUSG00000007476	Lrrc8a	2	protein_coding	302.02	1.386	0.220406	6.28842	3.20712e-10	3.74408e-09
ENSMUSG00000007480	ENSMUSG00000007480	Mc5r	18	protein_coding	267.582	-5.39095	0.729424	-7.3907	1.46057e-13	2.96172e-12
ENSMUSG00000007564	ENSMUSG00000007564	Ppp2r1a	17	protein_coding	8115.79	-0.146421	0.274801	-0.532825	0.594154	0.681139
ENSMUSG00000007570	ENSMUSG00000007570	Fance	17	protein_coding	611.198	-0.485323	0.185398	-2.61774	0.00885147	0.0200899
ENSMUSG00000007589	ENSMUSG00000007589	Tinf2	14	protein_coding	794.378	-0.313404	0.11994	-2.613	0.00897518	0.0203423
ENSMUSG00000007591	ENSMUSG00000007591	Tssk4	14	protein_coding	22.9555	-0.276476	0.397156	-0.696139	0.486342	0.581548
ENSMUSG00000007603	ENSMUSG00000007603	Dus3l	17	protein_coding	1135.85	-0.484968	0.239725	-2.02302	0.0430714	0.0786483
ENSMUSG00000007610	ENSMUSG00000007610	Gtpbp3	8	protein_coding	513.743	-0.509178	0.149328	-3.4098	0.000650094	0.00200119
ENSMUSG00000007613	ENSMUSG00000007613	Tgfbr1	4	protein_coding	2683.66	0.464111	0.229309	2.02396	0.0429745	0.0785005
ENSMUSG00000007617	ENSMUSG00000007617	Homer1	13	protein_coding	1975.45	-0.44512	0.383027	-1.16211	0.24519	0.337949
ENSMUSG00000007646	ENSMUSG00000007646	Rad51c	11	protein_coding	83.2598	-2.51053	0.402439	-6.23828	4.42401e-10	5.03488e-09
ENSMUSG00000007656	ENSMUSG00000007656	Arpp19	9	protein_coding	2196.89	-0.967743	0.281352	-3.43962	0.000582525	0.00181823
ENSMUSG00000007659	ENSMUSG00000007659	Bcl2l1	2	protein_coding	3461.76	2.36488	0.52617	4.49452	6.97274e-06	3.51091e-05
ENSMUSG00000007670	ENSMUSG00000007670	Khsrp	17	protein_coding	4995.93	-0.484354	0.260193	-1.86152	0.062671	0.10836
ENSMUSG00000007682	ENSMUSG00000007682	Dio2	12	protein_coding	16767.1	-7.74141	0.624109	-12.4039	2.48815e-35	9.27093e-33
ENSMUSG00000007721	ENSMUSG00000007721	Ccdc124	8	protein_coding	1087.94	0.0588557	0.240633	0.244587	0.806776	0.85791
ENSMUSG00000007739	ENSMUSG00000007739	Cct4	11	protein_coding	10038	-0.565401	0.158413	-3.56915	0.00035814	0.00118083
ENSMUSG00000007777	ENSMUSG00000007777	Trappc2b	11	protein_coding	327.345	0.501995	0.210615	2.38348	0.01715	0.0355815
ENSMUSG00000007783	ENSMUSG00000007783	Cpt1c	7	protein_coding	99.3608	2.0657	1.16452	1.77386	0.0760863	0.127631
ENSMUSG00000007812	ENSMUSG00000007812	Zfp655	5	protein_coding	3265.05	-0.0136013	0.171044	-0.0795195	0.936619	0.956141
ENSMUSG00000007815	ENSMUSG00000007815	Rhoa	9	protein_coding	7516.76	0.546613	0.128687	4.24761	2.16067e-05	9.72164e-05
ENSMUSG00000007817	ENSMUSG00000007817	Zmiz1	14	protein_coding	1980.21	0.110409	0.416931	0.264814	0.791153	0.845823
ENSMUSG00000007827	ENSMUSG00000007827	Ankrd26	6	protein_coding	523.126	-1.85355	0.290812	-6.3737	1.84524e-10	2.26042e-09
ENSMUSG00000007833	ENSMUSG00000007833	Aldh16a1	7	protein_coding	1493.66	-1.16589	0.165293	-7.05348	1.74503e-12	2.96672e-11
ENSMUSG00000007836	ENSMUSG00000007836	Hnrnpa0	13	protein_coding	4387.14	-0.820157	0.203471	-4.03083	5.55794e-05	0.00022454
ENSMUSG00000007837	ENSMUSG00000007837	Prrg2	7	protein_coding	402.725	1.72738	0.231506	7.46146	8.55689e-14	1.79624e-12
ENSMUSG00000007850	ENSMUSG00000007850	Hnrnph1	11	protein_coding	18090.2	-1.50256	0.252078	-5.9607	2.5116e-09	2.49278e-08
ENSMUSG00000007872	ENSMUSG00000007872	Id3	4	protein_coding	57.8874	-3.55894	0.956763	-3.71977	0.000199402	0.000701751
ENSMUSG00000007880	ENSMUSG00000007880	Arid1a	4	protein_coding	4732.4	0.699923	0.22442	3.1188	0.00181586	0.00498568
ENSMUSG00000007891	ENSMUSG00000007891	Ctsd	7	protein_coding	23735.3	1.73281	0.394997	4.38689	1.14984e-05	5.51042e-05
ENSMUSG00000007892	ENSMUSG00000007892	Rplp1	9	protein_coding	24332.6	-0.0601346	0.183577	-0.327571	0.743236	0.807041
ENSMUSG00000007950	ENSMUSG00000007950	Abhd8	8	protein_coding	942.106	-1.53611	0.543141	-2.8282	0.00468109	0.0114876
ENSMUSG00000007987	ENSMUSG00000007987	Ift22	5	protein_coding	428.478	0.629107	0.320358	1.96376	0.0495578	0.0888028
ENSMUSG00000008035	ENSMUSG00000008035	Mid1ip1	X	protein_coding	1805.4	1.713	0.263845	6.49246	8.44445e-11	1.10401e-09
ENSMUSG00000008036	ENSMUSG00000008036	Ap2s1	7	protein_coding	4174.31	0.809744	0.360051	2.24897	0.0245144	0.0485268
ENSMUSG00000008090	ENSMUSG00000008090	Fgfrl1	5	protein_coding	32.3762	-1.31307	0.631106	-2.08059	0.0374716	0.07
ENSMUSG00000008129	ENSMUSG00000008129	Brme1	8	protein_coding	19.5154	-0.663095	0.668238	-0.992303	0.32105	0.420011
ENSMUSG00000008140	ENSMUSG00000008140	Emc10	7	protein_coding	1816.05	-0.0611095	0.253922	-0.240663	0.809817	0.860121
ENSMUSG00000008153	ENSMUSG00000008153	Clstn3	6	protein_coding	2610.07	1.74755	0.469409	3.72288	0.000196966	0.000694273
ENSMUSG00000008167	ENSMUSG00000008167	Fbxw9	8	protein_coding	394.707	1.52644	0.275245	5.54575	2.92694e-08	2.39252e-07
ENSMUSG00000008200	ENSMUSG00000008200	Fnbp4	2	protein_coding	4872.79	-1.10631	0.153894	-7.18878	6.53709e-13	1.1892e-11
ENSMUSG00000008206	ENSMUSG00000008206	Cers4	8	protein_coding	1533.72	-0.801155	0.261701	-3.06133	0.00220354	0.00591924
ENSMUSG00000008226	ENSMUSG00000008226	Scrn3	2	protein_coding	405.315	0.673303	0.477412	1.41032	0.158445	0.23517
ENSMUSG00000008301	ENSMUSG00000008301	Phax	18	protein_coding	1108.46	-0.193213	0.155055	-1.24609	0.212731	0.300576
ENSMUSG00000008305	ENSMUSG00000008305	Tle1	4	protein_coding	584.442	0.231394	0.28873	0.801421	0.422888	0.521976
ENSMUSG00000008307	ENSMUSG00000008307	1700109H08Rik	5	protein_coding	982.301	-0.715383	0.164465	-4.34975	1.36294e-05	6.43169e-05
ENSMUSG00000008318	ENSMUSG00000008318	Relt	7	protein_coding	340.829	-3.08372	0.384071	-8.02904	9.8235e-16	2.76705e-14
ENSMUSG00000008333	ENSMUSG00000008333	Snrpb2	2	protein_coding	2014.4	-0.689137	0.0971028	-7.09699	1.27505e-12	2.21832e-11
ENSMUSG00000008348	ENSMUSG00000008348	Ubc	5	protein_coding	2190.29	0.0265761	0.13044	0.203742	0.838555	0.882961
ENSMUSG00000008373	ENSMUSG00000008373	Prpf31	7	protein_coding	3063	-0.852143	0.361687	-2.35602	0.0184719	0.0379343
ENSMUSG00000008384	ENSMUSG00000008384	Sertad1	7	protein_coding	876.852	0.097016	0.237868	0.407857	0.683379	0.758062
ENSMUSG00000008393	ENSMUSG00000008393	Carhsp1	16	protein_coding	747.609	-0.158623	0.343348	-0.461989	0.644089	0.724727
ENSMUSG00000008398	ENSMUSG00000008398	Elk3	10	protein_coding	1615.33	0.479773	0.176902	2.71209	0.00668604	0.0156991
ENSMUSG00000008429	ENSMUSG00000008429	Herpud2	9	protein_coding	3340.53	1.57143	0.205032	7.66431	1.79799e-14	4.20353e-13
ENSMUSG00000008435	ENSMUSG00000008435	Rdh13	7	protein_coding	718.07	-0.611204	0.164199	-3.72234	0.000197389	0.00069535
ENSMUSG00000008438	ENSMUSG00000008438	Adam21	12	protein_coding	18.6542	0.894092	0.3501	2.55382	0.0106548	0.0236252
ENSMUSG00000008450	ENSMUSG00000008450	Nutf2	8	protein_coding	753.184	-1.11347	0.247504	-4.49881	6.83344e-06	3.44951e-05
ENSMUSG00000008475	ENSMUSG00000008475	Arpc5	1	protein_coding	9162.32	0.408181	0.209765	1.9459	0.051667	0.0920383
ENSMUSG00000008496	ENSMUSG00000008496	Pou2f2	7	protein_coding	19.9973	-0.741733	0.55106	-1.34601	0.178299	0.259539
ENSMUSG00000008575	ENSMUSG00000008575	Nfib	4	protein_coding	33.4624	-1.05396	0.78015	-1.35097	0.176704	0.25763
ENSMUSG00000008604	ENSMUSG00000008604	Ubqln4	3	protein_coding	1806.87	-0.52007	0.122189	-4.25626	2.07874e-05	9.38606e-05
ENSMUSG00000008658	ENSMUSG00000008658	Rbfox1	16	protein_coding	29.558	-2.20479	1.12379	-1.96192	0.0497723	0.0891425
ENSMUSG00000008668	ENSMUSG00000008668	Rps18	17	protein_coding	33359.6	-0.298315	0.208959	-1.42763	0.153399	0.228857
ENSMUSG00000008682	ENSMUSG00000008682	Rpl10	X	protein_coding	33898	0.0559952	0.203934	0.274575	0.783643	0.840104
ENSMUSG00000008683	ENSMUSG00000008683	Rps15a	7	protein_coding	23412.3	-0.453439	0.178794	-2.53609	0.0112097	0.0246933
ENSMUSG00000008690	ENSMUSG00000008690	Ncaph2	15	protein_coding	3935.79	-0.871147	0.142564	-6.11057	9.92771e-10	1.06068e-08
ENSMUSG00000008730	ENSMUSG00000008730	Hipk1	3	protein_coding	17660.4	1.0213	0.155391	6.57244	4.9497e-11	6.68116e-10
ENSMUSG00000008763	ENSMUSG00000008763	Man1a2	3	protein_coding	6877.28	0.0322652	0.25232	0.127874	0.898248	0.928408
ENSMUSG00000008822	ENSMUSG00000008822	Acyp1	12	protein_coding	430.183	-1.70456	0.309236	-5.51215	3.54472e-08	2.85316e-07
ENSMUSG00000008845	ENSMUSG00000008845	Cd163	6	protein_coding	807.022	-5.56845	0.914849	-6.08674	1.15234e-09	1.21376e-08
ENSMUSG00000008855	ENSMUSG00000008855	Hdac5	11	protein_coding	4981.01	1.74917	0.245183	7.13415	9.73876e-13	1.71266e-11
ENSMUSG00000008859	ENSMUSG00000008859	Rala	13	protein_coding	677.969	0.503668	0.297943	1.69049	0.090935	0.148094
ENSMUSG00000008892	ENSMUSG00000008892	Vdac3	8	protein_coding	5921.83	0.327234	0.220779	1.48218	0.138292	0.210123
ENSMUSG00000008958	ENSMUSG00000008958	Vps72	3	protein_coding	1164.72	0.10119	0.156778	0.645434	0.518646	0.611797
ENSMUSG00000008976	ENSMUSG00000008976	Gabpa	16	protein_coding	3466.19	-0.740763	0.119025	-6.22359	4.85905e-10	5.4933e-09
ENSMUSG00000009013	ENSMUSG00000009013	Dynll1	5	protein_coding	2297.3	-0.764117	0.264121	-2.89305	0.00381515	0.00961177
ENSMUSG00000009030	ENSMUSG00000009030	Pdcl	2	protein_coding	2460.02	-0.0557438	0.165716	-0.336382	0.736583	0.801323
ENSMUSG00000009035	ENSMUSG00000009035	Tmem184b	15	protein_coding	1352.51	1.66427	0.246054	6.76386	1.34359e-11	1.9876e-10
ENSMUSG00000009073	ENSMUSG00000009073	Nf2	11	protein_coding	2466.8	-0.0175903	0.119902	-0.146706	0.883364	0.917478
ENSMUSG00000009076	ENSMUSG00000009076	Zmat5	11	protein_coding	153.101	-0.262055	0.213663	-1.22649	0.220015	0.309134
ENSMUSG00000009079	ENSMUSG00000009079	Ewsr1	11	protein_coding	15328.2	-0.722221	0.128883	-5.60371	2.09814e-08	1.76341e-07
ENSMUSG00000009090	ENSMUSG00000009090	Ap1b1	11	protein_coding	4702.03	0.483956	0.123296	3.92517	8.667e-05	0.000334216
ENSMUSG00000009092	ENSMUSG00000009092	Derl3	10	protein_coding	24.8092	0.0652479	0.354382	0.184118	0.853921	0.894953
ENSMUSG00000009108	ENSMUSG00000009108	Gnat2	3	protein_coding	52.6676	1.11918	0.509069	2.19848	0.0279146	0.054302
ENSMUSG00000009112	ENSMUSG00000009112	Bcl2l13	6	protein_coding	2699.25	0.291293	0.202676	1.43724	0.150651	0.225472
ENSMUSG00000009145	ENSMUSG00000009145	Dqx1	6	protein_coding	221.125	1.14583	0.481182	2.38127	0.0172529	0.0357635
ENSMUSG00000009207	ENSMUSG00000009207	Lnpk	2	protein_coding	2391.97	0.214291	0.163937	1.30715	0.191162	0.275299
ENSMUSG00000009210	ENSMUSG00000009210	Prr29	11	protein_coding	47.7018	-0.804586	0.72318	-1.11257	0.265894	0.361334
ENSMUSG00000009246	ENSMUSG00000009246	Trpm5	7	protein_coding	29.7658	1.34203	0.563414	2.38196	0.0172209	0.0357055
ENSMUSG00000009291	ENSMUSG00000009291	Pttg1ip	10	protein_coding	13764.9	1.74099	0.262374	6.63551	3.23374e-11	4.50432e-10
ENSMUSG00000009292	ENSMUSG00000009292	Trpm2	10	protein_coding	66.7278	-1.62979	0.753454	-2.16309	0.0305343	0.0587148
ENSMUSG00000009293	ENSMUSG00000009293	Ube2g2	10	protein_coding	1019.79	0.396142	0.1685	2.35099	0.0187234	0.0383848
ENSMUSG00000009350	ENSMUSG00000009350	Mpo	11	protein_coding	236.701	-1.3592	1.30412	-1.04224	0.297301	0.395303
ENSMUSG00000009378	ENSMUSG00000009378	Slc16a12	19	protein_coding	93.8528	-1.92531	1.00285	-1.91983	0.0548798	0.0969791
ENSMUSG00000009406	ENSMUSG00000009406	Elk1	X	protein_coding	475.25	0.922286	0.293363	3.14384	0.00166744	0.00461002
ENSMUSG00000009418	ENSMUSG00000009418	Nav1	1	protein_coding	4280.95	0.3453	0.315818	1.09335	0.27424	0.370256
ENSMUSG00000009470	ENSMUSG00000009470	Tnpo1	13	protein_coding	10765.8	-0.81578	0.178036	-4.5821	4.60327e-06	2.4045e-05
ENSMUSG00000009535	ENSMUSG00000009535	Rnmt	18	protein_coding	2946.73	-0.406929	0.115501	-3.52315	0.000426451	0.0013762
ENSMUSG00000009549	ENSMUSG00000009549	Srp14	2	protein_coding	2566.95	0.577858	0.205508	2.81184	0.00492583	0.0120238
ENSMUSG00000009555	ENSMUSG00000009555	Cdk9	2	protein_coding	2346.54	0.557603	0.138165	4.03577	5.44237e-05	0.000220368
ENSMUSG00000009563	ENSMUSG00000009563	Tor2a	2	protein_coding	781.41	-0.787148	0.318179	-2.47392	0.013364	0.0287451
ENSMUSG00000009566	ENSMUSG00000009566	Fpgs	2	protein_coding	324.086	-1.46596	0.229174	-6.39674	1.58726e-10	1.9714e-09
ENSMUSG00000009569	ENSMUSG00000009569	Mrtfb	16	protein_coding	688.754	-0.998877	0.411673	-2.42639	0.0152501	0.0322244
ENSMUSG00000009575	ENSMUSG00000009575	Cbx5	15	protein_coding	8877.91	-2.90198	0.388769	-7.46454	8.35935e-14	1.76098e-12
ENSMUSG00000009585	ENSMUSG00000009585	Apobec3	15	protein_coding	2323.16	-2.011	0.241234	-8.3363	7.66519e-17	2.54818e-15
ENSMUSG00000009614	ENSMUSG00000009614	Sardh	2	protein_coding	149.812	-0.128289	1.38163	-0.0928536	0.92602	0.948669
ENSMUSG00000009621	ENSMUSG00000009621	Vav2	2	protein_coding	322.367	-2.02948	0.572604	-3.5443	0.000393651	0.00128499
ENSMUSG00000009628	ENSMUSG00000009628	Tex15	8	protein_coding	207.075	4.19545	0.853833	4.91367	8.93872e-07	5.41929e-06
ENSMUSG00000009630	ENSMUSG00000009630	Ppp2cb	8	protein_coding	1927.45	0.743768	0.292593	2.54199	0.0110223	0.0243255
ENSMUSG00000009640	ENSMUSG00000009640	Dmap1	4	protein_coding	714.057	-0.226789	0.127416	-1.77991	0.0750912	0.126282
ENSMUSG00000009647	ENSMUSG00000009647	Mcu	10	protein_coding	4376.86	2.46711	0.395433	6.239	4.40365e-10	5.01652e-09
ENSMUSG00000009654	ENSMUSG00000009654	Oit3	10	protein_coding	258.849	1.46228	0.387124	3.77728	0.000158553	0.000572065
ENSMUSG00000009681	ENSMUSG00000009681	Bcr	10	protein_coding	2423.44	1.69103	0.418785	4.03794	5.39229e-05	0.000218489
ENSMUSG00000009687	ENSMUSG00000009687	Fxyd5	7	protein_coding	11464.9	0.640089	0.369088	1.73424	0.082875	0.136963
ENSMUSG00000009731	ENSMUSG00000009731	Kcnd1	X	protein_coding	125.09	2.25897	0.591582	3.81853	0.000134248	0.000493647
ENSMUSG00000009733	ENSMUSG00000009733	Tfcp2	15	protein_coding	473.224	0.706122	0.252807	2.79313	0.00522014	0.0126661
ENSMUSG00000009739	ENSMUSG00000009739	Pou6f1	15	protein_coding	27.3092	1.96608	0.654627	3.00337	0.0026701	0.00701655
ENSMUSG00000009741	ENSMUSG00000009741	Ubp1	9	protein_coding	6010.8	0.694151	0.16443	4.22155	2.42627e-05	0.000107757
ENSMUSG00000009772	ENSMUSG00000009772	Nuak2	1	protein_coding	143.789	1.4273	0.640084	2.22986	0.0257569	0.0507113
ENSMUSG00000009828	ENSMUSG00000009828	Cilk1	9	protein_coding	1365.77	0.216124	0.294157	0.734723	0.462508	0.559426
ENSMUSG00000009863	ENSMUSG00000009863	Sdhb	4	protein_coding	2608.58	-0.307737	0.200621	-1.53392	0.125049	0.193385
ENSMUSG00000009894	ENSMUSG00000009894	Snap47	11	protein_coding	618.192	0.860956	0.433567	1.98575	0.0470611	0.0849075
ENSMUSG00000009905	ENSMUSG00000009905	Kdsr	1	protein_coding	2480.97	-0.483482	0.124063	-3.89706	9.73684e-05	0.000370597
ENSMUSG00000009907	ENSMUSG00000009907	Vps4b	1	protein_coding	6085.76	0.187455	0.0879909	2.13039	0.0331395	0.0629995
ENSMUSG00000009927	ENSMUSG00000009927	Rps25	9	protein_coding	22851.7	-0.436445	0.159212	-2.74129	0.00611993	0.0145237
ENSMUSG00000009941	ENSMUSG00000009941	Nxf2	X	protein_coding	143.92	1.53277	0.967607	1.58408	0.113175	0.17779
ENSMUSG00000009995	ENSMUSG00000009995	Tafazzin	X	protein_coding	1968.72	0.729875	0.21407	3.40952	0.00065078	0.00200261
ENSMUSG00000010021	ENSMUSG00000010021	Kif19a	11	protein_coding	33.6889	2.31554	0.511988	4.52264	6.1072e-06	3.119e-05
ENSMUSG00000010025	ENSMUSG00000010025	Aldh3a2	11	protein_coding	1473.07	0.159623	0.186775	0.85463	0.392756	0.492739
ENSMUSG00000010045	ENSMUSG00000010045	Tmem115	9	protein_coding	1091.96	0.465458	0.233634	1.99225	0.0463437	0.0837652
ENSMUSG00000010047	ENSMUSG00000010047	Hyal2	9	protein_coding	156.97	-0.239778	0.470114	-0.510042	0.610022	0.694746
ENSMUSG00000010048	ENSMUSG00000010048	Ifrd2	9	protein_coding	650.941	-2.13591	0.382736	-5.58063	2.3965e-08	1.99078e-07
ENSMUSG00000010051	ENSMUSG00000010051	Hyal1	9	protein_coding	54.6607	0.409675	0.349639	1.17171	0.241314	0.333868
ENSMUSG00000010054	ENSMUSG00000010054	Tusc2	9	protein_coding	479.428	1.24375	0.370024	3.36127	0.000775844	0.00233957
ENSMUSG00000010057	ENSMUSG00000010057	Nprl2	9	protein_coding	529.852	0.285342	0.186774	1.52774	0.126576	0.195308
ENSMUSG00000010067	ENSMUSG00000010067	Rassf1	9	protein_coding	602.506	0.509583	0.360589	1.4132	0.157598	0.234087
ENSMUSG00000010095	ENSMUSG00000010095	Slc3a2	19	protein_coding	9352.82	1.32492	0.289136	4.58235	4.59777e-06	2.40302e-05
ENSMUSG00000010097	ENSMUSG00000010097	Nxf1	19	protein_coding	5261.3	-0.304265	0.141224	-2.15449	0.0312018	0.0598568
ENSMUSG00000010110	ENSMUSG00000010110	Stx5a	19	protein_coding	2373.34	0.367667	0.195673	1.87899	0.0602455	0.104917
ENSMUSG00000010142	ENSMUSG00000010142	Tnfrsf13b	11	protein_coding	1547.42	-1.90284	0.368919	-5.15787	2.49778e-07	1.70572e-06
ENSMUSG00000010277	ENSMUSG00000010277	Bltp2	11	protein_coding	17702.2	1.24011	0.176645	7.02037	2.21279e-12	3.70907e-11
ENSMUSG00000010290	ENSMUSG00000010290	AI597479	1	protein_coding	813.989	-0.176493	0.153465	-1.15005	0.250123	0.343635
ENSMUSG00000010307	ENSMUSG00000010307	Tmem86a	7	protein_coding	50.82	0.475303	0.472824	1.00524	0.31478	0.413654
ENSMUSG00000010342	ENSMUSG00000010342	Tex14	11	protein_coding	66.7387	0.327987	0.320925	1.02201	0.306777	0.405522
ENSMUSG00000010358	ENSMUSG00000010358	Ifi35	11	protein_coding	624.55	-0.632722	0.33982	-1.86193	0.0626129	0.10827
ENSMUSG00000010362	ENSMUSG00000010362	Rdm1	11	protein_coding	204.12	-0.27545	0.187846	-1.46636	0.14255	0.215475
ENSMUSG00000010376	ENSMUSG00000010376	Nedd8	14	protein_coding	2715.22	-0.152424	0.274856	-0.55456	0.579196	0.667155
ENSMUSG00000010392	ENSMUSG00000010392	Gosr1	11	protein_coding	1979.09	0.516636	0.180039	2.86958	0.00411024	0.0102612
ENSMUSG00000010406	ENSMUSG00000010406	Mrpl52	14	protein_coding	1778.69	-0.0395849	0.369922	-0.107009	0.914782	0.940604
ENSMUSG00000010453	ENSMUSG00000010453	Kansl3	1	protein_coding	2222.98	-0.0253066	0.226884	-0.11154	0.911188	0.938074
ENSMUSG00000010461	ENSMUSG00000010461	Eya4	10	protein_coding	4010.93	-1.52935	1.23943	-1.23391	0.217236	0.30583
ENSMUSG00000010492	ENSMUSG00000010492	Uckl1os	2	lncRNA	105.682	-0.0530491	0.196207	-0.270373	0.786873	0.843011
ENSMUSG00000010517	ENSMUSG00000010517	Faf1	4	protein_coding	3508.02	-0.787678	0.169608	-4.64411	3.41548e-06	1.83717e-05
ENSMUSG00000010538	ENSMUSG00000010538	Tsacc	3	protein_coding	30.7424	-0.182512	0.514644	-0.354638	0.722861	0.789905
ENSMUSG00000010554	ENSMUSG00000010554	Mettl16	11	protein_coding	1353.43	-1.01221	0.261491	-3.87092	0.000108424	0.000407902
ENSMUSG00000010592	ENSMUSG00000010592	Dazl	17	protein_coding	5233.69	-8.89368	0.948836	-9.37325	7.03297e-21	4.36752e-19
ENSMUSG00000010607	ENSMUSG00000010607	Pigyl	9	protein_coding	237.261	-1.33736	0.46118	-2.89987	0.00373316	0.00941847
ENSMUSG00000010608	ENSMUSG00000010608	Rbm25	12	protein_coding	14712.5	-0.422985	0.136625	-3.09597	0.00196171	0.00534429
ENSMUSG00000010609	ENSMUSG00000010609	Psen2	1	protein_coding	3480.08	0.386453	0.391097	0.988127	0.323091	0.42191
ENSMUSG00000010663	ENSMUSG00000010663	Fads1	19	protein_coding	5132.31	0.507582	0.2294	2.21265	0.0269217	0.0526627
ENSMUSG00000010721	ENSMUSG00000010721	Lmbr1	5	protein_coding	42.0345	-3.07924	1.16379	-2.64587	0.00814819	0.0186762
ENSMUSG00000010755	ENSMUSG00000010755	Cars1	7	protein_coding	2222.3	1.38027	0.400137	3.4495	0.00056162	0.00175912
ENSMUSG00000010830	ENSMUSG00000010830	Kdelr3	15	protein_coding	39.0366	-0.0666915	0.529755	-0.125891	0.899818	0.929678
ENSMUSG00000010841	ENSMUSG00000010841	Cfap97d1	11	protein_coding	24.8759	0.413268	0.422415	0.978346	0.327903	0.427041
ENSMUSG00000010911	ENSMUSG00000010911	Apip	2	protein_coding	555.505	-0.810101	0.339741	-2.38447	0.017104	0.0355001
ENSMUSG00000010914	ENSMUSG00000010914	Pdhx	2	protein_coding	745.03	-0.292339	0.187776	-1.55685	0.119506	0.186117
ENSMUSG00000010936	ENSMUSG00000010936	Vac14	8	protein_coding	1450.5	-0.605885	0.213311	-2.84038	0.00450599	0.011122
ENSMUSG00000011096	ENSMUSG00000011096	Akt1s1	7	protein_coding	607.934	-0.352502	0.173707	-2.0293	0.0424281	0.0776929
ENSMUSG00000011114	ENSMUSG00000011114	Tbrg1	9	protein_coding	3671.02	0.149137	0.16193	0.921	0.35705	0.457341
ENSMUSG00000011148	ENSMUSG00000011148	Adss1	12	protein_coding	129.826	-1.95097	0.796382	-2.4498	0.0142937	0.0304523
ENSMUSG00000011158	ENSMUSG00000011158	Brf1	12	protein_coding	1973.69	-0.507992	0.220827	-2.3004	0.0214253	0.0431668
ENSMUSG00000011171	ENSMUSG00000011171	Vipr2	12	protein_coding	102.404	-0.730824	0.770676	-0.948289	0.342982	0.442937
ENSMUSG00000011179	ENSMUSG00000011179	Odc1	12	protein_coding	7241.75	0.43354	0.216674	2.00089	0.0454046	0.0823091
ENSMUSG00000011254	ENSMUSG00000011254	Thg1l	11	protein_coding	361.609	-1.82377	0.19862	-9.18222	4.22277e-20	2.34548e-18
ENSMUSG00000011257	ENSMUSG00000011257	Pabpc4	4	protein_coding	3125.79	-1.51376	0.131773	-11.4876	1.52204e-30	3.12892e-28
ENSMUSG00000011263	ENSMUSG00000011263	Exoc3l2	7	protein_coding	1028.35	2.24216	0.652365	3.43698	0.000588243	0.00183288
ENSMUSG00000011267	ENSMUSG00000011267	Zfp296	7	protein_coding	105.753	-0.144964	0.456183	-0.317776	0.750655	0.813566
ENSMUSG00000011306	ENSMUSG00000011306	Sugp1	8	protein_coding	1093.16	0.183679	0.104582	1.75632	0.0790341	0.131821
ENSMUSG00000011350	ENSMUSG00000011350	Gm5893	7	protein_coding	18.237	2.66064	0.821823	3.23748	0.00120591	0.00345913
ENSMUSG00000011382	ENSMUSG00000011382	Dhdh	7	protein_coding	88.9937	-2.64972	0.388603	-6.81857	9.19493e-12	1.39602e-10
ENSMUSG00000011427	ENSMUSG00000011427	Zfp790	7	protein_coding	803.36	1.4577	0.309865	4.70432	2.54712e-06	1.41476e-05
ENSMUSG00000011463	ENSMUSG00000011463	Cpb1	3	protein_coding	16.1738	0.477437	0.8508	0.561162	0.574687	0.663432
ENSMUSG00000011658	ENSMUSG00000011658	Fuz	7	protein_coding	375.758	0.123207	0.163733	0.752488	0.451758	0.548854
ENSMUSG00000011751	ENSMUSG00000011751	Sptbn4	7	protein_coding	24.786	-0.462978	0.420202	-1.1018	0.270549	0.366351
ENSMUSG00000011752	ENSMUSG00000011752	Pgam1	19	protein_coding	3316.74	0.741369	0.33966	2.18268	0.0290596	0.0562114
ENSMUSG00000011831	ENSMUSG00000011831	Evi5	5	protein_coding	35.4564	-0.7156	0.486267	-1.47162	0.141124	0.213717
ENSMUSG00000011832	ENSMUSG00000011832	Evi5l	8	protein_coding	800.172	1.20943	0.219869	5.5007	3.78281e-08	3.01881e-07
ENSMUSG00000011837	ENSMUSG00000011837	Snapc2	8	protein_coding	533.341	0.0738083	0.148284	0.497751	0.618659	0.70202
ENSMUSG00000011877	ENSMUSG00000011877	Git1	11	protein_coding	1396.41	-0.171615	0.201095	-0.853401	0.393437	0.493279
ENSMUSG00000011884	ENSMUSG00000011884	Gltp	5	protein_coding	553.464	-0.537397	0.216398	-2.48337	0.0130144	0.0281115
ENSMUSG00000011958	ENSMUSG00000011958	Bnip2	9	protein_coding	3824.64	-0.0914671	0.15976	-0.57253	0.566963	0.65632
ENSMUSG00000011960	ENSMUSG00000011960	Ccnt1	15	protein_coding	3762.7	0.178714	0.163356	1.09402	0.273948	0.370113
ENSMUSG00000012076	ENSMUSG00000012076	Brms1l	12	protein_coding	490.784	-0.311047	0.186867	-1.66453	0.096006	0.155026
ENSMUSG00000012114	ENSMUSG00000012114	Med15	16	protein_coding	1622.43	0.122755	0.125678	0.976746	0.328695	0.427916
ENSMUSG00000012117	ENSMUSG00000012117	Dhdds	4	protein_coding	945.196	-0.124962	0.16683	-0.749037	0.453835	0.551016
ENSMUSG00000012126	ENSMUSG00000012126	Ubxn11	4	protein_coding	241.079	0.329816	0.608162	0.542315	0.587601	0.674794
ENSMUSG00000012296	ENSMUSG00000012296	Tjap1	17	protein_coding	567.78	0.0990567	0.198879	0.498076	0.618431	0.701817
ENSMUSG00000012405	ENSMUSG00000012405	Rpl15	14	protein_coding	11380.9	-0.283555	0.148779	-1.90588	0.0566657	0.0996623
ENSMUSG00000012422	ENSMUSG00000012422	Tmem167	13	protein_coding	5518.81	0.641764	0.20686	3.1024	0.00191957	0.00524466
ENSMUSG00000012429	ENSMUSG00000012429	Mplkip	13	protein_coding	910.299	-0.723222	0.190488	-3.79667	0.000146651	0.00053397
ENSMUSG00000012443	ENSMUSG00000012443	Kif11	19	protein_coding	4057.35	-4.49048	0.487351	-9.21404	3.14064e-20	1.78319e-18
ENSMUSG00000012483	ENSMUSG00000012483	Rpa3	6	protein_coding	745.635	-2.31575	0.207842	-11.1419	7.84193e-29	1.34859e-26
ENSMUSG00000012519	ENSMUSG00000012519	Mlkl	8	protein_coding	1554.39	-2.2955	0.305872	-7.50479	6.15255e-14	1.32576e-12
ENSMUSG00000012535	ENSMUSG00000012535	Tnpo3	6	protein_coding	4706.11	-0.596021	0.160586	-3.71154	0.000205999	0.000721986
ENSMUSG00000012609	ENSMUSG00000012609	Ttll5	12	protein_coding	1423.04	-0.133526	0.16141	-0.827249	0.408096	0.507424
ENSMUSG00000012640	ENSMUSG00000012640	Zfp715	7	protein_coding	2413.22	1.40162	0.149532	9.37339	7.02378e-21	4.36752e-19
ENSMUSG00000012705	ENSMUSG00000012705	Retn	8	protein_coding	8.71279	0.269118	0.54916	0.490053	0.624096	0.706729
ENSMUSG00000012777	ENSMUSG00000012777	Acp4	7	protein_coding	22.4562	-0.482747	0.514723	-0.937877	0.348308	0.448842
ENSMUSG00000012819	ENSMUSG00000012819	Cdh23	10	protein_coding	100.159	2.58848	0.933667	2.77238	0.00556475	0.0133735
ENSMUSG00000012848	ENSMUSG00000012848	Rps5	7	protein_coding	27029.1	-0.130835	0.179585	-0.728541	0.466283	0.563022
ENSMUSG00000012889	ENSMUSG00000012889	Podnl1	8	protein_coding	42.9599	-1.73995	0.645607	-2.69506	0.00703756	0.0164124
ENSMUSG00000013033	ENSMUSG00000013033	Adgrl1	8	protein_coding	1687.44	-0.168804	0.504972	-0.334284	0.738166	0.802803
ENSMUSG00000013076	ENSMUSG00000013076	Amotl1	9	protein_coding	46.2279	2.60829	0.968291	2.6937	0.00706629	0.0164708
ENSMUSG00000013089	ENSMUSG00000013089	Etv5	16	protein_coding	758.957	0.382935	0.486321	0.787411	0.431041	0.529767
ENSMUSG00000013091	ENSMUSG00000013091	Tmem190	7	protein_coding	13.4138	-1.22575	0.612417	-2.00149	0.0453391	0.0822192
ENSMUSG00000013150	ENSMUSG00000013150	Gfod2	8	protein_coding	643.054	1.28019	0.368287	3.47606	0.000508836	0.00161328
ENSMUSG00000013155	ENSMUSG00000013155	Enkd1	8	protein_coding	212.697	-1.0605	0.295988	-3.58291	0.000339794	0.00112718
ENSMUSG00000013160	ENSMUSG00000013160	Atp6v0d1	8	protein_coding	4153.45	0.519439	0.247386	2.09971	0.0357543	0.0672061
ENSMUSG00000013236	ENSMUSG00000013236	Ptprs	17	protein_coding	3451.02	-0.234991	0.549111	-0.427947	0.66869	0.74649
ENSMUSG00000013275	ENSMUSG00000013275	Slc41a1	1	protein_coding	1279.45	1.04994	0.159924	6.56524	5.19504e-11	6.97548e-10
ENSMUSG00000013367	ENSMUSG00000013367	Iglon5	7	protein_coding	17.6106	0.13805	0.538745	0.256243	0.797763	0.850999
ENSMUSG00000013418	ENSMUSG00000013418	B4galnt2	11	protein_coding	19.7104	-2.05408	0.458212	-4.48281	7.36651e-06	3.68841e-05
ENSMUSG00000013419	ENSMUSG00000013419	Zbtb47	9	protein_coding	138.905	0.6043	0.595781	1.0143	0.31044	0.409244
ENSMUSG00000013465	ENSMUSG00000013465	Nelfb	2	protein_coding	2726.86	0.398497	0.0923149	4.31671	1.58372e-05	7.36283e-05
ENSMUSG00000013495	ENSMUSG00000013495	Tmem175	5	protein_coding	830.414	0.608602	0.237586	2.56161	0.0104189	0.0231395
ENSMUSG00000013539	ENSMUSG00000013539	Tango2	16	protein_coding	910.149	0.416641	0.149397	2.78882	0.00529011	0.0128133
ENSMUSG00000013593	ENSMUSG00000013593	Ndufs2	1	protein_coding	4765.2	-0.131398	0.161521	-0.813502	0.41593	0.515267
ENSMUSG00000013622	ENSMUSG00000013622	Atraid	5	protein_coding	1034.82	0.30935	0.325504	0.950373	0.341923	0.441952
ENSMUSG00000013629	ENSMUSG00000013629	Cad	5	protein_coding	4217.56	-1.5501	0.295833	-5.23979	1.60757e-07	1.14229e-06
ENSMUSG00000013646	ENSMUSG00000013646	Sh3bp5l	11	protein_coding	818.455	0.641298	0.112552	5.69779	1.2137e-08	1.07195e-07
ENSMUSG00000013662	ENSMUSG00000013662	Atad1	19	protein_coding	3243.26	-0.485454	0.119929	-4.04784	5.16932e-05	0.0002106
ENSMUSG00000013663	ENSMUSG00000013663	Pten	19	protein_coding	9617.1	0.0803608	0.22716	0.353764	0.723516	0.790427
ENSMUSG00000013698	ENSMUSG00000013698	Pea15a	1	protein_coding	514.219	1.02302	0.475906	2.14963	0.0315843	0.0604997
ENSMUSG00000013701	ENSMUSG00000013701	Timm23	14	protein_coding	1771.12	-0.70969	0.247839	-2.86351	0.00418974	0.010435
ENSMUSG00000013707	ENSMUSG00000013707	Tnfaip8l2	3	protein_coding	707.862	1.28305	0.574799	2.23217	0.025604	0.050438
ENSMUSG00000013736	ENSMUSG00000013736	Trnt1	6	protein_coding	1867.98	-0.800432	0.188857	-4.23829	2.25225e-05	0.000100729
ENSMUSG00000013766	ENSMUSG00000013766	Ly6g6e	17	protein_coding	47.4668	4.4717	1.36852	3.26755	0.00108485	0.00315333
ENSMUSG00000013787	ENSMUSG00000013787	Ehmt2	17	protein_coding	5625.77	0.130162	0.18593	0.700057	0.483892	0.579549
ENSMUSG00000013822	ENSMUSG00000013822	Elof1	9	protein_coding	873.934	-0.7503	0.205624	-3.6489	0.00026337	0.00089841
ENSMUSG00000013833	ENSMUSG00000013833	Med16	10	protein_coding	966.563	-0.721931	0.321533	-2.24528	0.0247502	0.0489179
ENSMUSG00000013846	ENSMUSG00000013846	St3gal1	15	protein_coding	6937	1.14759	0.278261	4.12414	3.72116e-05	0.000157373
ENSMUSG00000013858	ENSMUSG00000013858	Tmem259	10	protein_coding	2680.01	0.406425	0.143572	2.83081	0.00464308	0.0114099
ENSMUSG00000013878	ENSMUSG00000013878	Rnf170	8	protein_coding	879.292	0.622275	0.177895	3.49798	0.000468791	0.00149801
ENSMUSG00000013973	ENSMUSG00000013973	Dedd	1	protein_coding	208.421	0.027164	0.17764	0.152916	0.878465	0.914043
ENSMUSG00000013997	ENSMUSG00000013997	Nit1	1	protein_coding	682.826	0.389914	0.236761	1.64687	0.0995851	0.159795
ENSMUSG00000014039	ENSMUSG00000014039	Prdm15	16	protein_coding	1079.06	0.273248	0.274349	0.995988	0.319256	0.418185
ENSMUSG00000014074	ENSMUSG00000014074	Rnf168	16	protein_coding	1246.53	-1.48325	0.23846	-6.22013	4.96757e-10	5.60183e-09
ENSMUSG00000014075	ENSMUSG00000014075	Dynlt2b	16	protein_coding	257.347	0.155617	0.241288	0.64494	0.518966	0.612088
ENSMUSG00000014077	ENSMUSG00000014077	Chp1	2	protein_coding	4554.69	0.928657	0.120028	7.73697	1.0181e-14	2.47739e-13
ENSMUSG00000014177	ENSMUSG00000014177	Tvp23b	11	protein_coding	1637.64	0.697889	0.281907	2.4756	0.0133013	0.0286239
ENSMUSG00000014195	ENSMUSG00000014195	Dnajc7	11	protein_coding	3512.1	-0.00625135	0.109012	-0.0573456	0.95427	0.968732
ENSMUSG00000014198	ENSMUSG00000014198	Zfp385c	11	protein_coding	11.7484	-0.503955	0.61206	-0.823375	0.410295	0.509733
ENSMUSG00000014226	ENSMUSG00000014226	Cacybp	1	protein_coding	3611.47	-1.34025	0.251743	-5.32388	1.01577e-07	7.51014e-07
ENSMUSG00000014232	ENSMUSG00000014232	Cluap1	16	protein_coding	424.503	0.456408	0.154653	2.95118	0.00316564	0.00813585
ENSMUSG00000014243	ENSMUSG00000014243	Zswim7	11	protein_coding	299.144	0.944817	0.360228	2.62283	0.0087203	0.01984
ENSMUSG00000014245	ENSMUSG00000014245	Pigl	11	protein_coding	680.22	0.991035	0.278097	3.56364	0.000365751	0.00120292
ENSMUSG00000014294	ENSMUSG00000014294	Ndufa2	18	protein_coding	1693.17	0.280249	0.279692	1.00199	0.316347	0.415123
ENSMUSG00000014301	ENSMUSG00000014301	Pam16	16	protein_coding	396.185	-0.149175	0.165585	-0.900897	0.367643	0.467394
ENSMUSG00000014303	ENSMUSG00000014303	Glis2	16	protein_coding	52.9116	-1.30349	0.740827	-1.7595	0.078492	0.131052
ENSMUSG00000014313	ENSMUSG00000014313	Cox6c	15	protein_coding	4549.4	-0.43328	0.206875	-2.09441	0.0362237	0.0679385
ENSMUSG00000014349	ENSMUSG00000014349	Ube2z	11	protein_coding	2734.32	0.367949	0.133504	2.75608	0.00584992	0.0139799
ENSMUSG00000014353	ENSMUSG00000014353	Tmem87b	2	protein_coding	3875.38	1.62911	0.244854	6.6534	2.86395e-11	4.01739e-10
ENSMUSG00000014355	ENSMUSG00000014355	Anapc1	2	protein_coding	11387.8	-0.35435	0.133064	-2.66301	0.0077444	0.0178721
ENSMUSG00000014402	ENSMUSG00000014402	Tsg101	7	protein_coding	2783.22	0.315353	0.121702	2.5912	0.0095642	0.0215002
ENSMUSG00000014418	ENSMUSG00000014418	Hps5	7	protein_coding	1683.36	0.321569	0.108117	2.97428	0.00293677	0.00762324
ENSMUSG00000014426	ENSMUSG00000014426	Map3k4	17	protein_coding	1570.04	-0.557698	0.163334	-3.41446	0.000639085	0.00197172
ENSMUSG00000014444	ENSMUSG00000014444	Piezo1	8	protein_coding	1842.58	-0.59031	0.308167	-1.91555	0.0554222	0.0978408
ENSMUSG00000014470	ENSMUSG00000014470	Rnf166	8	protein_coding	1954.04	0.581676	0.242719	2.3965	0.0165525	0.0345418
ENSMUSG00000014496	ENSMUSG00000014496	Ankrd28	14	protein_coding	13478.2	-0.0352275	0.261841	-0.134538	0.892977	0.924723
ENSMUSG00000014498	ENSMUSG00000014498	Ankrd52	10	protein_coding	2537.55	-0.0112861	0.284364	-0.0396889	0.968341	0.978739
ENSMUSG00000014503	ENSMUSG00000014503	Pkd2l2	18	protein_coding	473.022	0.616552	0.130172	4.73644	2.175e-06	1.22442e-05
ENSMUSG00000014504	ENSMUSG00000014504	Srp19	18	protein_coding	2494.94	0.4986	0.193015	2.58322	0.00978821	0.0219321
ENSMUSG00000014529	ENSMUSG00000014529	Tmbim7	5	protein_coding	39.6829	-0.0608121	0.70112	-0.0867356	0.930882	0.951959
ENSMUSG00000014547	ENSMUSG00000014547	Wdfy2	14	protein_coding	840.259	-1.57245	0.482024	-3.26217	0.00110561	0.00320796
ENSMUSG00000014550	ENSMUSG00000014550	Rbsn	6	protein_coding	1877.24	0.110487	0.132794	0.832017	0.4054	0.504985
ENSMUSG00000014551	ENSMUSG00000014551	Mrps25	6	protein_coding	851.517	-0.465505	0.320266	-1.4535	0.146086	0.219725
ENSMUSG00000014554	ENSMUSG00000014554	Dguok	6	protein_coding	598.373	0.156658	0.245667	0.637685	0.523679	0.616413
ENSMUSG00000014592	ENSMUSG00000014592	Camta1	4	protein_coding	1002.24	1.02521	0.279878	3.66306	0.000249225	0.000855709
ENSMUSG00000014599	ENSMUSG00000014599	Csf1	3	protein_coding	140.412	-0.141272	0.543716	-0.259826	0.794998	0.848918
ENSMUSG00000014601	ENSMUSG00000014601	Strip1	3	protein_coding	2200.29	0.503709	0.161363	3.12159	0.00179877	0.00494483
ENSMUSG00000014606	ENSMUSG00000014606	Slc25a11	11	protein_coding	4957.46	0.396527	0.221138	1.79312	0.0729537	0.123395
ENSMUSG00000014609	ENSMUSG00000014609	Chrne	11	protein_coding	31.0038	2.80058	0.442212	6.33312	2.40249e-10	2.87607e-09
ENSMUSG00000014633	ENSMUSG00000014633	Cmc2	8	protein_coding	398.379	-1.31559	0.252794	-5.20419	1.94846e-07	1.36232e-06
ENSMUSG00000014668	ENSMUSG00000014668	Chfr	5	protein_coding	3218.96	0.174246	0.16299	1.06906	0.285041	0.382172
ENSMUSG00000014686	ENSMUSG00000014686	Ceacam16	7	protein_coding	44.4805	-0.411305	0.627455	-0.655513	0.512137	0.606033
ENSMUSG00000014747	ENSMUSG00000014747	Ankrd53	6	protein_coding	33.7361	-0.174791	0.409614	-0.426722	0.669582	0.747252
ENSMUSG00000014748	ENSMUSG00000014748	Tex261	6	protein_coding	2659.84	-0.097907	0.228405	-0.428655	0.668174	0.746101
ENSMUSG00000014763	ENSMUSG00000014763	Fam120b	17	protein_coding	1147.56	0.293641	0.170354	1.72371	0.0847594	0.139639
ENSMUSG00000014767	ENSMUSG00000014767	Tbp	17	protein_coding	1544.82	-0.45192	0.112134	-4.03019	5.57308e-05	0.000224948
ENSMUSG00000014769	ENSMUSG00000014769	Psmb1	17	protein_coding	7637.65	0.151399	0.187641	0.806857	0.419749	0.518919
ENSMUSG00000014776	ENSMUSG00000014776	Nol3	8	protein_coding	22.4953	1.53341	0.874421	1.75363	0.0794939	0.132391
ENSMUSG00000014778	ENSMUSG00000014778	Fhod1	8	protein_coding	2922.36	2.96051	0.347658	8.51559	1.65742e-17	6.28028e-16
ENSMUSG00000014786	ENSMUSG00000014786	Slc9a5	8	protein_coding	210.194	2.67238	0.277242	9.63917	5.46256e-22	4.00401e-20
ENSMUSG00000014791	ENSMUSG00000014791	Elmo3	8	protein_coding	514.649	1.26802	0.290356	4.36714	1.25882e-05	5.97348e-05
ENSMUSG00000014837	ENSMUSG00000014837	Matcap1	8	protein_coding	68.0576	-0.769232	0.40341	-1.90683	0.0565431	0.0994859
ENSMUSG00000014846	ENSMUSG00000014846	Tppp3	8	protein_coding	28.1704	-2.31109	0.501404	-4.60924	4.0415e-06	2.13916e-05
ENSMUSG00000014850	ENSMUSG00000014850	Msh3	13	protein_coding	1515.07	-1.7608	0.197495	-8.91567	4.84854e-19	2.25237e-17
ENSMUSG00000014856	ENSMUSG00000014856	Tmem208	8	protein_coding	1875.36	1.15363	0.472388	2.44212	0.0146011	0.0310143
ENSMUSG00000014859	ENSMUSG00000014859	E2f4	8	protein_coding	1829.8	-0.469848	0.224983	-2.08837	0.0367643	0.0688553
ENSMUSG00000014867	ENSMUSG00000014867	Surf4	2	protein_coding	10626.5	1.0577	0.265262	3.9874	6.68023e-05	0.000264796
ENSMUSG00000014873	ENSMUSG00000014873	Surf2	2	protein_coding	687.721	-0.453825	0.160888	-2.82074	0.00479127	0.0117255
ENSMUSG00000014905	ENSMUSG00000014905	Dnajb9	12	protein_coding	2726.45	0.686354	0.284922	2.40892	0.0159999	0.0335788
ENSMUSG00000014907	ENSMUSG00000014907	Naf1	8	protein_coding	838.026	-0.783986	0.211829	-3.70103	0.000214727	0.0007492
ENSMUSG00000014956	ENSMUSG00000014956	Ppp1cb	5	protein_coding	11776.7	0.0765816	0.111275	0.688218	0.491316	0.586242
ENSMUSG00000014959	ENSMUSG00000014959	Gorasp2	2	protein_coding	5414.6	0.848927	0.187455	4.52869	5.93515e-06	3.03981e-05
ENSMUSG00000014980	ENSMUSG00000014980	Tsen15	1	protein_coding	383.395	-1.6204	0.268196	-6.04185	1.52359e-09	1.57602e-08
ENSMUSG00000015002	ENSMUSG00000015002	Efr3a	15	protein_coding	4394.91	-0.364642	0.120927	-3.01539	0.00256653	0.00677719
ENSMUSG00000015013	ENSMUSG00000015013	Trappc2l	8	protein_coding	647.858	0.535102	0.219174	2.44145	0.0146286	0.031069
ENSMUSG00000015016	ENSMUSG00000015016	Acsf3	8	protein_coding	396.468	-0.103126	0.156054	-0.660833	0.508719	0.603025
ENSMUSG00000015023	ENSMUSG00000015023	Ddx19a	8	protein_coding	1350.13	-0.225338	0.174207	-1.29351	0.195834	0.281032
ENSMUSG00000015027	ENSMUSG00000015027	Galns	8	protein_coding	691.306	-0.198663	0.359711	-0.552286	0.580752	0.668517
ENSMUSG00000015053	ENSMUSG00000015053	Gata2	6	protein_coding	4736.19	-2.40479	0.347774	-6.9148	4.68524e-12	7.46175e-11
ENSMUSG00000015083	ENSMUSG00000015083	C8g	2	protein_coding	177.004	0.474227	0.291743	1.6255	0.104057	0.165848
ENSMUSG00000015087	ENSMUSG00000015087	Rabl6	2	protein_coding	2756.83	-0.703286	0.154554	-4.55042	5.3538e-06	2.76422e-05
ENSMUSG00000015092	ENSMUSG00000015092	Edf1	2	protein_coding	2292.19	0.0859223	0.25941	0.331222	0.740477	0.804729
ENSMUSG00000015093	ENSMUSG00000015093	Clic3	2	protein_coding	48.1768	-0.653875	0.29342	-2.22846	0.0258496	0.0508547
ENSMUSG00000015095	ENSMUSG00000015095	Fbxw5	2	protein_coding	2041.67	0.786705	0.132086	5.95603	2.58438e-09	2.55726e-08
ENSMUSG00000015112	ENSMUSG00000015112	Slc25a13	6	protein_coding	268.758	-4.03225	1.42167	-2.83628	0.00456422	0.0112393
ENSMUSG00000015120	ENSMUSG00000015120	Ube2i	17	protein_coding	9197.13	-0.358212	0.166324	-2.15369	0.0312642	0.0599635
ENSMUSG00000015126	ENSMUSG00000015126	Tsr3	17	protein_coding	365.721	-0.101523	0.147006	-0.690603	0.489815	0.584802
ENSMUSG00000015127	ENSMUSG00000015127	Unkl	17	protein_coding	524.554	-0.16538	0.277438	-0.596097	0.551111	0.641916
ENSMUSG00000015133	ENSMUSG00000015133	Lrrk1	7	protein_coding	2767.07	1.83916	0.481553	3.81923	0.000133869	0.000492543
ENSMUSG00000015134	ENSMUSG00000015134	Aldh1a3	7	protein_coding	16.526	2.28266	0.570058	4.00426	6.22124e-05	0.000248308
ENSMUSG00000015143	ENSMUSG00000015143	Actn1	12	protein_coding	371.426	-0.423269	0.860335	-0.491981	0.622732	0.70549
ENSMUSG00000015149	ENSMUSG00000015149	Sirt2	7	protein_coding	2130.69	0.723795	0.236065	3.06608	0.00216882	0.00583826
ENSMUSG00000015165	ENSMUSG00000015165	Hnrnpl	7	protein_coding	11098.8	-0.415517	0.140089	-2.96609	0.00301615	0.00780664
ENSMUSG00000015176	ENSMUSG00000015176	Nolc1	19	protein_coding	3632.11	-2.07801	0.228999	-9.07431	1.144e-19	5.87945e-18
ENSMUSG00000015189	ENSMUSG00000015189	Casd1	6	protein_coding	3847.21	0.813938	0.106367	7.65216	1.9763e-14	4.59637e-13
ENSMUSG00000015202	ENSMUSG00000015202	Cnksr3	10	protein_coding	1341.91	2.17347	0.941829	2.30771	0.0210153	0.0424794
ENSMUSG00000015214	ENSMUSG00000015214	Mtmr1	X	protein_coding	3959.97	0.59237	0.268105	2.20947	0.0271422	0.0530359
ENSMUSG00000015217	ENSMUSG00000015217	Hmgb3	X	protein_coding	2653.55	-3.02739	0.220232	-13.7464	5.35503e-43	4.5607e-40
ENSMUSG00000015243	ENSMUSG00000015243	Abca1	4	protein_coding	1923.76	-0.00378324	1.26562	-0.00298924	0.997615	0.998061
ENSMUSG00000015247	ENSMUSG00000015247	Nipsnap3b	4	protein_coding	938.36	0.278892	0.131898	2.11445	0.0344767	0.0652089
ENSMUSG00000015289	ENSMUSG00000015289	Lage3	X	protein_coding	873.129	0.205436	0.252933	0.812215	0.416668	0.515896
ENSMUSG00000015290	ENSMUSG00000015290	Ubl4a	X	protein_coding	1070.44	-0.500633	0.144612	-3.4619	0.000536371	0.0016901
ENSMUSG00000015291	ENSMUSG00000015291	Gdi1	X	protein_coding	4528.16	1.51928	0.158859	9.56366	1.13663e-21	7.84892e-20
ENSMUSG00000015312	ENSMUSG00000015312	Gadd45b	10	protein_coding	274.574	0.99734	0.517574	1.92695	0.0539857	0.0955974
ENSMUSG00000015314	ENSMUSG00000015314	Slamf6	1	protein_coding	13.4767	2.46474	0.633253	3.89219	9.93432e-05	0.00037747
ENSMUSG00000015316	ENSMUSG00000015316	Slamf1	1	protein_coding	7246.45	1.27772	0.308578	4.14069	3.46269e-05	0.000147978
ENSMUSG00000015335	ENSMUSG00000015335	Zdhhc12	2	protein_coding	286.749	0.659639	0.336699	1.95914	0.0500969	0.0896072
ENSMUSG00000015337	ENSMUSG00000015337	Endog	2	protein_coding	21.2537	-1.37694	0.864383	-1.59298	0.111165	0.175041
ENSMUSG00000015341	ENSMUSG00000015341	Golga7	8	protein_coding	2534.24	0.231559	0.120314	1.92462	0.0542763	0.096036
ENSMUSG00000015342	ENSMUSG00000015342	Xk	X	protein_coding	645.495	-0.690757	0.219954	-3.14046	0.00168685	0.00466223
ENSMUSG00000015354	ENSMUSG00000015354	Pcolce2	9	protein_coding	394.851	-1.82614	1.08334	-1.68566	0.0918607	0.149371
ENSMUSG00000015355	ENSMUSG00000015355	Cd48	1	protein_coding	1558.22	-3.81174	0.781015	-4.88049	1.0582e-06	6.32339e-06
ENSMUSG00000015357	ENSMUSG00000015357	Clpx	9	protein_coding	1800.74	0.328059	0.220111	1.49042	0.136113	0.207375
ENSMUSG00000015363	ENSMUSG00000015363	Trabd	15	protein_coding	2071.61	0.444493	0.257695	1.72488	0.0845489	0.139369
ENSMUSG00000015377	ENSMUSG00000015377	Dennd6b	15	protein_coding	301.228	-0.332923	0.186535	-1.78478	0.0742978	0.125281
ENSMUSG00000015401	ENSMUSG00000015401	Cltrn	X	protein_coding	245.436	1.21842	0.777597	1.56691	0.117137	0.182889
ENSMUSG00000015437	ENSMUSG00000015437	Gzmb	14	protein_coding	3676.42	-2.11409	0.988657	-2.13834	0.0324889	0.0619669
ENSMUSG00000015451	ENSMUSG00000015451	C4a	17	protein_coding	46.748	0.873241	0.46196	1.89029	0.0587186	0.102773
ENSMUSG00000015452	ENSMUSG00000015452	Ager	17	protein_coding	168.414	1.27011	0.416036	3.05289	0.0022665	0.00606833
ENSMUSG00000015461	ENSMUSG00000015461	Atf6b	17	protein_coding	1889.21	0.627645	0.445154	1.40995	0.158554	0.235311
ENSMUSG00000015467	ENSMUSG00000015467	Egfl8	17	protein_coding	17.7116	-0.235275	0.328207	-0.716848	0.473468	0.569927
ENSMUSG00000015468	ENSMUSG00000015468	Notch4	17	protein_coding	26.9928	0.234479	0.319912	0.73295	0.463589	0.560525
ENSMUSG00000015474	ENSMUSG00000015474	Ppt2	17	protein_coding	462.401	0.810137	0.440556	1.8389	0.0659303	0.113098
ENSMUSG00000015478	ENSMUSG00000015478	Rnf5	17	protein_coding	214.858	0.518028	0.285483	1.81456	0.069591	0.118469
ENSMUSG00000015484	ENSMUSG00000015484	Fam163a	1	protein_coding	234.798	4.34691	1.67507	2.59506	0.0094574	0.0212869
ENSMUSG00000015488	ENSMUSG00000015488	Cacfd1	2	protein_coding	674.393	1.05862	0.275719	3.83949	0.000123292	0.000458468
ENSMUSG00000015501	ENSMUSG00000015501	Hivep2	10	protein_coding	1749.88	0.884833	0.120493	7.34342	2.08205e-13	4.14211e-12
ENSMUSG00000015522	ENSMUSG00000015522	Arnt	3	protein_coding	2723.42	0.80612	0.129058	6.2462	4.20546e-10	4.80912e-09
ENSMUSG00000015533	ENSMUSG00000015533	Itga2	13	protein_coding	568.859	2.66094	0.835518	3.18478	0.00144865	0.00406799
ENSMUSG00000015536	ENSMUSG00000015536	Mocs2	13	protein_coding	934.657	-0.235933	0.209883	-1.12411	0.260965	0.356006
ENSMUSG00000015542	ENSMUSG00000015542	Nat9	11	protein_coding	1191.43	1.47779	0.304602	4.85153	1.22514e-06	7.23631e-06
ENSMUSG00000015568	ENSMUSG00000015568	Lpl	8	protein_coding	687.134	-2.63455	1.20848	-2.18006	0.029253	0.0565611
ENSMUSG00000015575	ENSMUSG00000015575	Atp6v0e	17	protein_coding	2698.94	0.531828	0.268862	1.97807	0.0479205	0.0862579
ENSMUSG00000015597	ENSMUSG00000015597	Zfp318	17	protein_coding	1203.46	0.255606	0.275201	0.928796	0.352995	0.45364
ENSMUSG00000015599	ENSMUSG00000015599	Ttbk1	17	protein_coding	51.4633	-1.7387	0.800068	-2.17319	0.0297657	0.0574
ENSMUSG00000015605	ENSMUSG00000015605	Srf	17	protein_coding	1343.33	0.0999992	0.347331	0.287908	0.773418	0.831784
ENSMUSG00000015647	ENSMUSG00000015647	Lama5	2	protein_coding	525.322	-3.76333	1.16791	-3.22228
ENSMUSG00000015656	ENSMUSG00000015656	Hspa8	9	protein_coding	58503.9	-1.07322	0.236778	-4.53262	5.82571e-06	2.98777e-05
ENSMUSG00000015659	ENSMUSG00000015659	Serac1	17	protein_coding	398.054	1.04656	0.349062	2.9982	0.00271577	0.00712505
ENSMUSG00000015668	ENSMUSG00000015668	Pdzd11	X	protein_coding	1043.87	0.743232	0.248428	2.99174	0.00277395	0.00725642
ENSMUSG00000015671	ENSMUSG00000015671	Psma2	13	protein_coding	5710.7	-0.254206	0.169686	-1.4981	0.134108	0.204862
ENSMUSG00000015672	ENSMUSG00000015672	Mrpl32	13	protein_coding	1264.09	-0.250058	0.178443	-1.40133	0.161115	0.238476
ENSMUSG00000015697	ENSMUSG00000015697	Setdb1	3	protein_coding	3061.42	-0.0186621	0.198034	-0.0942368	0.924921	0.947924
ENSMUSG00000015702	ENSMUSG00000015702	Anxa9	3	protein_coding	651.468	-0.224765	0.296265	-0.758661	0.448055	0.545431
ENSMUSG00000015711	ENSMUSG00000015711	Prune1	3	protein_coding	4459.41	1.61259	0.234117	6.88797	5.65958e-12	8.90252e-11
ENSMUSG00000015714	ENSMUSG00000015714	Cers2	3	protein_coding	8052.14	0.0743437	0.128516	0.578478	0.562942	0.6524
ENSMUSG00000015733	ENSMUSG00000015733	Capza2	6	protein_coding	9418.3	0.196544	0.08939	2.19873	0.0278973	0.0542802
ENSMUSG00000015745	ENSMUSG00000015745	Plekho1	3	protein_coding	793.25	0.938261	0.38255	2.45265	0.0141808	0.0302598
ENSMUSG00000015747	ENSMUSG00000015747	Vps45	3	protein_coding	894.742	0.761824	0.217737	3.49883	0.000467306	0.00149406
ENSMUSG00000015748	ENSMUSG00000015748	Prpf3	3	protein_coding	1056.63	-0.942573	0.190655	-4.94386	7.65904e-07	4.73004e-06
ENSMUSG00000015749	ENSMUSG00000015749	Anp32e	3	protein_coding	4856	-1.68941	0.219739	-7.68826	1.49144e-14	3.54713e-13
ENSMUSG00000015750	ENSMUSG00000015750	Aph1a	3	protein_coding	1046.74	-0.13621	0.213041	-0.63936	0.522589	0.615428
ENSMUSG00000015755	ENSMUSG00000015755	Tab2	10	protein_coding	15843.3	0.754144	0.188218	4.00676	6.15569e-05	0.000245966
ENSMUSG00000015757	ENSMUSG00000015757	Ppil4	10	protein_coding	2953.12	-0.315515	0.164189	-1.92165	0.0546493	0.096629
ENSMUSG00000015759	ENSMUSG00000015759	Cnih1	14	protein_coding	2730.94	0.698232	0.171912	4.06156	4.8745e-05	0.000199818
ENSMUSG00000015766	ENSMUSG00000015766	Eps8	6	protein_coding	51.6051	2.38084	0.761028	3.12846	0.00175727	0.00484265
ENSMUSG00000015776	ENSMUSG00000015776	Med22	2	protein_coding	3531.45	0.373108	0.303168	1.2307	0.218436	0.307254
ENSMUSG00000015790	ENSMUSG00000015790	Surf1	2	protein_coding	1125.76	0.734099	0.176889	4.15005	3.3241e-05	0.000142689
ENSMUSG00000015804	ENSMUSG00000015804	Med28	5	protein_coding	1284.31	-0.334926	0.135492	-2.47192	0.0134389	0.0288889
ENSMUSG00000015806	ENSMUSG00000015806	Qdpr	5	protein_coding	926.136	-0.789273	0.25096	-3.14502	0.00166076	0.00459366
ENSMUSG00000015812	ENSMUSG00000015812	Gnrh1	14	protein_coding	64.9095	1.03816	0.392196	2.64704	0.00812002	0.0186284
ENSMUSG00000015829	ENSMUSG00000015829	Tnr	1	protein_coding	15.9152	1.23176	0.662906	1.85812	0.0631522	0.109097
ENSMUSG00000015837	ENSMUSG00000015837	Sqstm1	11	protein_coding	12006.2	1.11388	0.331633	3.35878	0.000782871	0.00235759
ENSMUSG00000015839	ENSMUSG00000015839	Nfe2l2	2	protein_coding	8309.61	1.79173	0.20593	8.70068	3.29913e-18	1.39163e-16
ENSMUSG00000015846	ENSMUSG00000015846	Rxra	2	protein_coding	418.433	-4.59503	1.1164	-4.11592	3.85638e-05	0.000162324
ENSMUSG00000015850	ENSMUSG00000015850	Adamtsl4	3	protein_coding	493.541	3.10466	0.587585	5.28376	1.26557e-07	9.17126e-07
ENSMUSG00000015869	ENSMUSG00000015869	Prpsap1	11	protein_coding	830.163	-1.04786	0.207601	-5.04749	4.4766e-07	2.91036e-06
ENSMUSG00000015879	ENSMUSG00000015879	Fam184b	5	protein_coding	56.0948	-0.446553	0.277472	-1.60936	0.107537	0.17037
ENSMUSG00000015880	ENSMUSG00000015880	Ncapg	5	protein_coding	2263.79	-3.89599	0.26619	-14.6361	1.65163e-48	1.96929e-45
ENSMUSG00000015882	ENSMUSG00000015882	Lcorl	5	protein_coding	2697.68	0.0686989	0.180816	0.379939	0.703991	0.774871
ENSMUSG00000015889	ENSMUSG00000015889	Lta4h	10	protein_coding	4365.87	-1.33749	0.254371	-5.25803	1.45604e-07	1.04082e-06
ENSMUSG00000015932	ENSMUSG00000015932	Dstn	2	protein_coding	5706.89	0.543761	0.128126	4.24397	2.19603e-05	9.84853e-05
ENSMUSG00000015937	ENSMUSG00000015937	Macroh2a1	13	protein_coding	5598.47	-1.35764	0.262511	-5.17173	2.31939e-07	1.59793e-06
ENSMUSG00000015942	ENSMUSG00000015942	Gtf2ird2	5	protein_coding	610.807	0.0908175	0.260194	0.349038	0.727061	0.793476
ENSMUSG00000015943	ENSMUSG00000015943	Bola1	3	protein_coding	348.572	-0.43009	0.27389	-1.5703	0.116345	0.181907
ENSMUSG00000015944	ENSMUSG00000015944	Castor2	5	protein_coding	135.731	-1.2757	0.560553	-2.27579	0.0228584	0.0456581
ENSMUSG00000015947	ENSMUSG00000015947	Fcgr1	3	protein_coding	100.164	-1.20769	0.833453	-1.44902	0.147333	0.221284
ENSMUSG00000015950	ENSMUSG00000015950	Ncf1	5	protein_coding	952.373	1.00867	0.892789	1.1298	0.258561	0.353302
ENSMUSG00000015961	ENSMUSG00000015961	Adss2	1	protein_coding	4661.1	-1.14103	0.163562	-6.9761	3.03484e-12	4.98421e-11
ENSMUSG00000015966	ENSMUSG00000015966	Il17rb	14	protein_coding	69.315	-0.366419	0.464481	-0.788878	0.430183	0.5292
ENSMUSG00000015968	ENSMUSG00000015968	Cacna1d	14	protein_coding	336.403	-3.85167	1.01852	-3.78163	0.000155804	0.000563262
ENSMUSG00000015971	ENSMUSG00000015971	Actr8	14	protein_coding	1520.97	-0.0617294	0.190475	-0.324081	0.745877	0.809353
ENSMUSG00000015980	ENSMUSG00000015980	Lrrc27	7	protein_coding	184.315	3.12578	0.359722	8.68944	3.64232e-18	1.52203e-16
ENSMUSG00000015994	ENSMUSG00000015994	Fnta	8	protein_coding	2008.45	0.00667056	0.216584	0.030799	0.97543	0.983351
ENSMUSG00000016018	ENSMUSG00000016018	Mtrex	13	protein_coding	3817.5	-0.720278	0.166833	-4.31736	1.57906e-05	7.345e-05
ENSMUSG00000016028	ENSMUSG00000016028	Celsr1	15	protein_coding	449.724	-4.38333	0.849602	-5.15928	2.47907e-07	1.69489e-06
ENSMUSG00000016087	ENSMUSG00000016087	Fli1	9	protein_coding	13511.6	1.22673	0.425609	2.8823	0.00394779	0.0099013
ENSMUSG00000016181	ENSMUSG00000016181	Utp25	1	protein_coding	535.104	-1.00869	0.176073	-5.72882	1.01132e-08	9.08464e-08
ENSMUSG00000016194	ENSMUSG00000016194	Hsd11b1	1	protein_coding	25.6485	-1.70084	1.15028	-1.47864	0.139236	0.211342
ENSMUSG00000016206	ENSMUSG00000016206	H2-M3	17	protein_coding	358.158	-1.77798	0.198926	-8.9379	3.96622e-19	1.87661e-17
ENSMUSG00000016239	ENSMUSG00000016239	Lonrf3	X	protein_coding	422.777	-2.25061	0.464154	-4.84884	1.24185e-06	7.32293e-06
ENSMUSG00000016252	ENSMUSG00000016252	Atp5f1e	2	protein_coding	3114.26	0.362019	0.304286	1.18974	0.23415	0.325818
ENSMUSG00000016253	ENSMUSG00000016253	Nelfcd	2	protein_coding	1618.18	-0.166002	0.130895	-1.26821	0.204725	0.291335
ENSMUSG00000016255	ENSMUSG00000016255	Tubb1	2	protein_coding	711.382	3.3234	0.622783	5.33638	9.48221e-08	7.03982e-07
ENSMUSG00000016256	ENSMUSG00000016256	Ctsz	2	protein_coding	2578.21	-0.959618	0.391396	-2.45178	0.0142151	0.0303204
ENSMUSG00000016257	ENSMUSG00000016257	Prelid3b	2	protein_coding	2125.17	-0.347738	0.195905	-1.77504	0.075892	0.127353
ENSMUSG00000016308	ENSMUSG00000016308	Ube2a	X	protein_coding	1420.61	-0.0486751	0.283619	-0.171621	0.863735	0.902226
ENSMUSG00000016319	ENSMUSG00000016319	Slc25a5	X	protein_coding	16864.2	-0.757849	0.24566	-3.08495	0.00203589	0.00552447
ENSMUSG00000016344	ENSMUSG00000016344	Ppdpf	2	protein_coding	504.663	-0.791494	0.166087	-4.76555	1.88337e-06	1.06822e-05
ENSMUSG00000016356	ENSMUSG00000016356	Col20a1	2	protein_coding	326.782	3.39922	0.580526	5.85542	4.75817e-09	4.52178e-08
ENSMUSG00000016382	ENSMUSG00000016382	Pls3	X	protein_coding	50.4287	-1.35269	1.08308	-1.24893	0.211689	0.299293
ENSMUSG00000016409	ENSMUSG00000016409	Nkap	X	protein_coding	1398.3	0.179403	0.117094	1.53212	0.125492	0.19395
ENSMUSG00000016427	ENSMUSG00000016427	Ndufa1	X	protein_coding	1634.43	-0.222199	0.297167	-0.747726	0.454626	0.551514
ENSMUSG00000016477	ENSMUSG00000016477	E2f3	13	protein_coding	826.491	0.147645	0.2469	0.597996	0.549842	0.640647
ENSMUSG00000016481	ENSMUSG00000016481	Cr1l	1	protein_coding	5485	-0.0144281	0.204489	-0.0705568	0.943751	0.960924
ENSMUSG00000016487	ENSMUSG00000016487	Ppfibp1	6	protein_coding	3967.79	2.96995	0.651915	4.55574	5.22019e-06	2.70148e-05
ENSMUSG00000016493	ENSMUSG00000016493	Cd46	1	protein_coding	487.131	1.68146	0.260232	6.46142	1.03727e-10	1.33561e-09
ENSMUSG00000016494	ENSMUSG00000016494	Cd34	1	protein_coding	2999.03	-0.667738	0.801141	-0.833484	0.404572	0.504094
ENSMUSG00000016495	ENSMUSG00000016495	Plgrkt	19	protein_coding	4717.18	-0.299637	0.425041	-0.704962	0.480834	0.576736
ENSMUSG00000016496	ENSMUSG00000016496	Cd274	19	protein_coding	1157.57	0.684879	0.689519	0.99327
ENSMUSG00000016503	ENSMUSG00000016503	Gtf3a	5	protein_coding	351.485	-1.22431	0.261207	-4.68712	2.77072e-06	1.52241e-05
ENSMUSG00000016510	ENSMUSG00000016510	Mtif3	5	protein_coding	284.411	-0.240196	0.198351	-1.21096	0.225911	0.316003
ENSMUSG00000016520	ENSMUSG00000016520	Lnx2	5	protein_coding	533.6	-0.517064	0.200138	-2.58353	0.00977943	0.0219152
ENSMUSG00000016526	ENSMUSG00000016526	Dyrk3	1	protein_coding	1300.25	-0.251763	0.230181	-1.09376	0.27406	0.37013
ENSMUSG00000016528	ENSMUSG00000016528	Mapkapk2	1	protein_coding	7432.26	1.06905	0.183342	5.83092	5.5122e-09	5.19967e-08
ENSMUSG00000016529	ENSMUSG00000016529	Il10	1	protein_coding	66.0492	1.7829	0.950908	1.87494	0.0608007	0.105629
ENSMUSG00000016534	ENSMUSG00000016534	Lamp2	X	protein_coding	14845.2	0.752946	0.264673	2.84482	0.00444368	0.0109818
ENSMUSG00000016541	ENSMUSG00000016541	Atxn10	15	protein_coding	4480.81	0.320672	0.165152	1.94169	0.0521752	0.0928142
ENSMUSG00000016552	ENSMUSG00000016552	Foxred2	15	protein_coding	595.196	-2.57191	0.275725	-9.32782	1.08066e-20	6.55175e-19
ENSMUSG00000016554	ENSMUSG00000016554	Eif3d	15	protein_coding	2772.69	-0.431005	0.112423	-3.83378	0.000126189	0.000467943
ENSMUSG00000016559	ENSMUSG00000016559	H3f3b	11	protein_coding	46570.5	0.0570495	0.235598	0.242148	0.808666	0.859102
ENSMUSG00000016619	ENSMUSG00000016619	Nup50	15	protein_coding	4866.17	0.43829	0.206956	2.1178	0.0341924	0.0647328
ENSMUSG00000016624	ENSMUSG00000016624	Phf21b	15	protein_coding	34.134	-1.93782	0.780648	-2.48233	0.0130528	0.0281739
ENSMUSG00000016637	ENSMUSG00000016637	Ift27	15	protein_coding	492.789	-0.317494	0.39796	-0.797803	0.424985	0.524124
ENSMUSG00000016664	ENSMUSG00000016664	Pacsin2	15	protein_coding	2320.44	0.281079	0.164377	1.70997	0.0872722	0.143041
ENSMUSG00000016756	ENSMUSG00000016756	Cmah	13	protein_coding	6874.19	3.57934	1.33992	2.6713	0.00755584	0.0174843
ENSMUSG00000016757	ENSMUSG00000016757	Ttll12	15	protein_coding	1265.21	-0.284787	0.187568	-1.51832	0.128934	0.198109
ENSMUSG00000016758	ENSMUSG00000016758	Bik	15	protein_coding	46.6572	3.49381	0.595486	5.86716	4.43331e-09	4.23911e-08
ENSMUSG00000016831	ENSMUSG00000016831	Tox4	14	protein_coding	5230.34	0.277874	0.0922899	3.01088	0.00260488	0.00686333
ENSMUSG00000016833	ENSMUSG00000016833	Mrps18c	5	protein_coding	521.429	-0.358877	0.190257	-1.88627	0.0592582	0.103584
ENSMUSG00000016921	ENSMUSG00000016921	Srsf6	2	protein_coding	10116.2	-1.35764	0.165289	-8.21373	2.14415e-16	6.78728e-15
ENSMUSG00000016933	ENSMUSG00000016933	Plcg1	2	protein_coding	3520.47	0.225649	0.218114	1.03455	0.30088	0.39935
ENSMUSG00000016940	ENSMUSG00000016940	Kctd2	11	protein_coding	683.522	0.244398	0.179647	1.36043	0.173693	0.253861
ENSMUSG00000016946	ENSMUSG00000016946	Kctd5	17	protein_coding	926.968	-0.369469	0.152158	-2.42819	0.0151742	0.0320869
ENSMUSG00000016984	ENSMUSG00000016984	Etaa1	11	protein_coding	923.05	-2.78697	0.296255	-9.40734	5.08836e-21	3.27357e-19
ENSMUSG00000017002	ENSMUSG00000017002	Slpi	2	protein_coding	128.213	3.00252	1.28345	2.33942	0.0193139	0.0394371
ENSMUSG00000017057	ENSMUSG00000017057	Il13ra1	X	protein_coding	26.6471	-3.33685	0.905838	-3.68371	0.00022986	0.000797177
ENSMUSG00000017119	ENSMUSG00000017119	Nbr1	11	protein_coding	7273.55	0.711375	0.109081	6.52153	6.95951e-11	9.19961e-10
ENSMUSG00000017132	ENSMUSG00000017132	Cyth1	11	protein_coding	988.299	0.478616	0.302284	1.58333	0.113346	0.178015
ENSMUSG00000017144	ENSMUSG00000017144	Rnd3	2	protein_coding	1839.43	-3.08614	0.766913	-4.02411	5.7191e-05	0.000230478
ENSMUSG00000017146	ENSMUSG00000017146	Brca1	11	protein_coding	1518.42	-3.74606	0.394685	-9.49128	2.28207e-21	1.50608e-19
ENSMUSG00000017167	ENSMUSG00000017167	Cntnap1	11	protein_coding	28.746	0.979403	0.434927	2.25188	0.0243299	0.0481936
ENSMUSG00000017176	ENSMUSG00000017176	Nt5c3b	11	protein_coding	577.322	-2.15292	0.195763	-10.9976	3.92628e-28	6.44235e-26
ENSMUSG00000017188	ENSMUSG00000017188	Coa3	11	protein_coding	865.171	0.214193	0.232967	0.919413	0.35788	0.45814
ENSMUSG00000017195	ENSMUSG00000017195	Zpbp2	11	protein_coding	35.4088	0.0629444	0.369675	0.17027	0.864798	0.902926
ENSMUSG00000017204	ENSMUSG00000017204	Gsdma	11	protein_coding	28.0761	1.11607	0.626119	1.78252	0.074665	0.12573
ENSMUSG00000017210	ENSMUSG00000017210	Med24	11	protein_coding	3261.61	-0.46706	0.130696	-3.57363	0.000352067	0.0011624
ENSMUSG00000017221	ENSMUSG00000017221	Psmd3	11	protein_coding	2737.66	-0.355555	0.22844	-1.55644	0.119602	0.186226
ENSMUSG00000017264	ENSMUSG00000017264	Exosc10	4	protein_coding	3053.9	-1.2136	0.21771	-5.57441	2.48366e-08	2.05744e-07
ENSMUSG00000017286	ENSMUSG00000017286	Glod4	11	protein_coding	2350.65	0.268037	0.198772	1.34847	0.177508	0.258634
ENSMUSG00000017288	ENSMUSG00000017288	Vps53	11	protein_coding	2217.73	0.551362	0.220423	2.50138	0.012371	0.0269036
ENSMUSG00000017291	ENSMUSG00000017291	Taok1	11	protein_coding	10455.6	1.17488	0.0989379	11.875	1.59704e-32	4.17528e-30
ENSMUSG00000017299	ENSMUSG00000017299	Dnttip1	2	protein_coding	378.471	-0.297989	0.207782	-1.43414	0.151533	0.226488
ENSMUSG00000017307	ENSMUSG00000017307	Acot8	2	protein_coding	417.324	0.328531	0.168969	1.94432	0.0518568	0.0923212
ENSMUSG00000017314	ENSMUSG00000017314	Mpp2	11	protein_coding	273.447	1.99914	0.684187	2.92191	0.00347889	0.00884731
ENSMUSG00000017376	ENSMUSG00000017376	Nlk	11	protein_coding	3734.23	1.9755	0.186661	10.5834	3.55941e-26	4.57986e-24
ENSMUSG00000017386	ENSMUSG00000017386	Traf4	11	protein_coding	399.213	-0.697021	0.371147	-1.87802	0.0603786	0.105105
ENSMUSG00000017390	ENSMUSG00000017390	Aldoc	11	protein_coding	2001.89	0.469509	0.277285	1.69324	0.0904098	0.147333
ENSMUSG00000017404	ENSMUSG00000017404	Rpl19	11	protein_coding	14775	0.0158994	0.165548	0.0960413	0.923488	0.946889
ENSMUSG00000017405	ENSMUSG00000017405	Nek8	11	protein_coding	294.145	0.118789	0.231201	0.513789	0.6074	0.692418
ENSMUSG00000017417	ENSMUSG00000017417	Plxdc1	11	protein_coding	42.6378	-2.1824	1.03362	-2.11141	0.0347369	0.0655832
ENSMUSG00000017418	ENSMUSG00000017418	Arl5b	2	protein_coding	1832.06	-0.3316	0.246686	-1.34422	0.178877	0.260247
ENSMUSG00000017421	ENSMUSG00000017421	Zfp207	11	protein_coding	13629.2	-0.132062	0.212463	-0.621574	0.534222	0.626036
ENSMUSG00000017428	ENSMUSG00000017428	Psmd11	11	protein_coding	4435.7	1.13672	0.187242	6.07086	1.27225e-09	1.33221e-08
ENSMUSG00000017478	ENSMUSG00000017478	Zc3h18	8	protein_coding	3861.63	-0.106846	0.12049	-0.886761	0.375207	0.475254
ENSMUSG00000017485	ENSMUSG00000017485	Top2b	14	protein_coding	20145.5	-0.795028	0.146585	-5.42367	5.83881e-08	4.50311e-07
ENSMUSG00000017493	ENSMUSG00000017493	Igfbp4	11	protein_coding	1782.03	-6.67676	0.822137	-8.12123	4.61488e-16	1.37562e-14
ENSMUSG00000017499	ENSMUSG00000017499	Cdc6	11	protein_coding	481.824	-4.39781	0.294051	-14.9559	1.42464e-50	1.95998e-47
ENSMUSG00000017548	ENSMUSG00000017548	Suz12	11	protein_coding	5622.81	-0.795194	0.131464	-6.04877	1.4596e-09	1.51508e-08
ENSMUSG00000017550	ENSMUSG00000017550	Atad5	11	protein_coding	1893.48	-3.37814	0.260428	-12.9715	1.77561e-38	9.07338e-36
ENSMUSG00000017561	ENSMUSG00000017561	Crlf3	11	protein_coding	2734.79	-0.844494	0.238349	-3.5431	0.000395447	0.00128967
ENSMUSG00000017615	ENSMUSG00000017615	Tnfaip1	11	protein_coding	121.199	-1.04964	0.294269	-3.56695	0.000361165	0.0011898
ENSMUSG00000017631	ENSMUSG00000017631	Abr	11	protein_coding	847.604	-3.17165	0.325964	-9.73007	2.24432e-22	1.73016e-20
ENSMUSG00000017639	ENSMUSG00000017639	Rab11fip4	11	protein_coding	20.7389	0.48234	0.654674	0.736764	0.461266	0.558169
ENSMUSG00000017664	ENSMUSG00000017664	Slc35c2	2	protein_coding	1366.87	-0.872755	0.297119	-2.93739	0.00330984	0.00846388
ENSMUSG00000017670	ENSMUSG00000017670	Elmo2	2	protein_coding	1927.78	0.308265	0.215392	1.43118	0.152377	0.227535
ENSMUSG00000017677	ENSMUSG00000017677	Wsb1	11	protein_coding	6432.13	0.803806	0.384333	2.09143	0.0364894	0.0684008
ENSMUSG00000017679	ENSMUSG00000017679	Ttpal	2	protein_coding	1665.94	0.487784	0.144893	3.36651	0.000761261	0.00230063
ENSMUSG00000017686	ENSMUSG00000017686	Rhot1	11	protein_coding	2285.2	-0.292881	0.109549	-2.67351	0.00750628	0.0173765
ENSMUSG00000017692	ENSMUSG00000017692	Rhbdl3	11	protein_coding	114.493	1.11147	0.467337	2.37831	0.0173921	0.0360062
ENSMUSG00000017697	ENSMUSG00000017697	Ada	2	protein_coding	307.382	-1.98039	0.424191	-4.66863	3.0322e-06	1.64786e-05
ENSMUSG00000017707	ENSMUSG00000017707	Serinc3	2	protein_coding	45199	-0.501935	0.191115	-2.62635	0.00863066	0.0196511
ENSMUSG00000017713	ENSMUSG00000017713	Tha1	11	protein_coding	128.333	0.287787	0.338157	0.851044	0.394745	0.494393
ENSMUSG00000017715	ENSMUSG00000017715	Pgs1	11	protein_coding	4178.59	2.19898	0.507435	4.33353	1.4674e-05	6.88468e-05
ENSMUSG00000017716	ENSMUSG00000017716	Birc5	11	protein_coding	1028.54	-4.25372	0.583011	-7.29612	2.9618e-13	5.66544e-12
ENSMUSG00000017718	ENSMUSG00000017718	Afmid	11	protein_coding	46.2324	0.404195	0.317785	1.27191	0.203405	0.28971
ENSMUSG00000017721	ENSMUSG00000017721	Pigt	2	protein_coding	1262.86	-1.24195	0.294002	-4.22429	2.39691e-05	0.000106586
ENSMUSG00000017724	ENSMUSG00000017724	Etv4	11	protein_coding	232.327	-2.94083	0.452893	-6.49344	8.39008e-11	1.09771e-09
ENSMUSG00000017740	ENSMUSG00000017740	Slc12a5	2	protein_coding	25.9356	-0.0278988	0.45856	-0.0608402	0.951487	0.966674
ENSMUSG00000017747	ENSMUSG00000017747	Ghdc	11	protein_coding	240.014	0.820546	0.23701	3.46208	0.000536014	0.00168927
ENSMUSG00000017754	ENSMUSG00000017754	Pltp	2	protein_coding	147.437	3.54765	1.10073	3.22298	0.00126863	0.00361296
ENSMUSG00000017756	ENSMUSG00000017756	Slc12a7	13	protein_coding	327.403	-2.57111	0.378417	-6.79439	1.08773e-11	1.63206e-10
ENSMUSG00000017760	ENSMUSG00000017760	Ctsa	2	protein_coding	6138.91	0.588283	0.318961	1.84438	0.0651285	0.111981
ENSMUSG00000017764	ENSMUSG00000017764	Zswim1	2	protein_coding	281.293	0.411517	0.29096	1.41434	0.157261	0.233664
ENSMUSG00000017765	ENSMUSG00000017765	Slc12a4	8	protein_coding	345.45	-0.238651	0.885854	-0.269402	0.78762	0.843629
ENSMUSG00000017774	ENSMUSG00000017774	Myo1c	11	protein_coding	4923.07	0.463807	0.219652	2.11155	0.0347251	0.0655678
ENSMUSG00000017776	ENSMUSG00000017776	Crk	11	protein_coding	3277.83	0.667384	0.203681	3.27662	0.00105059	0.00306323
ENSMUSG00000017778	ENSMUSG00000017778	Cox7c	13	protein_coding	4297.9	-0.282648	0.251045	-1.12588	0.260215	0.355127
ENSMUSG00000017781	ENSMUSG00000017781	Pitpna	11	protein_coding	4189.14	0.129246	0.180358	0.71661	0.473615	0.570027
ENSMUSG00000017801	ENSMUSG00000017801	Mlx	11	protein_coding	701.654	-0.0369205	0.188705	-0.195652	0.844883	0.888187
ENSMUSG00000017802	ENSMUSG00000017802	Retreg3	11	protein_coding	1886.19	0.450905	0.220941	2.04084	0.0412669	0.0758794
ENSMUSG00000017830	ENSMUSG00000017830	Dhx58	11	protein_coding	658.848	-0.453263	0.594787	-0.762059	0.446025	0.543662
ENSMUSG00000017831	ENSMUSG00000017831	Rab5a	17	protein_coding	3308.01	0.376798	0.137238	2.74558	0.00604036	0.0143736
ENSMUSG00000017832	ENSMUSG00000017832	Hspb9	11	protein_coding	23.5628	-1.57263	0.71691	-2.19362	0.0282624	0.054901
ENSMUSG00000017837	ENSMUSG00000017837	Nkiras2	11	protein_coding	1198.64	0.767307	0.153897	4.98584	6.16943e-07	3.90723e-06
ENSMUSG00000017843	ENSMUSG00000017843	Ppp2r5c	12	protein_coding	8613.54	0.258534	0.12341	2.09492	0.0361778	0.0678594
ENSMUSG00000017858	ENSMUSG00000017858	Ift52	2	protein_coding	1178.29	0.190052	0.159958	1.18814	0.234777	0.32644
ENSMUSG00000017861	ENSMUSG00000017861	Mybl2	2	protein_coding	953.08	-3.37121	0.34026	-9.90777	3.85152e-23	3.20393e-21
ENSMUSG00000017897	ENSMUSG00000017897	Eya2	2	protein_coding	58.1105	-0.626209	1.35131	-0.463407	0.643072	0.723902
ENSMUSG00000017929	ENSMUSG00000017929	B4galt5	2	protein_coding	604.436	2.09892	0.813921	2.57878	0.00991512	0.0221831
ENSMUSG00000017950	ENSMUSG00000017950	Hnf4a	2	protein_coding	15.5954	-0.647541	0.936859	-0.691183	0.489451	0.584455
ENSMUSG00000017999	ENSMUSG00000017999	Ddx27	2	protein_coding	2422.28	-1.25077	0.160625	-7.78688	6.86843e-15	1.71328e-13
ENSMUSG00000018001	ENSMUSG00000018001	Cyth3	5	protein_coding	1736.47	-0.775876	0.551425	-1.40704	0.159416	0.236336
ENSMUSG00000018008	ENSMUSG00000018008	Cyth4	15	protein_coding	2517.58	0.809133	0.326074	2.48144	0.0130853	0.028234
ENSMUSG00000018012	ENSMUSG00000018012	Rac3	11	protein_coding	70.4889	-0.174691	0.344976	-0.506386	0.612586	0.697219
ENSMUSG00000018040	ENSMUSG00000018040	Rrp7a	15	protein_coding	1680.64	0.0543547	0.197484	0.275236	0.783135	0.83971
ENSMUSG00000018042	ENSMUSG00000018042	Cyb5r3	15	protein_coding	3244.78	0.791492	0.302101	2.61996	0.00879401	0.0199754
ENSMUSG00000018068	ENSMUSG00000018068	Ints2	11	protein_coding	1984.29	-0.794582	0.160653	-4.94596	7.577e-07	4.68746e-06
ENSMUSG00000018076	ENSMUSG00000018076	Med13l	5	protein_coding	4291.55	0.798327	0.239101	3.33887	0.000841213	0.00251464
ENSMUSG00000018102	ENSMUSG00000018102	H2bc4	13	protein_coding	5976	-1.18656	0.297901	-3.98307	6.80299e-05	0.000269066
ENSMUSG00000018143	ENSMUSG00000018143	Mafk	5	protein_coding	2594.78	0.667878	0.230956	2.89179	0.00383053	0.00964781
ENSMUSG00000018160	ENSMUSG00000018160	Med1	11	protein_coding	4118.59	-0.301652	0.0772965	-3.90254	9.51899e-05	0.000362923
ENSMUSG00000018166	ENSMUSG00000018166	Erbb3	10	protein_coding	225.618	-0.524266	1.21833	-0.430315	0.666966	0.745124
ENSMUSG00000018167	ENSMUSG00000018167	Stard3	11	protein_coding	999.699	0.209964	0.147331	1.42512	0.154122	0.229667
ENSMUSG00000018169	ENSMUSG00000018169	Mfng	15	protein_coding	799.432	-2.20512	0.239934	-9.19052	3.90931e-20	2.18494e-18
ENSMUSG00000018171	ENSMUSG00000018171	Vmp1	11	protein_coding	8341.1	0.898676	0.256449	3.50431	0.000457788	0.00146651
ENSMUSG00000018189	ENSMUSG00000018189	Uchl5	1	protein_coding	2094.61	-1.22349	0.218184	-5.60759	2.05165e-08	1.72595e-07
ENSMUSG00000018196	ENSMUSG00000018196	Glrx2	1	protein_coding	1024.65	0.358104	0.129542	2.76439	0.00570287	0.0136669
ENSMUSG00000018199	ENSMUSG00000018199	Ro60	1	protein_coding	8625.19	2.16631	0.374899	5.77838	7.54241e-09	6.94625e-08
ENSMUSG00000018209	ENSMUSG00000018209	Stk4	2	protein_coding	9393.5	0.844982	0.162876	5.18788	2.12697e-07	1.47503e-06
ENSMUSG00000018217	ENSMUSG00000018217	Pmp22	11	protein_coding	1001.48	-2.79191	1.15747	-2.41208	0.0158619	0.0333519
ENSMUSG00000018238	ENSMUSG00000018238	Gdf9	11	protein_coding	24.0252	2.34461	0.589311	3.97856	6.93351e-05	0.000273743
ENSMUSG00000018239	ENSMUSG00000018239	Zcchc10	11	protein_coding	344.381	0.581076	0.170556	3.40695	0.000656931	0.00201946
ENSMUSG00000018286	ENSMUSG00000018286	Psmb6	11	protein_coding	3194.12	-0.303886	0.182946	-1.66107	0.0966991	0.15599
ENSMUSG00000018287	ENSMUSG00000018287	Spag7	11	protein_coding	1703.39	0.256241	0.150909	1.69798	0.0895107	0.146134
ENSMUSG00000018293	ENSMUSG00000018293	Pfn1	11	protein_coding	23334	0.389313	0.338964	1.14854	0.250746	0.344386
ENSMUSG00000018322	ENSMUSG00000018322	Tomm34	2	protein_coding	1789.68	-0.337858	0.0907579	-3.72263	0.000197162	0.00069469
ENSMUSG00000018326	ENSMUSG00000018326	Ywhab	2	protein_coding	6358	0.259789	0.203336	1.27764	0.201377	0.287257
ENSMUSG00000018334	ENSMUSG00000018334	Ksr1	11	protein_coding	2282.18	1.21411	0.324251	3.74434	0.000180872	0.00064312
ENSMUSG00000018339	ENSMUSG00000018339	Gpx3	11	protein_coding	105.041	2.72419	0.580411	4.69356	2.68488e-06	1.48345e-05
ENSMUSG00000018340	ENSMUSG00000018340	Anxa6	11	protein_coding	1907.66	-4.71265	0.647578	-7.27735	3.40448e-13	6.45013e-12
ENSMUSG00000018341	ENSMUSG00000018341	Il12rb2	6	protein_coding	52.5728	-0.703421	0.54851	-1.28242	0.199695	0.285405
ENSMUSG00000018347	ENSMUSG00000018347	Zkscan6	11	protein_coding	756.023	-0.219727	0.20578	-1.06778	0.285621	0.382819
ENSMUSG00000018362	ENSMUSG00000018362	Kpna2	11	protein_coding	4801.29	-0.98952	0.398287	-2.48444	0.0129754	0.0280442
ENSMUSG00000018363	ENSMUSG00000018363	Smurf2	11	protein_coding	2705.04	0.784291	0.166408	4.71305	2.44034e-06	1.36052e-05
ENSMUSG00000018372	ENSMUSG00000018372	Cep95	11	protein_coding	852.875	0.327973	0.238075	1.3776	0.168327	0.247352
ENSMUSG00000018377	ENSMUSG00000018377	Vezf1	11	protein_coding	5371.32	1.06805	0.228694	4.67023	3.00862e-06	1.63703e-05
ENSMUSG00000018378	ENSMUSG00000018378	Cuedc1	11	protein_coding	1784.48	3.30208	0.41749	7.90935	2.5874e-15	6.88626e-14
ENSMUSG00000018379	ENSMUSG00000018379	Srsf1	11	protein_coding	13802.9	-1.18319	0.244626	-4.83673	1.31989e-06	7.7423e-06
ENSMUSG00000018381	ENSMUSG00000018381	Abi3	11	protein_coding	110.786	-2.10396	0.507805	-4.14324	3.42428e-05	0.00014648
ENSMUSG00000018395	ENSMUSG00000018395	Kif3a	11	protein_coding	460.391	0.424324	0.272643	1.55634	0.119628	0.186226
ENSMUSG00000018398	ENSMUSG00000018398	Septin8	11	protein_coding	3914.75	0.159117	0.224842	0.707683	0.479142	0.57517
ENSMUSG00000018401	ENSMUSG00000018401	Mtmr4	11	protein_coding	2633.74	0.775217	0.242166	3.20118	0.00136864	0.00386884
ENSMUSG00000018405	ENSMUSG00000018405	Mrm1	11	protein_coding	366.565	0.428889	0.370456	1.15773	0.246973	0.339987
ENSMUSG00000018411	ENSMUSG00000018411	Mapt	11	protein_coding	262.74	2.70334	0.925274	2.92166	0.0034817	0.00885148
ENSMUSG00000018412	ENSMUSG00000018412	Kansl1	11	protein_coding	3901.17	0.0795313	0.202618	0.392518	0.694675	0.767404
ENSMUSG00000018415	ENSMUSG00000018415	Gid4	11	protein_coding	1892.04	0.163785	0.195936	0.83591	0.403206	0.502637
ENSMUSG00000018425	ENSMUSG00000018425	Dhx40	11	protein_coding	3717.37	1.52368	0.243556	6.25599	3.95003e-10	4.53733e-09
ENSMUSG00000018427	ENSMUSG00000018427	Ypel2	11	protein_coding	446.48	0.657357	0.31372	2.09536	0.0361386	0.0678001
ENSMUSG00000018428	ENSMUSG00000018428	Akap1	11	protein_coding	1541.47	-0.171562	0.250238	-0.685596	0.492968	0.587939
ENSMUSG00000018433	ENSMUSG00000018433	Nol11	11	protein_coding	1577.75	-1.27504	0.27885	-4.57248	4.81985e-06	2.50955e-05
ENSMUSG00000018442	ENSMUSG00000018442	Derl2	11	protein_coding	1729.22	0.905121	0.222834	4.06185	4.86843e-05	0.000199615
ENSMUSG00000018446	ENSMUSG00000018446	C1qbp	11	protein_coding	2022.37	-1.6238	0.272559	-5.95762	2.55944e-09	2.53604e-08
ENSMUSG00000018449	ENSMUSG00000018449	Rpain	11	protein_coding	963.724	-0.546081	0.188277	-2.90041	0.00372677	0.00940767
ENSMUSG00000018451	ENSMUSG00000018451	6330403K07Rik	11	protein_coding	11.7364	0.305939	0.462418	0.661607	0.508223	0.602597
ENSMUSG00000018470	ENSMUSG00000018470	Kcnab3	11	protein_coding	130.797	-3.34945	1.05998	-3.15992	0.00157811	0.00438952
ENSMUSG00000018474	ENSMUSG00000018474	Chd3	11	protein_coding	1593.25	-4.15919	0.506917	-8.20487	2.30841e-16	7.24315e-15
ENSMUSG00000018476	ENSMUSG00000018476	Kdm6b	11	protein_coding	959.889	1.05942	0.238235	4.44694	8.71029e-06	4.28448e-05
ENSMUSG00000018481	ENSMUSG00000018481	Appbp2	11	protein_coding	3552.7	0.13159	0.141969	0.926892	0.353983	0.454388
ENSMUSG00000018500	ENSMUSG00000018500	Adora2b	11	protein_coding	150.836	1.30178	0.687266	1.89415	0.0582054	0.101979
ENSMUSG00000018501	ENSMUSG00000018501	Ncor1	11	protein_coding	22228.3	0.656563	0.150009	4.37683	1.20417e-05	5.74355e-05
ENSMUSG00000018507	ENSMUSG00000018507	Trpv2	11	protein_coding	1585.94	0.236454	0.346769	0.681878	0.495316	0.590306
ENSMUSG00000018509	ENSMUSG00000018509	Cenpv	11	protein_coding	511.768	-3.06075	0.417552	-7.33023	2.29763e-13	4.53567e-12
ENSMUSG00000018537	ENSMUSG00000018537	Pcgf2	11	protein_coding	228.098	0.186167	0.357196	0.52119	0.602234	0.688108
ENSMUSG00000018541	ENSMUSG00000018541	Cwc25	11	protein_coding	869.123	0.538007	0.151879	3.54233	0.000396612	0.001293
ENSMUSG00000018543	ENSMUSG00000018543	Spmap1	11	protein_coding	10.5551	0.284632	0.471944	0.603105	0.546439	0.637595
ENSMUSG00000018547	ENSMUSG00000018547	Pip4k2b	11	protein_coding	3323.23	1.06748	0.194066	5.50063	3.78427e-08	3.01881e-07
ENSMUSG00000018548	ENSMUSG00000018548	Trim37	11	protein_coding	3429.84	-0.65283	0.292976	-2.22827	0.0258626	0.0508691
ENSMUSG00000018559	ENSMUSG00000018559	Ctdnep1	11	protein_coding	1182.46	0.822292	0.146152	5.62627	1.84151e-08	1.56463e-07
ENSMUSG00000018565	ENSMUSG00000018565	Elp5	11	protein_coding	1418.96	-0.0750366	0.234132	-0.320489	0.748598	0.81168
ENSMUSG00000018567	ENSMUSG00000018567	Gabarap	11	protein_coding	9049.44	1.16273	0.239042	4.86411	1.14971e-06	6.8274e-06
ENSMUSG00000018569	ENSMUSG00000018569	Cldn7	11	protein_coding	10.8102	-0.450314	0.558082	-0.806895	0.419727	0.518919
ENSMUSG00000018570	ENSMUSG00000018570	2810408A11Rik	11	protein_coding	74.6225	-2.41405	0.65161	-3.70475	0.000211602	0.000739593
ENSMUSG00000018572	ENSMUSG00000018572	Phf23	11	protein_coding	1569.08	0.659302	0.136849	4.81774	1.45191e-06	8.42552e-06
ENSMUSG00000018574	ENSMUSG00000018574	Acadvl	11	protein_coding	1178.93	0.4148	0.170538	2.4323	0.0150032	0.0317627
ENSMUSG00000018581	ENSMUSG00000018581	Dnah11	12	protein_coding	196.823	1.75594	1.18823	1.47778	0.139468	0.211604
ENSMUSG00000018583	ENSMUSG00000018583	G3bp1	11	protein_coding	9881.07	-1.12302	0.166824	-6.73178	1.67606e-11	2.45305e-10
ENSMUSG00000018585	ENSMUSG00000018585	Atox1	11	protein_coding	2030.42	0.378338	0.352603	1.07299	0.283277	0.380162
ENSMUSG00000018593	ENSMUSG00000018593	Sparc	11	protein_coding	687.965	3.7406	0.888878	4.20823	2.57382e-05	0.00011383
ENSMUSG00000018599	ENSMUSG00000018599	Mief2	11	protein_coding	576.75	1.08387	0.201845	5.3698	7.88255e-08	5.93348e-07
ENSMUSG00000018648	ENSMUSG00000018648	Dusp14	11	protein_coding	117.699	4.66801	0.667586	6.99236	2.70291e-12	4.48437e-11
ENSMUSG00000018651	ENSMUSG00000018651	Tada2a	11	protein_coding	628.954	-0.732605	0.275079	-2.66325	0.00773898	0.0178619
ENSMUSG00000018654	ENSMUSG00000018654	Ikzf1	11	protein_coding	5076.36	-3.44007	0.330282	-10.4155	2.10592e-25	2.42996e-23
ENSMUSG00000018659	ENSMUSG00000018659	Pnpo	11	protein_coding	1754.78	0.344218	0.518481	0.663897	0.506756	0.601136
ENSMUSG00000018661	ENSMUSG00000018661	Cog1	11	protein_coding	1561	0.239657	0.158269	1.51423	0.129967	0.199324
ENSMUSG00000018666	ENSMUSG00000018666	Cbx1	11	protein_coding	2512.36	-1.22245	0.173147	-7.06019	1.66274e-12	2.83652e-11
ENSMUSG00000018669	ENSMUSG00000018669	Cdk5rap3	11	protein_coding	1110.33	0.107388	0.192319	0.558387	0.57658	0.665084
ENSMUSG00000018672	ENSMUSG00000018672	Copz2	11	protein_coding	46.1963	1.28009	0.707722	1.80875	0.0704897	0.119782
ENSMUSG00000018677	ENSMUSG00000018677	Slc25a39	11	protein_coding	1931.41	-0.0374217	0.14816	-0.252577	0.800595	0.853164
ENSMUSG00000018678	ENSMUSG00000018678	Sp2	11	protein_coding	263.274	0.226108	0.249304	0.906959	0.364429	0.464529
ENSMUSG00000018697	ENSMUSG00000018697	Aatf	11	protein_coding	1546.2	-1.58859	0.202017	-7.86364	3.73128e-15	9.72798e-14
ENSMUSG00000018707	ENSMUSG00000018707	Dync1h1	12	protein_coding	28662.6	0.74051	0.11777	6.28777	3.22055e-10	3.75486e-09
ENSMUSG00000018727	ENSMUSG00000018727	Cpsf4l	11	protein_coding	30.3	0.93893	0.401679	2.33752	0.0194124	0.0396065
ENSMUSG00000018733	ENSMUSG00000018733	Pex12	11	protein_coding	285.592	-0.38752	0.184739	-2.09767	0.0359347	0.0675008
ENSMUSG00000018736	ENSMUSG00000018736	Ndel1	11	protein_coding	3255.75	0.277006	0.155648	1.7797	0.0751253	0.126327
ENSMUSG00000018740	ENSMUSG00000018740	Slc25a35	11	protein_coding	53.7952	-0.102888	0.418744	-0.245707	0.805909	0.857294
ENSMUSG00000018750	ENSMUSG00000018750	Zbtb4	11	protein_coding	231.061	1.15256	0.606306	1.90096	0.0573072	0.100642
ENSMUSG00000018761	ENSMUSG00000018761	Mpdu1	11	protein_coding	1099.88	-0.713089	0.206091	-3.46007	0.000540037	0.00170015
ENSMUSG00000018765	ENSMUSG00000018765	Fxr2	11	protein_coding	2648.01	0.267738	0.105641	2.53441	0.0112636	0.0247938
ENSMUSG00000018770	ENSMUSG00000018770	Atp5mc3	2	protein_coding	4587.14	-0.692039	0.316829	-2.18427	0.0289426	0.0560155
ENSMUSG00000018774	ENSMUSG00000018774	Cd68	11	protein_coding	104.142	-0.463551	0.351606	-1.31838	0.187376	0.270871
ENSMUSG00000018796	ENSMUSG00000018796	Acsl1	8	protein_coding	1338.58	-0.191547	0.231803	-0.826333	0.408615	0.507894
ENSMUSG00000018800	ENSMUSG00000018800	Abca5	11	protein_coding	251.064	1.07964	0.70885	1.52309	0.127736	0.196719
ENSMUSG00000018809	ENSMUSG00000018809	Smyd4	11	protein_coding	338.401	-0.161641	0.186881	-0.864943	0.38707	0.487003
ENSMUSG00000018820	ENSMUSG00000018820	Zfyve27	19	protein_coding	1971.2	0.147412	0.235915	0.624851	0.532069	0.62397
ENSMUSG00000018821	ENSMUSG00000018821	Avpi1	19	protein_coding	487.1	0.62265	0.656208	0.94886	0.342692	0.442609
ENSMUSG00000018830	ENSMUSG00000018830	Myh11	16	protein_coding	32.0549	1.47196	0.353502	4.16394	3.12805e-05	0.000135395
ENSMUSG00000018841	ENSMUSG00000018841	Rad51d	11	protein_coding	1353.89	0.155581	0.15702	0.990835	0.321766	0.420579
ENSMUSG00000018844	ENSMUSG00000018844	Fndc8	11	protein_coding	40.4958	-0.934678	0.854111	-1.09433	0.273811	0.369982
ENSMUSG00000018846	ENSMUSG00000018846	Pank3	11	protein_coding	4510.21	0.0775795	0.167868	0.462147	0.643976	0.724645
ENSMUSG00000018848	ENSMUSG00000018848	Rars1	11	protein_coding	3927.84	0.0806661	0.283521	0.284515	0.776015	0.833876
ENSMUSG00000018858	ENSMUSG00000018858	Mrpl58	11	protein_coding	371.142	-0.622345	0.205804	-3.02397	0.00249483	0.00660351
ENSMUSG00000018861	ENSMUSG00000018861	Fdxr	11	protein_coding	601.436	-0.796279	0.143072	-5.56558	2.61285e-08	2.14954e-07
ENSMUSG00000018882	ENSMUSG00000018882	Mrpl45	11	protein_coding	1510.96	-0.314451	0.190751	-1.64849	0.0992519	0.159404
ENSMUSG00000018899	ENSMUSG00000018899	Irf1	11	protein_coding	940.986	-0.389474	0.295141	-1.31962	0.186962	0.27036
ENSMUSG00000018900	ENSMUSG00000018900	Slc22a5	11	protein_coding	542.896	-0.818922	0.301607	-2.71519	0.00662374	0.0155651
ENSMUSG00000018906	ENSMUSG00000018906	P4ha2	11	protein_coding	19.1572	1.2295	0.778852	1.5786	0.114427	0.179394
ENSMUSG00000018909	ENSMUSG00000018909	Arrb1	7	protein_coding	10719.7	2.01709	0.263004	7.66945	1.72735e-14	4.04898e-13
ENSMUSG00000018916	ENSMUSG00000018916	Csf2	11	protein_coding	138.043	1.71197	1.26487	1.35348	0.175903	0.25661
ENSMUSG00000018920	ENSMUSG00000018920	Cxcl16	11	protein_coding	25.193	0.674467	0.420859	1.6026	0.109024	0.172236
ENSMUSG00000018921	ENSMUSG00000018921	Pelp1	11	protein_coding	870.151	-1.34631	0.237146	-5.67714	1.36965e-08	1.19786e-07
ENSMUSG00000018923	ENSMUSG00000018923	Med11	11	protein_coding	357.863	-0.260847	0.247153	-1.05541	0.291238	0.388977
ENSMUSG00000018925	ENSMUSG00000018925	Heatr9	11	protein_coding	15.4476	1.56384	0.474684	3.2945	0.000985984	0.00289419
ENSMUSG00000018931	ENSMUSG00000018931	Natd1	11	protein_coding	487.672	0.791069	0.18325	4.31689	1.58244e-05	7.3588e-05
ENSMUSG00000018932	ENSMUSG00000018932	Map2k3	11	protein_coding	3590.89	0.968639	0.306572	3.15958	0.00157995	0.00439325
ENSMUSG00000018965	ENSMUSG00000018965	Ywhah	5	protein_coding	6283.49	1.26288	0.268227	4.70826	2.49842e-06	1.3903e-05
ENSMUSG00000018974	ENSMUSG00000018974	Sart3	5	protein_coding	1631	-0.629272	0.210874	-2.98412	0.00284397	0.0074164
ENSMUSG00000018983	ENSMUSG00000018983	E2f2	4	protein_coding	438.757	-0.72121	0.402383	-1.79235	0.0730776	0.123558
ENSMUSG00000018986	ENSMUSG00000018986	Slfn3	11	protein_coding	299.497	-2.754	0.247858	-11.1112	1.10666e-28	1.86723e-26
ENSMUSG00000018995	ENSMUSG00000018995	Nars2	7	protein_coding	681.257	0.135765	0.166884	0.813527	0.415916	0.515267
ENSMUSG00000018999	ENSMUSG00000018999	Slc35b4	6	protein_coding	975.912	0.772391	0.228107	3.38609	0.00070897	0.00216049
ENSMUSG00000019027	ENSMUSG00000019027	Dnah1	14	protein_coding	88.4862	0.584693	0.474486	1.23226	0.21785	0.30655
ENSMUSG00000019039	ENSMUSG00000019039	Dalrd3	9	protein_coding	852.437	-0.446034	0.353988	-1.26003	0.207659	0.294691
ENSMUSG00000019054	ENSMUSG00000019054	Fis1	5	protein_coding	2533.11	-0.00713164	0.233913	-0.0304885	0.975677	0.983351
ENSMUSG00000019055	ENSMUSG00000019055	Plod1	4	protein_coding	669.413	1.88334	0.400651	4.7007	2.59265e-06	1.43826e-05
ENSMUSG00000019066	ENSMUSG00000019066	Rab3d	9	protein_coding	767.74	0.478173	0.424798	1.12565	0.260314	0.355222
ENSMUSG00000019080	ENSMUSG00000019080	Mfsd3	15	protein_coding	134.494	-0.361738	0.207831	-1.74053	0.0817651	0.135423
ENSMUSG00000019082	ENSMUSG00000019082	Slc25a22	7	protein_coding	258.025	-1.10883	0.207049	-5.35539	8.5371e-08	6.38053e-07
ENSMUSG00000019087	ENSMUSG00000019087	Atp6ap1	X	protein_coding	4750.85	0.174766	0.30313	0.576538	0.564252	0.653646
ENSMUSG00000019088	ENSMUSG00000019088	Dnase1l1	X	protein_coding	903.012	1.29121	0.345893	3.73297	0.000189231	0.000669384
ENSMUSG00000019102	ENSMUSG00000019102	Aldh3a1	11	protein_coding	3034.06	-1.05897	0.690148	-1.5344	0.124931	0.193219
ENSMUSG00000019122	ENSMUSG00000019122	Ccl9	11	protein_coding	372.964	-3.28574	1.23518	-2.66014	0.00781081	0.0180021
ENSMUSG00000019132	ENSMUSG00000019132	BC005537	13	protein_coding	9321.28	0.797396	0.148791	5.35918	8.36002e-08	6.25341e-07
ENSMUSG00000019139	ENSMUSG00000019139	Isyna1	8	protein_coding	2027.17	-0.793832	0.628813	-1.26243	0.206795	0.293743
ENSMUSG00000019143	ENSMUSG00000019143	Hars2	18	protein_coding	905.648	-0.423622	0.1468	-2.88571	0.00390537	0.00981001
ENSMUSG00000019158	ENSMUSG00000019158	Tmem160	7	protein_coding	896.335	-0.220951	0.369962	-0.597227	0.550356	0.641204
ENSMUSG00000019173	ENSMUSG00000019173	Rab5c	11	protein_coding	5685.71	-0.00250244	0.202839	-0.0123371	0.990157	0.993768
ENSMUSG00000019179	ENSMUSG00000019179	Mdh2	5	protein_coding	5126.84	-0.187245	0.184293	-1.01602	0.309619	0.408397
ENSMUSG00000019188	ENSMUSG00000019188	H13	2	protein_coding	5339.89	-0.134654	0.169716	-0.793406	0.427541	0.526696
ENSMUSG00000019189	ENSMUSG00000019189	Rnf145	11	protein_coding	2269.08	0.535415	0.241997	2.21249	0.0269332	0.0526793
ENSMUSG00000019194	ENSMUSG00000019194	Scn1b	7	protein_coding	360.49	2.55867	1.0093	2.5351	0.0112415	0.0247543
ENSMUSG00000019210	ENSMUSG00000019210	Atp6v1e1	6	protein_coding	2854.71	0.351027	0.172516	2.03475	0.0418764	0.0768084
ENSMUSG00000019214	ENSMUSG00000019214	Chtf18	17	protein_coding	290.818	-3.68501	0.615951	-5.98264	2.19549e-09	2.20227e-08
ENSMUSG00000019230	ENSMUSG00000019230	Lhx9	1	protein_coding	19.2872	0.248152	0.828494	0.299522	0.764542	0.824619
ENSMUSG00000019232	ENSMUSG00000019232	Etnppl	3	protein_coding	16.118	1.93796	0.461531	4.19899	2.68113e-05	0.000118167
ENSMUSG00000019235	ENSMUSG00000019235	Rps6kl1	12	protein_coding	102.277	-0.169878	0.426208	-0.39858	0.690202	0.763736
ENSMUSG00000019254	ENSMUSG00000019254	Ppp1r12c	7	protein_coding	6776.51	1.35246	0.226024	5.9837	2.18128e-09	2.19169e-08
ENSMUSG00000019256	ENSMUSG00000019256	Ahr	12	protein_coding	1057.14	0.375798	0.345767	1.08685	0.277102	0.373372
ENSMUSG00000019261	ENSMUSG00000019261	Map1s	8	protein_coding	889.091	-0.523034	0.193436	-2.70392	0.0068527	0.0160476
ENSMUSG00000019295	ENSMUSG00000019295	Tmem129	5	protein_coding	594.628	0.751824	0.221361	3.39636	0.000682873	0.00209094
ENSMUSG00000019297	ENSMUSG00000019297	Nop9	14	protein_coding	1598.53	-0.393648	0.195209	-2.01654	0.0437435	0.0797342
ENSMUSG00000019302	ENSMUSG00000019302	Atp6v0a1	11	protein_coding	6494.23	2.31559	0.445845	5.19371	2.06148e-07	1.43462e-06
ENSMUSG00000019303	ENSMUSG00000019303	Psmc3ip	11	protein_coding	133.023	-2.92347	0.426211	-6.8592	6.9246e-12	1.07599e-10
ENSMUSG00000019320	ENSMUSG00000019320	Noxo1	17	protein_coding	30.9022	1.11748	0.27407	4.07737	4.55476e-05	0.000187953
ENSMUSG00000019326	ENSMUSG00000019326	Aoc3	11	protein_coding	19.5607	0.893285	0.461085	1.93735	0.0527024	0.0936309
ENSMUSG00000019338	ENSMUSG00000019338	Zfp687	3	protein_coding	2193.71	-0.153088	0.172111	-0.889472	0.373749	0.473743
ENSMUSG00000019362	ENSMUSG00000019362	D8Ertd738e	8	protein_coding	1910.7	-0.0731286	0.199965	-0.365707	0.714584	0.783108
ENSMUSG00000019370	ENSMUSG00000019370	Calm3	7	protein_coding	9281.75	-0.146879	0.229222	-0.640773	0.52167	0.614467
ENSMUSG00000019373	ENSMUSG00000019373	Cops3	11	protein_coding	2951.98	-0.522783	0.129214	-4.04586	5.21322e-05	0.000212243
ENSMUSG00000019428	ENSMUSG00000019428	Fkbp8	8	protein_coding	8473.31	0.608936	0.204663	2.97531	0.00292689	0.00760312
ENSMUSG00000019432	ENSMUSG00000019432	Ddx39b	17	protein_coding	5935.04	-0.909001	0.18558	-4.89817	9.67311e-07	5.81525e-06
ENSMUSG00000019433	ENSMUSG00000019433	Gipc1	8	protein_coding	1650.55	0.873678	0.222628	3.92438	8.69532e-05	0.000335163
ENSMUSG00000019437	ENSMUSG00000019437	Tlcd1	11	protein_coding	171.857	0.280959	0.247157	1.13676	0.255638	0.349789
ENSMUSG00000019461	ENSMUSG00000019461	Plscr3	11	protein_coding	559.617	-0.083882	0.461731	-0.181668	0.855843	0.896434
ENSMUSG00000019464	ENSMUSG00000019464	Ptger1	8	protein_coding	31.9997	0.38725	0.422492	0.916586	0.35936	0.459491
ENSMUSG00000019467	ENSMUSG00000019467	Arhgef25	10	protein_coding	30.4252	-3.39563	0.614849	-5.52271	3.33815e-08	2.69661e-07
ENSMUSG00000019470	ENSMUSG00000019470	Xab2	8	protein_coding	2655.96	-0.666288	0.0970952	-6.86221	6.7803e-12	1.05632e-10
ENSMUSG00000019471	ENSMUSG00000019471	Cdc37	9	protein_coding	5053.7	-0.555801	0.174783	-3.17996	0.00147296	0.00413239
ENSMUSG00000019478	ENSMUSG00000019478	Rab4a	8	protein_coding	1432.77	-3.18407	0.684521	-4.65153	3.29478e-06	1.77813e-05
ENSMUSG00000019487	ENSMUSG00000019487	Trip10	17	protein_coding	878.806	1.24072	0.341895	3.62897	0.00028456	0.00096207
ENSMUSG00000019494	ENSMUSG00000019494	Cops6	5	protein_coding	1623.84	0.264431	0.276725	0.955574	0.339287	0.439276
ENSMUSG00000019505	ENSMUSG00000019505	Ubb	11	protein_coding	15470.2	0.267133	0.150035	1.78047	0.0749986	0.126158
ENSMUSG00000019518	ENSMUSG00000019518	Ap4m1	5	protein_coding	695.02	-0.158048	0.20701	-0.763479	0.445178	0.54272
ENSMUSG00000019528	ENSMUSG00000019528	Gyg1	3	protein_coding	3498.82	0.252381	0.421645	0.598563	0.549464	0.640332
ENSMUSG00000019539	ENSMUSG00000019539	Rcn3	7	protein_coding	105.59	-4.52253	0.863676	-5.23637	1.63762e-07	1.16318e-06
ENSMUSG00000019558	ENSMUSG00000019558	Slc6a8	X	protein_coding	418.124	2.3601	0.606771	3.8896	0.00010041	0.000381039
ENSMUSG00000019564	ENSMUSG00000019564	Arid3a	10	protein_coding	1118.89	1.47682	0.232477	6.35254	2.11783e-10	2.5697e-09
ENSMUSG00000019578	ENSMUSG00000019578	Ubxn6	17	protein_coding	476.667	1.01861	0.264299	3.85399	0.00011621	0.00043418
ENSMUSG00000019579	ENSMUSG00000019579	Mydgf	17	protein_coding	1973.88	-0.94987	0.451975	-2.1016	0.0355885	0.0669295
ENSMUSG00000019659	ENSMUSG00000019659	Ccdc12	9	protein_coding	2109.99	0.598867	0.216207	2.76988	0.00560773	0.0134695
ENSMUSG00000019689	ENSMUSG00000019689	Fmc1	6	protein_coding	445.378	-0.935644	0.250146	-3.7404	0.00018373	0.000652503
ENSMUSG00000019699	ENSMUSG00000019699	Akt3	1	protein_coding	4722.77	1.68915	0.246723	6.84634	7.57629e-12	1.17014e-10
ENSMUSG00000019710	ENSMUSG00000019710	Mrpl24	3	protein_coding	1627.38	0.151331	0.165179	0.91616	0.359583	0.459666
ENSMUSG00000019715	ENSMUSG00000019715	Gle1	2	protein_coding	2018.02	-0.256239	0.123881	-2.06843	0.0385996	0.0718519
ENSMUSG00000019718	ENSMUSG00000019718	L3hypdh	12	protein_coding	16.2765	0.554062	0.640414	0.865163	0.386949	0.486885
ENSMUSG00000019726	ENSMUSG00000019726	Lyst	13	protein_coding	5721.61	2.30365	0.440913	5.22473	1.74407e-07	1.23242e-06
ENSMUSG00000019731	ENSMUSG00000019731	Slc35e1	8	protein_coding	1635.54	0.257143	0.198328	1.29655	0.194785	0.279728
ENSMUSG00000019732	ENSMUSG00000019732	Calr3	8	protein_coding	30.5511	-0.682937	0.552394	-1.23632	0.216339	0.304951
ENSMUSG00000019734	ENSMUSG00000019734	Tmc4	7	protein_coding	225.542	0.888101	0.34972	2.53946	0.0111022	0.0244778
ENSMUSG00000019737	ENSMUSG00000019737	Syne4	7	protein_coding	38.4844	-0.379324	0.902643	-0.420237
ENSMUSG00000019738	ENSMUSG00000019738	Polr2i	7	protein_coding	411.273	-0.522228	0.198421	-2.63192	0.00849028	0.0193734
ENSMUSG00000019763	ENSMUSG00000019763	Rmnd1	10	protein_coding	1238.41	0.511474	0.204111	2.50586	0.0122152	0.0266232
ENSMUSG00000019767	ENSMUSG00000019767	Ccdc170	10	protein_coding	25.0336	3.47995	0.612258	5.6838	1.31737e-08	1.15383e-07
ENSMUSG00000019768	ENSMUSG00000019768	Esr1	10	protein_coding	811.751	0.402357	0.485342	0.829017	0.407095	0.506497
ENSMUSG00000019773	ENSMUSG00000019773	Fbxo5	10	protein_coding	683.429	-4.78721	0.294596	-16.2501	2.22938e-59	7.9745e-56
ENSMUSG00000019774	ENSMUSG00000019774	Mtrf1l	10	protein_coding	545.468	-1.12815	0.165948	-6.79824	1.05908e-11	1.5971e-10
ENSMUSG00000019777	ENSMUSG00000019777	Hdac2	10	protein_coding	3045.77	-1.44609	0.201791	-7.16625	7.70781e-13	1.37305e-11
ENSMUSG00000019782	ENSMUSG00000019782	Rwdd1	10	protein_coding	728.115	-0.823885	0.194623	-4.23325	2.30341e-05	0.000102811
ENSMUSG00000019790	ENSMUSG00000019790	Stxbp5	10	protein_coding	20874.9	1.38663	0.211839	6.54569	5.92211e-11	7.89247e-10
ENSMUSG00000019791	ENSMUSG00000019791	Hint3	10	protein_coding	523.929	0.666066	0.341774	1.94885	0.0513136	0.0915181
ENSMUSG00000019792	ENSMUSG00000019792	Trmt11	10	protein_coding	653.449	-0.930022	0.15246	-6.10009	1.06011e-09	1.1259e-08
ENSMUSG00000019794	ENSMUSG00000019794	Katna1	10	protein_coding	1134.21	-0.0665907	0.100228	-0.664395	0.506438	0.600878
ENSMUSG00000019795	ENSMUSG00000019795	Pcmt1	10	protein_coding	3691.59	0.724925	0.157249	4.61005	4.02579e-06	2.1321e-05
ENSMUSG00000019796	ENSMUSG00000019796	Lrp11	10	protein_coding	83.0682	0.175031	0.481676	0.363379	0.716322	0.784533
ENSMUSG00000019797	ENSMUSG00000019797	Mtres1	10	protein_coding	327.136	-0.0718417	0.230653	-0.311471	0.755443	0.817121
ENSMUSG00000019802	ENSMUSG00000019802	Sec63	10	protein_coding	5133.82	0.884344	0.113882	7.76543	8.13671e-15	2.0128e-13
ENSMUSG00000019804	ENSMUSG00000019804	Snx3	10	protein_coding	3170.21	0.190024	0.212098	0.895927	0.370292	0.470326
ENSMUSG00000019806	ENSMUSG00000019806	Aig1	10	protein_coding	343.617	0.00692785	0.598138	0.0115824	0.990759	0.994139
ENSMUSG00000019808	ENSMUSG00000019808	Adat2	10	protein_coding	255.076	-0.5484	0.229953	-2.38484	0.0170867	0.0354684
ENSMUSG00000019809	ENSMUSG00000019809	Pex3	10	protein_coding	1079.81	-0.325932	0.109117	-2.987	0.00281733	0.00736019
ENSMUSG00000019810	ENSMUSG00000019810	Fuca2	10	protein_coding	1569.71	-0.867759	0.354358	-2.44882	0.0143326	0.0305129
ENSMUSG00000019813	ENSMUSG00000019813	Cep57l1	10	protein_coding	420.544	-1.65593	0.274341	-6.03604	1.57942e-09	1.63094e-08
ENSMUSG00000019814	ENSMUSG00000019814	Ltv1	10	protein_coding	2404.63	-0.812068	0.48918	-1.66006	0.0969021	0.156256
ENSMUSG00000019817	ENSMUSG00000019817	Plagl1	10	protein_coding	4042.91	0.366232	1.81951	0.201281	0.840479	0.884493
ENSMUSG00000019818	ENSMUSG00000019818	Cd164	10	protein_coding	9706.36	0.0752324	0.25977	0.289612	0.772113	0.830781
ENSMUSG00000019820	ENSMUSG00000019820	Utrn	10	protein_coding	19214.2	1.4524	0.202264	7.18072	6.93435e-13	1.25021e-11
ENSMUSG00000019822	ENSMUSG00000019822	Smpd2	10	protein_coding	325.576	-0.48383	0.205875	-2.35012	0.0187675	0.0384511
ENSMUSG00000019823	ENSMUSG00000019823	Mical1	10	protein_coding	1729.38	-0.833396	0.222974	-3.73764	0.000185752	0.000658771
ENSMUSG00000019826	ENSMUSG00000019826	Zbtb24	10	protein_coding	690.337	0.187402	0.176305	1.06294	0.287809	0.385116
ENSMUSG00000019832	ENSMUSG00000019832	Rab32	10	protein_coding	1756.41	-0.478608	0.33957	-1.40945	0.158701	0.235471
ENSMUSG00000019837	ENSMUSG00000019837	Gtf3c6	10	protein_coding	1548.05	-0.0250427	0.336137	-0.0745016	0.940611	0.959058
ENSMUSG00000019838	ENSMUSG00000019838	Slc16a10	10	protein_coding	2397.9	-1.45817	0.316985	-4.60014	4.22203e-06	2.22549e-05
ENSMUSG00000019841	ENSMUSG00000019841	Rev3l	10	protein_coding	3640.52	-0.0394928	0.149295	-0.264529	0.791372	0.845956
ENSMUSG00000019842	ENSMUSG00000019842	Traf3ip2	10	protein_coding	64.1903	-1.05182	0.483194	-2.1768	0.0294957	0.0569626
ENSMUSG00000019843	ENSMUSG00000019843	Fyn	10	protein_coding	3984.61	0.596385	0.161196	3.69975	0.000215814	0.000752403
ENSMUSG00000019845	ENSMUSG00000019845	Tube1	10	protein_coding	255.224	-3.12982	0.476003	-6.57521	4.85862e-11	6.56813e-10
ENSMUSG00000019846	ENSMUSG00000019846	Lama4	10	protein_coding	297.942	-0.493757	0.984896	-0.501329	0.61614	0.700228
ENSMUSG00000019849	ENSMUSG00000019849	Prep	10	protein_coding	2212.74	-0.476627	0.249628	-1.90935	0.0562165	0.0990086
ENSMUSG00000019850	ENSMUSG00000019850	Tnfaip3	10	protein_coding	5286.62	0.357496	0.280892	1.27272	0.203118	0.289395
ENSMUSG00000019851	ENSMUSG00000019851	Perp	10	protein_coding	1108.82	-1.09106	1.72136	-0.633834	0.526189	0.618487
ENSMUSG00000019852	ENSMUSG00000019852	Arfgef3	10	protein_coding	72.0743	-2.68835	1.40432	-1.91434
ENSMUSG00000019854	ENSMUSG00000019854	Reps1	10	protein_coding	3843.33	-1.19953	0.360676	-3.32577	0.000881731	0.00262174
ENSMUSG00000019856	ENSMUSG00000019856	Fam184a	10	protein_coding	194.96	0.695269	1.31375	0.529226	0.596649	0.683303
ENSMUSG00000019857	ENSMUSG00000019857	Asf1a	10	protein_coding	1154.34	-1.26136	0.17221	-7.3245	2.39786e-13	4.70239e-12
ENSMUSG00000019861	ENSMUSG00000019861	Gopc	10	protein_coding	1129.21	0.579087	0.152792	3.79003	0.000150629	0.00054645
ENSMUSG00000019863	ENSMUSG00000019863	Qrsl1	10	protein_coding	311.864	-1.87119	0.226082	-8.27661	1.26727e-16	4.12844e-15
ENSMUSG00000019864	ENSMUSG00000019864	Rtn4ip1	10	protein_coding	350.235	-0.460075	0.216712	-2.12297	0.033756	0.0640082
ENSMUSG00000019866	ENSMUSG00000019866	Crybg1	10	protein_coding	32.4296	-0.493537	0.458669	-1.07602	0.281918	0.378678
ENSMUSG00000019868	ENSMUSG00000019868	Vta1	10	protein_coding	998.606	-0.227712	0.133638	-1.70394	0.0883919	0.144638
ENSMUSG00000019872	ENSMUSG00000019872	Smpdl3a	10	protein_coding	560.017	-3.82211	0.895934	-4.26606	1.98956e-05	9.01526e-05
ENSMUSG00000019873	ENSMUSG00000019873	Reep3	10	protein_coding	1398.25	0.0882869	0.2712	0.325541	0.744771	0.808365
ENSMUSG00000019876	ENSMUSG00000019876	Pkib	10	protein_coding	409.856	-3.57575	1.22546	-2.91789	0.00352412	0.00894662
ENSMUSG00000019877	ENSMUSG00000019877	Serinc1	10	protein_coding	13425.5	0.873712	0.150498	5.80548	6.41818e-09	5.9786e-08
ENSMUSG00000019878	ENSMUSG00000019878	Hsf2	10	protein_coding	1097.99	-0.82156	0.292665	-2.80717	0.00499796	0.0121783
ENSMUSG00000019883	ENSMUSG00000019883	Echdc1	10	protein_coding	417.862	-0.287843	0.385494	-0.746685	0.455254	0.552122
ENSMUSG00000019889	ENSMUSG00000019889	Ptprk	10	protein_coding	21.2655	0.288369	0.789659	0.365181	0.714976	0.783397
ENSMUSG00000019894	ENSMUSG00000019894	Slc6a15	10	protein_coding	206.296	-3.14895	0.451375	-6.97634	3.0298e-12	4.98051e-11
ENSMUSG00000019897	ENSMUSG00000019897	Ccdc59	10	protein_coding	1638.72	-0.530551	0.16833	-3.15186	0.00162235	0.00449858
ENSMUSG00000019899	ENSMUSG00000019899	Lama2	10	protein_coding	30.7114	2.9667	0.641648	4.62356	3.77219e-06	2.0097e-05
ENSMUSG00000019907	ENSMUSG00000019907	Ppp1r12a	10	protein_coding	14505.8	1.19621	0.143934	8.31084	9.50248e-17	3.12987e-15
ENSMUSG00000019916	ENSMUSG00000019916	P4ha1	10	protein_coding	1925.86	0.717556	0.224996	3.18919	0.00142671	0.00401775
ENSMUSG00000019920	ENSMUSG00000019920	Lims1	10	protein_coding	39956.7	1.84411	0.463013	3.98286	6.80922e-05	0.000269202
ENSMUSG00000019923	ENSMUSG00000019923	Zwint	10	protein_coding	14215	1.48844	0.325474	4.57314	4.80468e-06	2.50311e-05
ENSMUSG00000019927	ENSMUSG00000019927	Ube2d1	10	protein_coding	406.749	-0.164708	0.267708	-0.615253	0.538388	0.629968
ENSMUSG00000019942	ENSMUSG00000019942	Cdk1	10	protein_coding	2509.48	-4.57818	0.586282	-7.80883	5.77204e-15	1.45399e-13
ENSMUSG00000019943	ENSMUSG00000019943	Atp2b1	10	protein_coding	1902.55	-0.380582	0.377543	-1.00805	0.313431	0.412053
ENSMUSG00000019944	ENSMUSG00000019944	Rhobtb1	10	protein_coding	369.897	1.76366	0.577112	3.05602	0.00224297	0.00601252
ENSMUSG00000019945	ENSMUSG00000019945	Cabcoco1	10	protein_coding	21.1788	-1.876	1.26616	-1.48165	0.138435	0.210304
ENSMUSG00000019947	ENSMUSG00000019947	Arid5b	10	protein_coding	765.252	-0.141832	0.374302	-0.378924	0.704744	0.775463
ENSMUSG00000019948	ENSMUSG00000019948	Actr6	10	protein_coding	578.756	0.432385	0.219577	1.96918	0.0489326	0.0877617
ENSMUSG00000019951	ENSMUSG00000019951	Bltp3b	10	protein_coding	14244.8	2.11116	0.294661	7.16471	7.7949e-13	1.3858e-11
ENSMUSG00000019952	ENSMUSG00000019952	Poc1b	10	protein_coding	421.59	0.111655	0.139276	0.801677	0.42274	0.521859
ENSMUSG00000019960	ENSMUSG00000019960	Dusp6	10	protein_coding	3639.01	-0.929219	0.323131	-2.87567	0.00403168	0.0100891
ENSMUSG00000019961	ENSMUSG00000019961	Tmpo	10	protein_coding	7004.85	-4.0931	0.274965	-14.8859	4.0698e-50	5.19917e-47
ENSMUSG00000019969	ENSMUSG00000019969	Psen1	12	protein_coding	3645.56	0.58507	0.139474	4.19483	2.73079e-05	0.000120001
ENSMUSG00000019970	ENSMUSG00000019970	Sgk1	10	protein_coding	1539.42	-0.605658	0.735873	-0.823047	0.410481	0.509894
ENSMUSG00000019971	ENSMUSG00000019971	Cep290	10	protein_coding	1002.73	-0.501799	0.210408	-2.38488	0.0170846	0.0354682
ENSMUSG00000019975	ENSMUSG00000019975	Ikbip	10	protein_coding	932.027	1.0446	0.228672	4.56812	4.92114e-06	2.55634e-05
ENSMUSG00000019977	ENSMUSG00000019977	Hbs1l	10	protein_coding	3274.54	-0.397822	0.158037	-2.51727	0.0118267	0.0258836
ENSMUSG00000019978	ENSMUSG00000019978	Epb41l2	10	protein_coding	974.139	-1.02005	0.481247	-2.11961	0.0340392	0.0644906
ENSMUSG00000019979	ENSMUSG00000019979	Apaf1	10	protein_coding	7286.66	0.66222	0.245883	2.69323	0.00707639	0.0164901
ENSMUSG00000019982	ENSMUSG00000019982	Myb	10	protein_coding	11989.6	-4.90572	0.567954	-8.63753	5.74403e-18	2.34548e-16
ENSMUSG00000019984	ENSMUSG00000019984	Med23	10	protein_coding	2240.21	-0.471849	0.0927107	-5.08948	3.5905e-07	2.37749e-06
ENSMUSG00000019986	ENSMUSG00000019986	Ahi1	10	protein_coding	1661.17	1.22751	0.352137	3.48589	0.000490502	0.00156041
ENSMUSG00000019987	ENSMUSG00000019987	Arg1	10	protein_coding	63.6328	-0.715265	0.520605	-1.37391	0.169469	0.248704
ENSMUSG00000019988	ENSMUSG00000019988	Nedd1	10	protein_coding	1263.85	-1.22595	0.236202	-5.19027	2.09995e-07	1.45854e-06
ENSMUSG00000019990	ENSMUSG00000019990	Pde7b	10	protein_coding	2230.47	3.12538	0.456182	6.85117	7.3247e-12	1.13422e-10
ENSMUSG00000019992	ENSMUSG00000019992	Mtfr2	10	protein_coding	1079.39	-3.98319	0.494802	-8.05006	8.27545e-16	2.3681e-14
ENSMUSG00000019996	ENSMUSG00000019996	Map7	10	protein_coding	1669.28	-0.199873	0.383976	-0.520534	0.602691	0.688499
ENSMUSG00000019998	ENSMUSG00000019998	Stx7	10	protein_coding	3726.56	1.31816	0.238221	5.53336	3.14155e-08	2.55394e-07
ENSMUSG00000020003	ENSMUSG00000020003	Pex7	10	protein_coding	2145.08	-0.270912	0.186174	-1.45515	0.145626	0.2192
ENSMUSG00000020007	ENSMUSG00000020007	Il20ra	10	protein_coding	377.925	-0.70354	0.764161	-0.920669	0.357223	0.457497
ENSMUSG00000020009	ENSMUSG00000020009	Ifngr1	10	protein_coding	3810.97	-1.51833	0.530502	-2.86206	0.004209	0.010476
ENSMUSG00000020014	ENSMUSG00000020014	Cfap54	10	protein_coding	1197.58	0.738806	0.608489	1.21417	0.224684	0.314632
ENSMUSG00000020015	ENSMUSG00000020015	Cdk17	10	protein_coding	3945.67	0.178978	0.205428	0.871247	0.383619	0.483239
ENSMUSG00000020018	ENSMUSG00000020018	Snrpf	10	protein_coding	36.5268	-1.89167	0.334715	-5.65161	1.58956e-08	1.36548e-07
ENSMUSG00000020019	ENSMUSG00000020019	Ntn4	10	protein_coding	730.361	0.632234	0.553316	1.14263	0.253194	0.347032
ENSMUSG00000020020	ENSMUSG00000020020	Usp44	10	protein_coding	19.1043	-0.766268	0.436094	-1.75712	0.0788975	0.131631
ENSMUSG00000020021	ENSMUSG00000020021	Fgd6	10	protein_coding	112.989	-1.87706	0.237737	-7.89555	2.89035e-15	7.63574e-14
ENSMUSG00000020022	ENSMUSG00000020022	Ndufa12	10	protein_coding	1490.52	-1.359	0.33815	-4.01892	5.84654e-05	0.000234978
ENSMUSG00000020023	ENSMUSG00000020023	Tmcc3	10	protein_coding	433.596	0.787617	0.947947	0.830866	0.406049	0.505618
ENSMUSG00000020024	ENSMUSG00000020024	Cep83	10	protein_coding	3097.59	-0.938066	0.326758	-2.87083	0.00409396	0.0102246
ENSMUSG00000020027	ENSMUSG00000020027	Socs2	10	protein_coding	1208.39	-0.356077	0.368178	-0.967131	0.333478	0.432852
ENSMUSG00000020029	ENSMUSG00000020029	Nudt4	10	protein_coding	1617.01	-0.050533	0.196318	-0.257404	0.796867	0.850211
ENSMUSG00000020032	ENSMUSG00000020032	Nuak1	10	protein_coding	139.787	-4.9054	0.499065	-9.82918	8.42983e-23	6.82206e-21
ENSMUSG00000020034	ENSMUSG00000020034	Tcp11l2	10	protein_coding	1050.69	-0.0131082	0.254144	-0.051578	0.958865	0.972184
ENSMUSG00000020038	ENSMUSG00000020038	Cry1	10	protein_coding	1093.11	-0.275599	0.266773	-1.03308	0.301566	0.400111
ENSMUSG00000020042	ENSMUSG00000020042	Abtb3	10	protein_coding	262.398	-4.01552	1.3668	-2.93789	0.00330455	0.00845278
ENSMUSG00000020044	ENSMUSG00000020044	Timp3	10	protein_coding	11984	6.30012	0.908218	6.93679	4.0112e-12	6.45728e-11
ENSMUSG00000020048	ENSMUSG00000020048	Hsp90b1	10	protein_coding	23900.7	-0.17879	0.244877	-0.730121	0.465316	0.562196
ENSMUSG00000020056	ENSMUSG00000020056	Washc3	10	protein_coding	938.808	0.0940659	0.183907	0.511485	0.609011	0.693945
ENSMUSG00000020063	ENSMUSG00000020063	Sirt1	10	protein_coding	1871.54	-0.786923	0.185355	-4.2455	2.18107e-05	9.79865e-05
ENSMUSG00000020064	ENSMUSG00000020064	Herc4	10	protein_coding	3554.62	-0.321058	0.118413	-2.71134	0.0067011	0.0157303
ENSMUSG00000020069	ENSMUSG00000020069	Hnrnph3	10	protein_coding	1184.84	-0.173843	0.266409	-0.652541	0.514052	0.607776
ENSMUSG00000020070	ENSMUSG00000020070	Rufy2	10	protein_coding	659.877	-0.376898	0.14812	-2.54455	0.010942	0.0241682
ENSMUSG00000020072	ENSMUSG00000020072	Pbld2	10	protein_coding	33.1259	2.0734	0.284238	7.2946	2.99537e-13	5.72352e-12
ENSMUSG00000020074	ENSMUSG00000020074	Ccar1	10	protein_coding	7198.62	-0.123139	0.182013	-0.676539	0.498698	0.593309
ENSMUSG00000020075	ENSMUSG00000020075	Ddx21	10	protein_coding	8776.36	-1.41217	0.205583	-6.86911	6.46039e-12	1.00912e-10
ENSMUSG00000020076	ENSMUSG00000020076	Ddx50	10	protein_coding	5899.71	0.417478	0.126962	3.2882	0.00100829	0.00295289
ENSMUSG00000020077	ENSMUSG00000020077	Srgn	10	protein_coding	36142.6	-0.0530342	0.21426	-0.247523	0.804504	0.856105
ENSMUSG00000020078	ENSMUSG00000020078	Vps26a	10	protein_coding	2796.44	-0.796485	0.16062	-4.95883	7.092e-07	4.42261e-06
ENSMUSG00000020079	ENSMUSG00000020079	Supv3l1	10	protein_coding	965.25	-0.710756	0.207736	-3.42144	0.000622904	0.00192811
ENSMUSG00000020085	ENSMUSG00000020085	Aifm2	10	protein_coding	160.635	-2.21258	0.386271	-5.72806	1.01587e-08	9.12092e-08
ENSMUSG00000020087	ENSMUSG00000020087	Tysnd1	10	protein_coding	696.602	-0.493502	0.239747	-2.05843	0.0395491	0.0732534
ENSMUSG00000020088	ENSMUSG00000020088	Sar1a	10	protein_coding	5367.2	0.400381	0.155299	2.57813	0.00993353	0.02222
ENSMUSG00000020089	ENSMUSG00000020089	Ppa1	10	protein_coding	1422.14	-1.70584	0.357252	-4.7749	1.79796e-06	1.02409e-05
ENSMUSG00000020091	ENSMUSG00000020091	Eif4ebp2	10	protein_coding	3546.84	0.316534	0.177479	1.7835	0.074505	0.125556
ENSMUSG00000020097	ENSMUSG00000020097	Sgpl1	10	protein_coding	283.134	-6.3155	1.1159	-5.65956	1.51758e-08	1.31375e-07
ENSMUSG00000020099	ENSMUSG00000020099	Unc5b	10	protein_coding	26.964	0.0811975	0.675927	0.120128	0.904382	0.932971
ENSMUSG00000020100	ENSMUSG00000020100	Slc29a3	10	protein_coding	387.41	0.582629	0.325276	1.79118	0.0732636	0.123814
ENSMUSG00000020101	ENSMUSG00000020101	Vsir	10	protein_coding	465.86	1.91727	0.78686	2.43661	0.0148258	0.0314357
ENSMUSG00000020107	ENSMUSG00000020107	Anapc16	10	protein_coding	1671.26	0.262606	0.117885	2.22765	0.0259039	0.0509335
ENSMUSG00000020108	ENSMUSG00000020108	Ddit4	10	protein_coding	3932.18	1.81219	0.418569	4.32948	1.49459e-05	6.99391e-05
ENSMUSG00000020109	ENSMUSG00000020109	Dnajb12	10	protein_coding	2649.14	0.980843	0.147559	6.64714	2.98849e-11	4.17572e-10
ENSMUSG00000020111	ENSMUSG00000020111	Micu1	10	protein_coding	10662.8	2.90616	0.397725	7.30696	2.73248e-13	5.29473e-12
ENSMUSG00000020114	ENSMUSG00000020114	Cand1	10	protein_coding	8947.71	0.103048	0.0920702	1.11923	0.263042	0.358138
ENSMUSG00000020115	ENSMUSG00000020115	Tbk1	10	protein_coding	2079.55	-0.419482	0.137875	-3.04247	0.00234643	0.00625052
ENSMUSG00000020116	ENSMUSG00000020116	Pno1	11	protein_coding	1012.72	-1.29572	0.271593	-4.77081	1.83487e-06	1.04312e-05
ENSMUSG00000020120	ENSMUSG00000020120	Plek	11	protein_coding	92790.5	2.60047	0.576152	4.51352	6.37593e-06	3.24604e-05
ENSMUSG00000020121	ENSMUSG00000020121	Srgap1	10	protein_coding	10.5992	0.299315	0.726618	0.411929	0.680391	0.755779
ENSMUSG00000020122	ENSMUSG00000020122	Egfr	11	protein_coding	125.528	5.54366	0.826624	6.70639	1.99497e-11	2.88207e-10
ENSMUSG00000020124	ENSMUSG00000020124	Usp15	10	protein_coding	6342.97	0.0719351	0.13951	0.515626	0.606116	0.691395
ENSMUSG00000020128	ENSMUSG00000020128	Vps54	11	protein_coding	4389.37	0.592682	0.20373	2.90915	0.00362416	0.00917453
ENSMUSG00000020130	ENSMUSG00000020130	Tbc1d15	10	protein_coding	2218.44	0.558899	0.221191	2.52677	0.0115116	0.0252877
ENSMUSG00000020131	ENSMUSG00000020131	Pcsk4	10	protein_coding	112.818	-1.06608	0.285703	-3.73142	0.000190403	0.000673261
ENSMUSG00000020132	ENSMUSG00000020132	Rab21	10	protein_coding	1877.39	0.81442	0.150519	5.41074	6.27664e-08	4.80674e-07
ENSMUSG00000020133	ENSMUSG00000020133	2310011J03Rik	10	protein_coding	937.385	-0.172824	0.202201	-0.854711	0.392711	0.492739
ENSMUSG00000020134	ENSMUSG00000020134	Peli1	11	protein_coding	2064.27	0.989981	0.24684	4.01062	6.05584e-05	0.000242301
ENSMUSG00000020135	ENSMUSG00000020135	Apc2	10	protein_coding	203.9	-0.434858	0.535138	-0.812609	0.416442	0.515687
ENSMUSG00000020137	ENSMUSG00000020137	Thap2	10	protein_coding	450.931	-0.109183	0.255934	-0.426606	0.669666	0.7473
ENSMUSG00000020140	ENSMUSG00000020140	Lgr5	10	protein_coding	16.3844	2.05301	0.748517	2.74277	0.00609229	0.0144702
ENSMUSG00000020142	ENSMUSG00000020142	Slc1a4	11	protein_coding	1392.73	3.88895	0.575629	6.756	1.41854e-11	2.09328e-10
ENSMUSG00000020143	ENSMUSG00000020143	Dock2	11	protein_coding	7336.81	-3.44265	0.21752	-15.8268	2.0319e-56	4.54256e-53
ENSMUSG00000020149	ENSMUSG00000020149	Rab1a	11	protein_coding	7307.76	0.631717	0.143292	4.40861	1.04036e-05	5.03161e-05
ENSMUSG00000020150	ENSMUSG00000020150	Gamt	10	protein_coding	22.6745	-0.899711	0.422727	-2.12835	0.0333079	0.0632526
ENSMUSG00000020152	ENSMUSG00000020152	Actr2	11	protein_coding	12495.7	0.0675226	0.168344	0.401099	0.688347	0.762249
ENSMUSG00000020153	ENSMUSG00000020153	Ndufs7	10	protein_coding	1291.01	-0.438368	0.205261	-2.13566	0.0327069	0.0623096
ENSMUSG00000020155	ENSMUSG00000020155	Kcnmb1	11	protein_coding	23.0202	-0.13202	0.456442	-0.289238	0.7724	0.831039
ENSMUSG00000020156	ENSMUSG00000020156	Pwwp3a	10	protein_coding	817.964	-2.51486	0.208844	-12.0419	2.14094e-33	6.48996e-31
ENSMUSG00000020160	ENSMUSG00000020160	Meis1	11	protein_coding	14037.9	-0.723375	0.298883	-2.42026	0.0155093	0.0327095
ENSMUSG00000020163	ENSMUSG00000020163	Uqcr11	10	protein_coding	2017.19	-0.698091	0.321098	-2.17407	0.0296996	0.0573006
ENSMUSG00000020166	ENSMUSG00000020166	Cnot2	10	protein_coding	3251.51	-0.653342	0.115587	-5.65237	1.58246e-08	1.36004e-07
ENSMUSG00000020167	ENSMUSG00000020167	Tcf3	10	protein_coding	1686.57	-0.926235	0.192077	-4.82221	1.41976e-06	8.27113e-06
ENSMUSG00000020170	ENSMUSG00000020170	Frs2	10	protein_coding	1376.76	1.1869	0.269885	4.39781	1.0935e-05	5.26581e-05
ENSMUSG00000020171	ENSMUSG00000020171	Yeats4	10	protein_coding	1183.34	-1.00774	0.208866	-4.82479	1.40149e-06	8.17803e-06
ENSMUSG00000020178	ENSMUSG00000020178	Adora2a	10	protein_coding	801.328	2.43876	0.652296	3.73874	0.000184946	0.000656171
ENSMUSG00000020180	ENSMUSG00000020180	Snrpd3	10	protein_coding	1028.67	-1.73681	0.211977	-8.19335	2.54045e-16	7.92949e-15
ENSMUSG00000020182	ENSMUSG00000020182	Ddc	11	protein_coding	33.2967	-1.86357	0.536329	-3.47468	0.000511458	0.00162073
ENSMUSG00000020183	ENSMUSG00000020183	Cpm	10	protein_coding	579.714	4.21319	0.663314	6.35173	2.12903e-10	2.57979e-09
ENSMUSG00000020184	ENSMUSG00000020184	Mdm2	10	protein_coding	15884.1	2.37267	0.346382	6.84985	7.39281e-12	1.14377e-10
ENSMUSG00000020185	ENSMUSG00000020185	E2f7	10	protein_coding	776.7	0.353362	0.437434	0.807808	0.419201	0.518385
ENSMUSG00000020186	ENSMUSG00000020186	Csrp2	10	protein_coding	268.249	2.03327	0.579215	3.51039	0.000447455	0.00143624
ENSMUSG00000020189	ENSMUSG00000020189	Osbpl8	10	protein_coding	23344.9	-0.469457	0.279606	-1.67899	0.0931536	0.151137
ENSMUSG00000020190	ENSMUSG00000020190	Mknk2	10	protein_coding	6008.78	0.599696	0.220224	2.72312	0.0064669	0.0152426
ENSMUSG00000020191	ENSMUSG00000020191	Spmip7	11	protein_coding	61.7826	-1.11031	0.333397	-3.33028	0.000867581	0.00258267
ENSMUSG00000020193	ENSMUSG00000020193	Zpbp	11	protein_coding	76.7975	-0.963917	0.388554	-2.48078	0.0131096	0.0282693
ENSMUSG00000020196	ENSMUSG00000020196	Cabin1	10	protein_coding	4276.08	0.154184	0.172327	0.894718	0.370938	0.47098
ENSMUSG00000020198	ENSMUSG00000020198	Ap3d1	10	protein_coding	7360.1	0.713712	0.177652	4.01746	5.8828e-05	0.00023617
ENSMUSG00000020205	ENSMUSG00000020205	Phlda1	10	protein_coding	459.074	3.3292	0.704874	4.72311	2.32263e-06	1.29894e-05
ENSMUSG00000020211	ENSMUSG00000020211	Sf3a2	10	protein_coding	775.569	-0.91411	0.16612	-5.5027	3.74017e-08	2.99164e-07
ENSMUSG00000020212	ENSMUSG00000020212	Mdm1	10	protein_coding	1102.58	1.58683	0.663853	2.39033	0.0168334	0.035032
ENSMUSG00000020219	ENSMUSG00000020219	Timm13	10	protein_coding	1073.82	-0.686071	0.289439	-2.37035	0.0177713	0.0366979
ENSMUSG00000020220	ENSMUSG00000020220	Vps13d	4	protein_coding	9445.39	1.07566	0.147395	7.29777	2.92584e-13	5.6207e-12
ENSMUSG00000020224	ENSMUSG00000020224	Llph	10	protein_coding	849.071	0.193407	0.204502	0.945746	0.344278	0.444354
ENSMUSG00000020225	ENSMUSG00000020225	Tmbim4	10	protein_coding	6889.05	1.88511	0.431309	4.37067	1.23868e-05	5.89194e-05
ENSMUSG00000020227	ENSMUSG00000020227	Irak3	10	protein_coding	1106.55	1.10759	0.424114	2.61154	0.00901357	0.0204216
ENSMUSG00000020228	ENSMUSG00000020228	Helb	10	protein_coding	2146.56	-0.362463	0.169352	-2.14029	0.0323312	0.0617188
ENSMUSG00000020230	ENSMUSG00000020230	Prmt2	10	protein_coding	488.459	2.23055	0.34607	6.44538	1.15311e-10	1.47415e-09
ENSMUSG00000020231	ENSMUSG00000020231	Dip2a	10	protein_coding	515.011	1.10518	0.37821	2.92212	0.00347656	0.00884344
ENSMUSG00000020232	ENSMUSG00000020232	Hmg20b	10	protein_coding	943.143	0.721643	0.210321	3.43115	0.000601027	0.00186751
ENSMUSG00000020234	ENSMUSG00000020234	Tektip1	10	protein_coding	18.9625	-0.278699	0.388728	-0.716953	0.473403	0.569887
ENSMUSG00000020235	ENSMUSG00000020235	Fzr1	10	protein_coding	1849.58	-0.10196	0.155337	-0.656379	0.51158	0.605493
ENSMUSG00000020238	ENSMUSG00000020238	Ncln	10	protein_coding	2029.26	-0.382244	0.250306	-1.52711	0.126735	0.195468
ENSMUSG00000020246	ENSMUSG00000020246	Hcfc2	10	protein_coding	2996.68	0.40184	0.180337	2.22827	0.0258626	0.0508691
ENSMUSG00000020248	ENSMUSG00000020248	Nfyb	10	protein_coding	1440.74	-0.458974	0.150224	-3.05525	0.00224871	0.00602699
ENSMUSG00000020250	ENSMUSG00000020250	Txnrd1	10	protein_coding	8612.82	0.455143	0.245079	1.85713	0.0632927	0.109297
ENSMUSG00000020251	ENSMUSG00000020251	Glt8d2	10	protein_coding	218.399	-1.41623	0.587872	-2.40907	0.0159932	0.0335686
ENSMUSG00000020253	ENSMUSG00000020253	Ppm1m	9	protein_coding	277.003	-1.87818	0.380532	-4.93566	7.98816e-07	4.91463e-06
ENSMUSG00000020255	ENSMUSG00000020255	Nopchap1	10	protein_coding	2244.1	-0.411188	0.10992	-3.74079	0.000183442	0.00065161
ENSMUSG00000020256	ENSMUSG00000020256	Aldh1l2	10	protein_coding	316.692	4.69784	1.02337	4.59056	4.42062e-06	2.31924e-05
ENSMUSG00000020257	ENSMUSG00000020257	Wdr82	9	protein_coding	4278.01	-0.868273	0.115003	-7.54999	4.35295e-14	9.65913e-13
ENSMUSG00000020258	ENSMUSG00000020258	Glyctk	9	protein_coding	25.4469	0.00592334	0.349749	0.016936	0.986488	0.991173
ENSMUSG00000020260	ENSMUSG00000020260	Pofut2	10	protein_coding	1001.27	1.00719	0.253566	3.97212	7.12348e-05	0.000280254
ENSMUSG00000020261	ENSMUSG00000020261	Slc36a1	11	protein_coding	1319.07	1.16903	0.270921	4.31504	1.59574e-05	7.41101e-05
ENSMUSG00000020262	ENSMUSG00000020262	Adarb1	10	protein_coding	303.334	1.99939	1.11431	1.79428	0.0727692	0.123176
ENSMUSG00000020263	ENSMUSG00000020263	Appl2	10	protein_coding	314.113	0.6207	0.637064	0.974313	0.329901	0.429143
ENSMUSG00000020265	ENSMUSG00000020265	Sumo3	10	protein_coding	3650.03	-0.692307	0.14251	-4.85794	1.18613e-06	7.01986e-06
ENSMUSG00000020267	ENSMUSG00000020267	Hint1	11	protein_coding	3140.79	-1.15062	0.163339	-7.04435	1.86333e-12	3.15833e-11
ENSMUSG00000020268	ENSMUSG00000020268	Lyrm7	11	protein_coding	76.2137	0.0961707	0.474538	0.202662	0.839399	0.883669
ENSMUSG00000020271	ENSMUSG00000020271	Fbxw11	11	protein_coding	6486.02	0.794695	0.0981977	8.09281	5.83042e-16	1.70109e-14
ENSMUSG00000020272	ENSMUSG00000020272	Stk10	11	protein_coding	5340.31	1.5571	0.332932	4.67693	2.91203e-06	1.59028e-05
ENSMUSG00000020273	ENSMUSG00000020273	Papolg	11	protein_coding	1049.7	-0.502921	0.151347	-3.32296	0.000890661	0.0026439
ENSMUSG00000020275	ENSMUSG00000020275	Rel	11	protein_coding	1131.19	-1.69628	0.29421	-5.76555	8.13921e-09	7.45365e-08
ENSMUSG00000020277	ENSMUSG00000020277	Pfkl	10	protein_coding	4092.43	-1.04168	0.293403	-3.55034	0.000384728	0.00125862
ENSMUSG00000020280	ENSMUSG00000020280	Pus10	11	protein_coding	2527.17	-1.11403	0.184594	-6.035	1.58962e-09	1.63959e-08
ENSMUSG00000020282	ENSMUSG00000020282	Rhbdf1	11	protein_coding	99.851	1.37936	0.589304	2.34066	0.0192498	0.0393377
ENSMUSG00000020283	ENSMUSG00000020283	Pex13	11	protein_coding	1619.91	-0.708927	0.312285	-2.27013	0.0231999	0.0462524
ENSMUSG00000020284	ENSMUSG00000020284	Cfap410	10	protein_coding	269.547	-1.04254	0.20703	-5.0357	4.76107e-07	3.08263e-06
ENSMUSG00000020287	ENSMUSG00000020287	Mpg	11	protein_coding	168.001	0.0741075	0.224831	0.329614	0.741692	0.805805
ENSMUSG00000020288	ENSMUSG00000020288	Ahsa2	11	protein_coding	1312.18	-0.0204084	0.101939	-0.200203	0.841322	0.885172
ENSMUSG00000020289	ENSMUSG00000020289	Nprl3	11	protein_coding	1122.85	1.38052	0.217794	6.33864	2.31809e-10	2.78997e-09
ENSMUSG00000020290	ENSMUSG00000020290	Xpo1	11	protein_coding	6878.85	-1.5699	0.249906	-6.28199	3.34271e-10	3.87958e-09
ENSMUSG00000020300	ENSMUSG00000020300	Cpeb4	11	protein_coding	10820.4	2.76164	0.473185	5.83628	5.33787e-09	5.04587e-08
ENSMUSG00000020303	ENSMUSG00000020303	Stc2	11	protein_coding	22.1938	2.19922	0.857212	2.56555	0.0103013	0.0229256
ENSMUSG00000020305	ENSMUSG00000020305	Asb3	11	protein_coding	927.421	0.645305	0.189121	3.41213	0.000644579	0.00198661
ENSMUSG00000020307	ENSMUSG00000020307	Cdc34	10	protein_coding	3126.77	0.878014	0.3195	2.74808	0.00599449	0.0142796
ENSMUSG00000020308	ENSMUSG00000020308	Tpgs1	10	protein_coding	444.755	0.50651	0.270757	1.87072	0.0613843	0.106526
ENSMUSG00000020309	ENSMUSG00000020309	Chac2	11	protein_coding	235.774	0.641236	0.304142	2.10834	0.0350012	0.0659916
ENSMUSG00000020311	ENSMUSG00000020311	Erlec1	11	protein_coding	1981.23	1.36472	0.23875	5.71614	1.08973e-08	9.70126e-08
ENSMUSG00000020315	ENSMUSG00000020315	Sptbn1	11	protein_coding	21198.2	0.809549	0.236059	3.42944	0.000604823	0.00187735
ENSMUSG00000020319	ENSMUSG00000020319	Wdpcp	11	protein_coding	613.528	1.34251	0.356393	3.76694	0.000165261	0.000593869
ENSMUSG00000020321	ENSMUSG00000020321	Mdh1	11	protein_coding	5079.76	-0.253988	0.259458	-0.978918	0.32762	0.426766
ENSMUSG00000020326	ENSMUSG00000020326	Ccng1	11	protein_coding	31651.9	1.70678	0.475234	3.59145	0.000328849	0.00109484
ENSMUSG00000020328	ENSMUSG00000020328	Nudcd2	11	protein_coding	2813.36	0.00300778	0.275311	0.010925	0.991283	0.994508
ENSMUSG00000020329	ENSMUSG00000020329	Polrmt	10	protein_coding	546.638	-0.96244	0.165471	-5.81638	6.01348e-09	5.6339e-08
ENSMUSG00000020330	ENSMUSG00000020330	Hmmr	11	protein_coding	1813.26	-4.17865	0.548891	-7.61289	2.68028e-14	6.1066e-13
ENSMUSG00000020331	ENSMUSG00000020331	Hcn2	10	protein_coding	14.6251	-1.9535	0.710468	-2.7496	0.00596687	0.0142271
ENSMUSG00000020340	ENSMUSG00000020340	Cyfip2	11	protein_coding	9774.7	0.599375	0.335964	1.78405	0.0744162	0.125442
ENSMUSG00000020346	ENSMUSG00000020346	Mgat1	11	protein_coding	3995.99	1.7968	0.264696	6.78817	1.13564e-11	1.69682e-10
ENSMUSG00000020349	ENSMUSG00000020349	Ppp2ca	11	protein_coding	12112.7	0.299661	0.0843169	3.55399	0.000379435	0.00124267
ENSMUSG00000020358	ENSMUSG00000020358	Hnrnpab	11	protein_coding	3899.25	-1.59088	0.266205	-5.97614	2.28485e-09	2.28293e-08
ENSMUSG00000020359	ENSMUSG00000020359	Phykpl	11	protein_coding	2399.17	-1.57966	0.220766	-7.15536	8.34564e-13	1.47784e-11
ENSMUSG00000020361	ENSMUSG00000020361	Hspa4	11	protein_coding	11043.8	-0.326867	0.20912	-1.56306	0.118038	0.184199
ENSMUSG00000020362	ENSMUSG00000020362	Cnot6	11	protein_coding	4998.21	-0.456559	0.187658	-2.43293	0.0149773	0.0317161
ENSMUSG00000020366	ENSMUSG00000020366	Mapk9	11	protein_coding	2827.17	0.322771	0.15137	2.13233	0.0329796	0.0627356
ENSMUSG00000020368	ENSMUSG00000020368	Canx	11	protein_coding	42174.6	0.387931	0.212909	1.82205	0.0684467	0.11675
ENSMUSG00000020372	ENSMUSG00000020372	Rack1	11	protein_coding	49351.7	-0.373855	0.169572	-2.20469	0.0274757	0.0536114
ENSMUSG00000020375	ENSMUSG00000020375	Rufy1	11	protein_coding	650.118	-0.613406	0.34624	-1.77162	0.0764576	0.12817
ENSMUSG00000020376	ENSMUSG00000020376	Rnf130	11	protein_coding	4162.88	-1.15098	0.314296	-3.66207	0.000250181	0.000858497
ENSMUSG00000020377	ENSMUSG00000020377	Ltc4s	11	protein_coding	58.9976	-0.218341	0.472985	-0.461624	0.644351	0.72493
ENSMUSG00000020380	ENSMUSG00000020380	Rad50	11	protein_coding	3164.65	-0.714368	0.205859	-3.47018	0.000520113	0.00164495
ENSMUSG00000020381	ENSMUSG00000020381	Mrnip	11	protein_coding	91.6902	0.194632	0.552563	0.352234	0.724663	0.791347
ENSMUSG00000020385	ENSMUSG00000020385	Clk4	11	protein_coding	4045.31	-0.103572	0.147512	-0.702125	0.482601	0.578351
ENSMUSG00000020386	ENSMUSG00000020386	Sar1b	11	protein_coding	1584.69	0.10472	0.215307	0.486377	0.6267	0.708951
ENSMUSG00000020387	ENSMUSG00000020387	Jade2	11	protein_coding	1104.53	-0.511356	0.224181	-2.281	0.0225487	0.045115
ENSMUSG00000020389	ENSMUSG00000020389	Cdkl3	11	protein_coding	304.036	1.35651	0.156067	8.69186	3.56541e-18	1.49689e-16
ENSMUSG00000020390	ENSMUSG00000020390	Ube2b	11	protein_coding	2681.62	-0.170765	0.194616	-0.877443	0.380246	0.479835
ENSMUSG00000020392	ENSMUSG00000020392	Cdkn2aipnl	11	protein_coding	2115.53	-0.647967	0.140587	-4.60901	4.04583e-06	2.14082e-05
ENSMUSG00000020393	ENSMUSG00000020393	Kremen1	11	protein_coding	419.018	-1.61552	0.389379	-4.14895	3.34001e-05	0.000143259
ENSMUSG00000020395	ENSMUSG00000020395	Itk	11	protein_coding	569.693	2.49586	0.897531	2.7808	0.00542249	0.0130808
ENSMUSG00000020396	ENSMUSG00000020396	Nefh	11	protein_coding	1624.6	-1.5423	0.61963	-2.48907	0.0128078	0.0277255
ENSMUSG00000020397	ENSMUSG00000020397	Med7	11	protein_coding	1247.82	-0.164226	0.146098	-1.12408	0.260978	0.356006
ENSMUSG00000020399	ENSMUSG00000020399	Havcr2	11	protein_coding	7216.56	0.257988	0.279511	0.923	0.356007	0.456469
ENSMUSG00000020400	ENSMUSG00000020400	Tnip1	11	protein_coding	1326.14	0.370397	0.253199	1.46287	0.143504	0.216515
ENSMUSG00000020402	ENSMUSG00000020402	Vdac1	11	protein_coding	5324.44	0.368651	0.172998	2.13096	0.0330923	0.0629231
ENSMUSG00000020407	ENSMUSG00000020407	Upp1	11	protein_coding	133.602	-5.95026	1.11467	-5.33815
ENSMUSG00000020409	ENSMUSG00000020409	Slu7	11	protein_coding	3736.62	0.215566	0.122892	1.75411	0.079412	0.132316
ENSMUSG00000020412	ENSMUSG00000020412	Ascc2	11	protein_coding	2164.06	0.515403	0.41856	1.23137	0.218183	0.306946
ENSMUSG00000020413	ENSMUSG00000020413	Hus1	11	protein_coding	718.641	-2.00256	0.235493	-8.50366	1.83702e-17	6.90234e-16
ENSMUSG00000020415	ENSMUSG00000020415	Pttg1	11	protein_coding	628.861	-0.0317028	0.240441	-0.131853	0.895101	0.926118
ENSMUSG00000020419	ENSMUSG00000020419	Hormad2	11	protein_coding	335.151	-0.82244	1.68588	-0.487841	0.625662	0.707957
ENSMUSG00000020420	ENSMUSG00000020420	Zfp607a	7	protein_coding	376.86	0.0153905	0.175166	0.0878623	0.929986	0.951316
ENSMUSG00000020422	ENSMUSG00000020422	Tns3	11	protein_coding	1349.92	-2.26481	0.605523	-3.74026	0.000183831	0.000652729
ENSMUSG00000020423	ENSMUSG00000020423	Btg2	1	protein_coding	6518.98	2.18527	0.332814	6.56604	5.16723e-11	6.94334e-10
ENSMUSG00000020424	ENSMUSG00000020424	Castor1	11	protein_coding	20.1102	0.190797	0.675997	0.282245	0.777756	0.835345
ENSMUSG00000020430	ENSMUSG00000020430	Pes1	11	protein_coding	2878.31	-1.3516	0.152571	-8.85882	8.08666e-19	3.66152e-17
ENSMUSG00000020432	ENSMUSG00000020432	Tcn2	11	protein_coding	2404.77	-0.464064	0.294621	-1.57512	0.115228	0.180462
ENSMUSG00000020435	ENSMUSG00000020435	Osbp2	11	protein_coding	186.606	4.94892	0.905319	5.46649	4.59024e-08	3.62137e-07
ENSMUSG00000020437	ENSMUSG00000020437	Myo1g	11	protein_coding	2790.07	-1.15844	0.30203	-3.83551	0.000125302	0.00046504
ENSMUSG00000020439	ENSMUSG00000020439	Smtn	11	protein_coding	305.305	1.31821	0.392429	3.35911	0.000781951	0.0023556
ENSMUSG00000020440	ENSMUSG00000020440	Arf5	6	protein_coding	3230.04	0.69349	0.322587	2.14977	0.0315731	0.0604846
ENSMUSG00000020441	ENSMUSG00000020441	2310033P09Rik	11	protein_coding	317.729	-0.455976	0.201096	-2.26746	0.0233622	0.0465241
ENSMUSG00000020444	ENSMUSG00000020444	Guk1	11	protein_coding	404.343	-1.55954	0.228126	-6.83629	8.1272e-12	1.24875e-10
ENSMUSG00000020448	ENSMUSG00000020448	Rnf185	11	protein_coding	696.12	0.259285	0.145896	1.7772	0.0755358	0.126886
ENSMUSG00000020451	ENSMUSG00000020451	Limk2	11	protein_coding	1411.57	0.0368729	0.285867	0.128986	0.897369	0.927874
ENSMUSG00000020453	ENSMUSG00000020453	Patz1	11	protein_coding	2516.79	-0.429445	0.231739	-1.85314	0.0638625	0.110143
ENSMUSG00000020454	ENSMUSG00000020454	Eif4enif1	11	protein_coding	2655.4	-0.462786	0.119552	-3.87102	0.000108383	0.000407833
ENSMUSG00000020455	ENSMUSG00000020455	Trim11	11	protein_coding	1029.24	0.542393	0.177668	3.05284	0.0022669	0.00606847
ENSMUSG00000020456	ENSMUSG00000020456	Ogdh	11	protein_coding	6504.77	0.477906	0.197466	2.42019	0.0155122	0.0327095
ENSMUSG00000020457	ENSMUSG00000020457	Drg1	11	protein_coding	2688.65	-0.471607	0.208758	-2.25911	0.0238764	0.0474371
ENSMUSG00000020458	ENSMUSG00000020458	Rtn4	11	protein_coding	11385.4	1.93553	0.231173	8.37264	5.63413e-17	1.91936e-15
ENSMUSG00000020459	ENSMUSG00000020459	Mtif2	11	protein_coding	1464	-0.149521	0.131394	-1.13797	0.255135	0.349233
ENSMUSG00000020460	ENSMUSG00000020460	Rps27a	11	protein_coding	21749.2	-0.355579	0.199056	-1.78633	0.0740454	0.124934
ENSMUSG00000020461	ENSMUSG00000020461	Clhc1	11	protein_coding	19.8351	1.1655	0.369431	3.15484	0.00160586	0.00445491
ENSMUSG00000020462	ENSMUSG00000020462	Cfap36	11	protein_coding	1144.24	0.221665	0.378388	0.585815	0.558	0.64782
ENSMUSG00000020463	ENSMUSG00000020463	Ppp4r3b	11	protein_coding	7102.74	-0.307384	0.121959	-2.52039	0.0117226	0.0256904
ENSMUSG00000020464	ENSMUSG00000020464	Pnpt1	11	protein_coding	2115.43	-1.50559	0.195654	-7.69518	1.41296e-14	3.37845e-13
ENSMUSG00000020471	ENSMUSG00000020471	Pold2	11	protein_coding	931.367	-2.1085	0.229075	-9.20441	3.43542e-20	1.93215e-18
ENSMUSG00000020472	ENSMUSG00000020472	Zkscan17	11	protein_coding	999.679	-1.93226	0.399051	-4.84215	1.28442e-06	7.55654e-06
ENSMUSG00000020474	ENSMUSG00000020474	Polm	11	protein_coding	173.527	-0.0337223	0.252487	-0.133561	0.89375	0.925149
ENSMUSG00000020475	ENSMUSG00000020475	Pgam2	11	protein_coding	206.185	1.13974	0.255417	4.46228	8.10923e-06	4.01867e-05
ENSMUSG00000020476	ENSMUSG00000020476	Dbnl	11	protein_coding	3122.35	0.196719	0.142648	1.37905	0.16788	0.246798
ENSMUSG00000020477	ENSMUSG00000020477	Mrps24	11	protein_coding	834.904	-0.0248218	0.238997	-0.103858	0.917282	0.942525
ENSMUSG00000020481	ENSMUSG00000020481	Ankrd36	11	protein_coding	72.8864	4.88261	0.899547	5.42786	5.70343e-08	4.41393e-07
ENSMUSG00000020482	ENSMUSG00000020482	Ccdc117	11	protein_coding	1939.76	0.557788	0.277233	2.01198	0.0442216	0.0804499
ENSMUSG00000020483	ENSMUSG00000020483	Dynll2	11	protein_coding	1671.58	0.976611	0.318237	3.06881	0.0021491	0.00579301
ENSMUSG00000020484	ENSMUSG00000020484	Xbp1	11	protein_coding	4986.05	0.759521	0.27251	2.78713	0.00531775	0.0128681
ENSMUSG00000020485	ENSMUSG00000020485	Supt4a	11	protein_coding	1522.31	-0.262417	0.109455	-2.39748	0.0165082	0.0344635
ENSMUSG00000020486	ENSMUSG00000020486	Septin4	11	protein_coding	27.4137	0.0559979	0.489541	0.114389	0.90893	0.936525
ENSMUSG00000020491	ENSMUSG00000020491	2810021J22Rik	11	protein_coding	136.252	-0.678515	0.518626	-1.30829	0.190774	0.274828
ENSMUSG00000020492	ENSMUSG00000020492	Ska2	11	protein_coding	392.704	-1.30871	0.201616	-6.49107	8.52269e-11	1.11293e-09
ENSMUSG00000020493	ENSMUSG00000020493	Prr11	11	protein_coding	390	-3.0826	0.514333	-5.9934	2.05498e-09	2.06945e-08
ENSMUSG00000020495	ENSMUSG00000020495	Smg8	11	protein_coding	779.522	0.266242	0.123129	2.1623	0.0305947	0.0588183
ENSMUSG00000020496	ENSMUSG00000020496	Rnf187	11	protein_coding	4183.92	0.390369	0.269362	1.44924	0.147271	0.221228
ENSMUSG00000020513	ENSMUSG00000020513	Tubd1	11	protein_coding	362.822	-0.191528	0.231489	-0.827377	0.408024	0.50737
ENSMUSG00000020514	ENSMUSG00000020514	Mrpl22	11	protein_coding	499.46	-0.251628	0.211796	-1.18807	0.234806	0.326455
ENSMUSG00000020515	ENSMUSG00000020515	Cnot8	11	protein_coding	2125.37	-0.18395	0.188921	-0.973687	0.330212	0.429359
ENSMUSG00000020516	ENSMUSG00000020516	Rps6kb1	11	protein_coding	2529.61	-0.255984	0.143642	-1.78209	0.0747342	0.125823
ENSMUSG00000020519	ENSMUSG00000020519	Sap30l	11	protein_coding	525.973	0.529682	0.190528	2.78007	0.00543475	0.0131069
ENSMUSG00000020520	ENSMUSG00000020520	Galnt10	11	protein_coding	452.169	-3.22006	0.422069	-7.62924	2.36141e-14	5.42155e-13
ENSMUSG00000020521	ENSMUSG00000020521	Rnft1	11	protein_coding	1354.24	0.350826	0.221429	1.58437	0.113109	0.177717
ENSMUSG00000020522	ENSMUSG00000020522	Mfap3	11	protein_coding	2081.63	0.565944	0.142185	3.98034	6.88182e-05	0.000271883
ENSMUSG00000020523	ENSMUSG00000020523	Fam114a2	11	protein_coding	1966.72	-0.288004	0.176673	-1.63015	0.10307	0.164545
ENSMUSG00000020525	ENSMUSG00000020525	Ppm1d	11	protein_coding	1078.12	-0.284092	0.113045	-2.51308	0.0119682	0.0261517
ENSMUSG00000020526	ENSMUSG00000020526	Znhit3	11	protein_coding	204.964	-1.68062	0.196429	-8.55588	1.16971e-17	4.53803e-16
ENSMUSG00000020527	ENSMUSG00000020527	Myo19	11	protein_coding	227.59	-0.812541	0.259957	-3.12567	0.00177401	0.0048835
ENSMUSG00000020528	ENSMUSG00000020528	Prpsap2	11	protein_coding	583.906	-1.23302	0.214679	-5.74358	9.26971e-09	8.38163e-08
ENSMUSG00000020530	ENSMUSG00000020530	Ggnbp2	11	protein_coding	6389.82	0.264112	0.10589	2.49422	0.0126234	0.0273891
ENSMUSG00000020532	ENSMUSG00000020532	Acaca	11	protein_coding	6319.93	-0.51831	0.193822	-2.67416	0.00749171	0.017349
ENSMUSG00000020534	ENSMUSG00000020534	Shmt1	11	protein_coding	1195.61	-2.48564	0.359909	-6.9063	4.97451e-12	7.89433e-11
ENSMUSG00000020536	ENSMUSG00000020536	Llgl1	11	protein_coding	867.107	-1.2321	0.309077	-3.98637	6.70915e-05	0.000265883
ENSMUSG00000020537	ENSMUSG00000020537	Drg2	11	protein_coding	1309.26	-0.502513	0.136398	-3.68416	0.000229461	0.000795948
ENSMUSG00000020538	ENSMUSG00000020538	Srebf1	11	protein_coding	6291.41	0.206581	0.241015	0.85713	0.391373	0.491518
ENSMUSG00000020541	ENSMUSG00000020541	Tom1l1	11	protein_coding	4163.52	1.4634	0.235729	6.20797	5.36736e-10	6.02229e-09
ENSMUSG00000020544	ENSMUSG00000020544	Cox11	11	protein_coding	148.369	-1.00842	0.285313	-3.53445	0.000408624	0.00132805
ENSMUSG00000020546	ENSMUSG00000020546	Stxbp4	11	protein_coding	698.813	0.211754	0.222979	0.949658	0.342286	0.442249
ENSMUSG00000020547	ENSMUSG00000020547	Bzw2	12	protein_coding	3803.47	-2.14564	0.220143	-9.74658	1.90786e-22	1.47714e-20
ENSMUSG00000020549	ENSMUSG00000020549	Elac2	11	protein_coding	2136.8	-0.65171	0.419814	-1.55238	0.120571	0.187433
ENSMUSG00000020553	ENSMUSG00000020553	Pctp	11	protein_coding	1113.03	0.0188191	0.200326	0.0939426	0.925155	0.947946
ENSMUSG00000020561	ENSMUSG00000020561	Polr1f	12	protein_coding	1574.18	-1.42661	0.247468	-5.76484	8.17375e-09	7.47763e-08
ENSMUSG00000020564	ENSMUSG00000020564	Atxn7l1	12	protein_coding	1265.04	-0.4031	0.238962	-1.68688	0.0916265	0.149058
ENSMUSG00000020566	ENSMUSG00000020566	Atp6v1c2	12	protein_coding	14.1865	-0.657182	0.5786	-1.13581	0.256035	0.350251
ENSMUSG00000020570	ENSMUSG00000020570	Sypl1	12	protein_coding	4067.67	-0.688264	0.138875	-4.956	7.19575e-07	4.47794e-06
ENSMUSG00000020571	ENSMUSG00000020571	Pdia6	12	protein_coding	12446	-0.114582	0.315584	-0.363079	0.716546	0.784682
ENSMUSG00000020572	ENSMUSG00000020572	Nampt	12	protein_coding	3501.09	-1.05655	0.263602	-4.00814	6.11992e-05	0.000244647
ENSMUSG00000020573	ENSMUSG00000020573	Pik3cg	12	protein_coding	4027.73	-1.07192	0.300056	-3.5724	0.000353724	0.00116744
ENSMUSG00000020576	ENSMUSG00000020576	Nbas	12	protein_coding	2706.09	-0.0835941	0.366443	-0.228123	0.81955	0.867933
ENSMUSG00000020577	ENSMUSG00000020577	Tspan13	12	protein_coding	7712.73	0.0688811	0.483794	0.142377	0.886782	0.920387
ENSMUSG00000020580	ENSMUSG00000020580	Rock2	12	protein_coding	8526.24	0.507768	0.347373	1.46174	0.143813	0.216945
ENSMUSG00000020581	ENSMUSG00000020581	Agr2	12	protein_coding	14.6952	0.878524	0.59524	1.47592	0.139966	0.212216
ENSMUSG00000020585	ENSMUSG00000020585	Laptm4a	12	protein_coding	7250.07	1.37738	0.212219	6.49039	8.56126e-11	1.11684e-09
ENSMUSG00000020589	ENSMUSG00000020589	Cyria	12	protein_coding	1869.95	1.81599	0.495527	3.66476	0.000247574	0.000851675
ENSMUSG00000020590	ENSMUSG00000020590	Snx13	12	protein_coding	2015.89	0.820791	0.147855	5.55134	2.83488e-08	2.32152e-07
ENSMUSG00000020592	ENSMUSG00000020592	Sdc1	12	protein_coding	123.539	0.952589	1.01064	0.942558	0.345907	0.446103
ENSMUSG00000020593	ENSMUSG00000020593	Lpin1	12	protein_coding	2247.35	0.712985	0.206287	3.45627	0.00054771	0.00172188
ENSMUSG00000020594	ENSMUSG00000020594	Pum2	12	protein_coding	11089.1	0.16371	0.130378	1.25566	0.209239	0.29646
ENSMUSG00000020598	ENSMUSG00000020598	Nrcam	12	protein_coding	411.077	-2.14795	0.612738	-3.50549	0.000455767	0.00146082
ENSMUSG00000020599	ENSMUSG00000020599	Rgs9	11	protein_coding	248.234	2.33973	0.436562	5.35944	8.34819e-08	6.24929e-07
ENSMUSG00000020601	ENSMUSG00000020601	Trib2	12	protein_coding	10025.9	-1.18273	0.84268	-1.40354	0.160456	0.237641
ENSMUSG00000020604	ENSMUSG00000020604	Arsg	11	protein_coding	366.962	1.57276	0.307455	5.11542	3.13044e-07	2.09771e-06
ENSMUSG00000020605	ENSMUSG00000020605	Hs1bp3	12	protein_coding	771.71	0.854209	0.186423	4.5821	4.6033e-06	2.4045e-05
ENSMUSG00000020607	ENSMUSG00000020607	Lratd1	12	protein_coding	563.224	0.812368	1.04339	0.778588	0.436223	0.534733
ENSMUSG00000020608	ENSMUSG00000020608	Smc6	12	protein_coding	3919.63	-1.56957	0.131603	-11.9265	8.61226e-33	2.44492e-30
ENSMUSG00000020609	ENSMUSG00000020609	Apob	12	protein_coding	12.9594	0.976554	0.600897	1.62516	0.104128	0.165924
ENSMUSG00000020610	ENSMUSG00000020610	Amz2	11	protein_coding	1538.18	0.493768	0.163363	3.02252	0.00250678	0.00663214
ENSMUSG00000020611	ENSMUSG00000020611	Gna13	11	protein_coding	11213.3	1.61487	0.176973	9.12499	7.17411e-20	3.84159e-18
ENSMUSG00000020612	ENSMUSG00000020612	Prkar1a	11	protein_coding	17472.5	1.00632	0.222535	4.52208	6.12349e-06	3.12553e-05
ENSMUSG00000020614	ENSMUSG00000020614	Fam20a	11	protein_coding	203.857	0.0755877	0.590498	0.128007	0.898144	0.928401
ENSMUSG00000020620	ENSMUSG00000020620	Abca8b	11	protein_coding	126.904	-4.35763	0.925576	-4.70803	2.50126e-06	1.39145e-05
ENSMUSG00000020621	ENSMUSG00000020621	Rdh14	12	protein_coding	526.872	0.539214	0.215993	2.49644	0.0125446	0.0272447
ENSMUSG00000020623	ENSMUSG00000020623	Map2k6	11	protein_coding	596.207	-2.17587	0.54602	-3.98497	6.74874e-05	0.000267215
ENSMUSG00000020627	ENSMUSG00000020627	Klhl29	12	protein_coding	24.9553	1.90362	0.336643	5.6547	1.56115e-08	1.3443e-07
ENSMUSG00000020628	ENSMUSG00000020628	Trappc12	12	protein_coding	3336.47	-0.325171	0.223939	-1.45205	0.146487	0.220186
ENSMUSG00000020629	ENSMUSG00000020629	Adi1	12	protein_coding	996.725	-1.8697	0.314313	-5.94854	2.7054e-09	2.66443e-08
ENSMUSG00000020630	ENSMUSG00000020630	Rnaseh1	12	protein_coding	463.335	-0.757506	0.175221	-4.32316	1.53812e-05	7.17134e-05
ENSMUSG00000020634	ENSMUSG00000020634	Ubxn2a	12	protein_coding	3335.48	0.617315	0.186518	3.30968	0.000934014	0.00275521
ENSMUSG00000020635	ENSMUSG00000020635	Fkbp1b	12	protein_coding	194.424	1.50277	0.458717	3.27602	0.0010528	0.00306917
ENSMUSG00000020638	ENSMUSG00000020638	Cmpk2	12	protein_coding	509.731	-2.00626	0.460819	-4.35369	1.33864e-05	6.3254e-05
ENSMUSG00000020639	ENSMUSG00000020639	Pfn4	12	protein_coding	83.8592	2.85199	0.618346	4.61228	3.98269e-06	2.11241e-05
ENSMUSG00000020640	ENSMUSG00000020640	Itsn2	12	protein_coding	7908.05	0.539292	0.133529	4.03876	5.37356e-05	0.000217829
ENSMUSG00000020641	ENSMUSG00000020641	Rsad2	12	protein_coding	1239.15	0.962151	0.330633	2.91003	0.00361397	0.00915391
ENSMUSG00000020642	ENSMUSG00000020642	Rnf144a	12	protein_coding	2038.15	-2.02129	0.603242	-3.35071	0.000806044	0.00242084
ENSMUSG00000020644	ENSMUSG00000020644	Id2	12	protein_coding	1165	2.91509	0.609488	4.78284	1.72832e-06	9.86627e-06
ENSMUSG00000020647	ENSMUSG00000020647	Ncoa1	12	protein_coding	1449.58	1.08131	0.526907	2.05218	0.0401522	0.0741862
ENSMUSG00000020648	ENSMUSG00000020648	Dus4l	12	protein_coding	148.141	-1.42415	0.343475	-4.14629	3.37908e-05	0.000144754
ENSMUSG00000020649	ENSMUSG00000020649	Rrm2	12	protein_coding	1706.98	-2.71656	0.264286	-10.2789	8.7747e-25	9.17751e-23
ENSMUSG00000020650	ENSMUSG00000020650	Bcap29	12	protein_coding	3032.35	0.297007	0.134821	2.20297	0.027597	0.0537953
ENSMUSG00000020652	ENSMUSG00000020652	Cenpo	12	protein_coding	647.481	-1.02985	0.232602	-4.42753	9.532e-06	4.64776e-05
ENSMUSG00000020653	ENSMUSG00000020653	Klf11	12	protein_coding	1374.82	0.0230713	0.463974	0.0497255	0.960341	0.973183
ENSMUSG00000020654	ENSMUSG00000020654	Adcy3	12	protein_coding	155.338	-1.71423	0.380072	-4.51028	6.47435e-06	3.29053e-05
ENSMUSG00000020656	ENSMUSG00000020656	Grhl1	12	protein_coding	55.6996	-0.717462	0.693174	-1.03504	0.300651	0.399164
ENSMUSG00000020657	ENSMUSG00000020657	Dnajc27	12	protein_coding	611.222	-0.930941	0.293968	-3.16681	0.00154121	0.00429554
ENSMUSG00000020658	ENSMUSG00000020658	Efr3b	12	protein_coding	98.5936	-1.93786	0.720813	-2.68843	0.00717889	0.0167028
ENSMUSG00000020659	ENSMUSG00000020659	Cbll1	12	protein_coding	442.759	-0.102663	0.197306	-0.520324	0.602838	0.688593
ENSMUSG00000020661	ENSMUSG00000020661	Dnmt3a	12	protein_coding	3787.39	0.445215	0.172141	2.58634	0.00970013	0.0217675
ENSMUSG00000020664	ENSMUSG00000020664	Dld	12	protein_coding	3807.53	0.0367295	0.184507	0.199069	0.842209	0.885845
ENSMUSG00000020668	ENSMUSG00000020668	Kif3c	12	protein_coding	539.198	1.23151	0.251459	4.89744	9.70927e-07	5.83502e-06
ENSMUSG00000020669	ENSMUSG00000020669	Sh3yl1	12	protein_coding	27.272	0.859348	0.272417	3.15453	0.00160755	0.00445891
ENSMUSG00000020671	ENSMUSG00000020671	Rab10	12	protein_coding	6137.77	0.573256	0.117725	4.86944	1.11913e-06	6.65858e-06
ENSMUSG00000020677	ENSMUSG00000020677	Ddx52	11	protein_coding	2756.95	-0.32883	0.114777	-2.86495	0.0041707	0.0103904
ENSMUSG00000020680	ENSMUSG00000020680	Taf15	11	protein_coding	1300.62	-0.385768	0.235754	-1.63632	0.101773	0.162853
ENSMUSG00000020682	ENSMUSG00000020682	Mmp28	11	protein_coding	13.8409	0.286894	0.762424	0.376291	0.7067	0.77704
ENSMUSG00000020687	ENSMUSG00000020687	Cdc27	11	protein_coding	4689.38	-0.228316	0.115636	-1.97445	0.0483309	0.086848
ENSMUSG00000020689	ENSMUSG00000020689	Itgb3	11	protein_coding	123139	4.31132	1.23296	3.49673	0.000470991	0.00150396
ENSMUSG00000020691	ENSMUSG00000020691	Mettl2	11	protein_coding	544.641	-1.67239	0.222357	-7.52119	5.42815e-14	1.17772e-12
ENSMUSG00000020692	ENSMUSG00000020692	Nle1	11	protein_coding	470.918	-1.62037	0.212946	-7.60932	2.75536e-14	6.26967e-13
ENSMUSG00000020694	ENSMUSG00000020694	Tlk2	11	protein_coding	3158.15	-0.120312	0.214406	-0.561139	0.574703	0.663432
ENSMUSG00000020695	ENSMUSG00000020695	Mrc2	11	protein_coding	77.8934	4.39378	0.926714	4.74125
ENSMUSG00000020696	ENSMUSG00000020696	Rffl	11	protein_coding	1314.96	0.329792	0.206688	1.59561	0.110577	0.174228
ENSMUSG00000020697	ENSMUSG00000020697	Lig3	11	protein_coding	2193.86	-0.282637	0.11635	-2.42919	0.0151324	0.0320136
ENSMUSG00000020698	ENSMUSG00000020698	Cct6b	11	protein_coding	47.4841	1.45451	0.383099	3.7967	0.000146636	0.00053397
ENSMUSG00000020700	ENSMUSG00000020700	Map3k3	11	protein_coding	2989.66	1.13526	0.128422	8.84003	9.5696e-19	4.28953e-17
[truncated: 16,020 more rows]

## Sheet: RBC vs Non-diff
original_id	gene_id	gene_symbol	chromosome	biotype	baseMean	log2FoldChange	lfcSE	stat	pvalue	padj
ENSMUSG00000000001	ENSMUSG00000000001	Gnai3	3	protein_coding	1092.79	-1.31785	0.145354	-9.06651	1.22886e-19	6.55609e-19
ENSMUSG00000000028	ENSMUSG00000000028	Cdc45	16	protein_coding	404.549	0.650907	0.202871	3.20847	0.00133443	0.00235425
ENSMUSG00000000056	ENSMUSG00000000056	Narf	11	protein_coding	24606.9	4.91385	0.140565	34.9579	9.83171e-268	6.60294e-266
ENSMUSG00000000058	ENSMUSG00000000058	Cav2	6	protein_coding	25.3525	-1.08127	0.762114	-1.41878
ENSMUSG00000000078	ENSMUSG00000000078	Klf6	13	protein_coding	3160.9	-0.95726	0.235169	-4.07052	4.69087e-05	9.92046e-05
ENSMUSG00000000085	ENSMUSG00000000085	Scmh1	4	protein_coding	250.199	-1.20451	0.258555	-4.65862	3.18336e-06	7.58765e-06
ENSMUSG00000000088	ENSMUSG00000000088	Cox5a	9	protein_coding	231.722	-0.574815	0.237622	-2.41903	0.015562	0.023247
ENSMUSG00000000093	ENSMUSG00000000093	Tbx2	11	protein_coding	15.453	1.50837	0.499316	3.02088	0.00252041	0.00426761
ENSMUSG00000000127	ENSMUSG00000000127	Fer	17	protein_coding	179.446	-0.807164	0.379428	-2.12732	0.0333937	0.0466741
ENSMUSG00000000131	ENSMUSG00000000131	Xpo6	7	protein_coding	696.803	-0.997992	0.127752	-7.81192	5.63226e-15	2.46157e-14
ENSMUSG00000000134	ENSMUSG00000000134	Tfe3	X	protein_coding	1674.46	4.1505	0.119934	34.6065	2.02037e-262	1.30216e-260
ENSMUSG00000000148	ENSMUSG00000000148	Brat1	5	protein_coding	134.186	-0.978672	0.318704	-3.07079	0.00213493	0.00365557
ENSMUSG00000000149	ENSMUSG00000000149	Gna12	5	protein_coding	482.758	1.35885	0.213586	6.3621	1.99012e-10	6.63815e-10
ENSMUSG00000000157	ENSMUSG00000000157	Itgb2l	16	protein_coding	73.4216	7.61291	0.474343	16.0494	5.77525e-58	7.23445e-57
ENSMUSG00000000167	ENSMUSG00000000167	Pih1d2	9	protein_coding	8.80557	1.19668	0.735688	1.62661	0.10382	0.131787
ENSMUSG00000000168	ENSMUSG00000000168	Dlat	9	protein_coding	244.099	-1.49219	0.21518	-6.93463	4.07298e-12	1.51472e-11
ENSMUSG00000000171	ENSMUSG00000000171	Sdhd	9	protein_coding	717.692	-1.11779	0.135386	-8.25636	1.50186e-16	7.10649e-16
ENSMUSG00000000184	ENSMUSG00000000184	Ccnd2	6	protein_coding	821.404	-1.36795	0.361754	-3.78145	0.00015592	0.000310017
ENSMUSG00000000194	ENSMUSG00000000194	Gpr107	2	protein_coding	274.474	0.474103	0.191033	2.48179	0.0130726	0.0197984
ENSMUSG00000000204	ENSMUSG00000000204	Slfn4	11	protein_coding	253.774	9.42933	0.46315	20.3591	3.85316e-92	7.34075e-91
ENSMUSG00000000223	ENSMUSG00000000223	Drp2	X	protein_coding	22.3885	3.19777	0.454035	7.043	1.88142e-12	7.14822e-12
ENSMUSG00000000244	ENSMUSG00000000244	Tspan32	7	protein_coding	1549.58	0.279229	0.179475	1.5558	0.119755	0.149813
ENSMUSG00000000253	ENSMUSG00000000253	Gmpr	13	protein_coding	458.371	-4.19983	0.289075	-14.5285	7.99504e-48	8.43517e-47
ENSMUSG00000000275	ENSMUSG00000000275	Trim25	11	protein_coding	1288.11	2.32381	0.159002	14.615	2.25446e-48	2.39437e-47
ENSMUSG00000000276	ENSMUSG00000000276	Dgke	11	protein_coding	163.511	-1.37614	0.245329	-5.60939	2.03042e-08	5.85078e-08
ENSMUSG00000000278	ENSMUSG00000000278	Scpep1	11	protein_coding	148.845	1.02943	0.373712	2.75462	0.00587605	0.00943189
ENSMUSG00000000282	ENSMUSG00000000282	Mnt	11	protein_coding	169.069	-1.81163	0.269224	-6.72906	1.7076e-11	6.13767e-11
ENSMUSG00000000290	ENSMUSG00000000290	Itgb2	10	protein_coding	1073.9	-0.622334	0.477973	-1.30203	0.192907	0.23102
ENSMUSG00000000295	ENSMUSG00000000295	Hddc2	10	protein_coding	73.3076	-2.8115	0.40477	-6.94592	3.7601e-12	1.40194e-11
ENSMUSG00000000301	ENSMUSG00000000301	Pemt	11	protein_coding	29.8171	-4.16079	0.86621	-4.80344	1.55964e-06	3.83468e-06
ENSMUSG00000000318	ENSMUSG00000000318	Clec10a	11	protein_coding	55.9304	-1.2051	0.848655	-1.42001	0.155605	0.190166
ENSMUSG00000000320	ENSMUSG00000000320	Alox12	11	protein_coding	22.3156	-0.738263	1.10262	-0.669551	0.503144	0.548398
ENSMUSG00000000326	ENSMUSG00000000326	Comt	16	protein_coding	1015.34	2.36946	0.193434	12.2495	1.69119e-34	1.37498e-33
ENSMUSG00000000339	ENSMUSG00000000339	Rtca	3	protein_coding	225.658	-1.97107	0.230711	-8.54345	1.30269e-17	6.47053e-17
ENSMUSG00000000340	ENSMUSG00000000340	Dbt	3	protein_coding	103.504	-2.04177	0.384726	-5.30706	1.11408e-07	3.04454e-07
ENSMUSG00000000346	ENSMUSG00000000346	Dazap2	15	protein_coding	27026.3	4.78652	0.139126	34.4043	2.17442e-259	1.3847e-257
ENSMUSG00000000355	ENSMUSG00000000355	Mcts1	X	protein_coding	177.173	-1.85975	0.225492	-8.24752	1.61714e-16	7.63841e-16
ENSMUSG00000000374	ENSMUSG00000000374	Trappc10	10	protein_coding	2844.22	2.72549	0.17126	15.9143	5.04225e-57	6.17116e-56
ENSMUSG00000000378	ENSMUSG00000000378	Ccm2	11	protein_coding	270.544	0.60778	0.133659	4.54723	5.43564e-06	1.26504e-05
ENSMUSG00000000384	ENSMUSG00000000384	Tbrg4	11	protein_coding	311.021	-1.3048	0.181728	-7.17997	6.97287e-13	2.71707e-12
ENSMUSG00000000385	ENSMUSG00000000385	Tmprss2	16	protein_coding	2.85974	-2.52922	1.07796	-2.3463	0.0189608	0.0278993
ENSMUSG00000000386	ENSMUSG00000000386	Mx1	16	protein_coding	27.2525	-0.662911	1.03375	-0.64127
ENSMUSG00000000392	ENSMUSG00000000392	Fap	2	protein_coding	17.8139	3.41754	0.465524	7.34127	2.11573e-13	8.48629e-13
ENSMUSG00000000399	ENSMUSG00000000399	Ndufa9	6	protein_coding	368.577	-0.921992	0.167399	-5.50776	3.63423e-08	1.02886e-07
ENSMUSG00000000409	ENSMUSG00000000409	Lck	4	protein_coding	48.6357	0.060966	0.702589	0.0867734	0.930852	0.94062
ENSMUSG00000000411	ENSMUSG00000000411	Tssk3	4	protein_coding	95.9161	5.01887	0.314174	15.9748	1.91452e-57	2.3576e-56
ENSMUSG00000000420	ENSMUSG00000000420	Galnt1	18	protein_coding	29175.8	4.91262	0.161113	30.4918	3.35142e-204	1.54378e-202
ENSMUSG00000000439	ENSMUSG00000000439	Mkrn2	6	protein_coding	153.927	-0.571802	0.254174	-2.24965	0.0244714	0.035185
ENSMUSG00000000440	ENSMUSG00000000440	Pparg	6	protein_coding	169.825	3.34148	1.1271	2.96468
ENSMUSG00000000441	ENSMUSG00000000441	Raf1	6	protein_coding	318.793	-0.681159	0.186205	-3.6581	0.000254087	0.000493316
ENSMUSG00000000486	ENSMUSG00000000486	Septin1	7	protein_coding	9947.32	5.89443	0.413731	14.247	4.67959e-46	4.79674e-45
ENSMUSG00000000530	ENSMUSG00000000530	Acvrl1	15	protein_coding	110.486	7.10757	0.319451	22.2493	1.1446e-109	2.63622e-108
ENSMUSG00000000531	ENSMUSG00000000531	Tamalin	15	protein_coding	18.1738	-1.23688	0.844307	-1.46496	0.142931	0.175983
ENSMUSG00000000532	ENSMUSG00000000532	Acvr1b	15	protein_coding	146.554	-2.36081	0.470402	-5.01872	5.20165e-07	1.33606e-06
ENSMUSG00000000538	ENSMUSG00000000538	Tom1l2	11	protein_coding	96.8677	-1.46781	0.260692	-5.63045	1.79735e-08	5.19604e-08
ENSMUSG00000000552	ENSMUSG00000000552	Zfp385a	15	protein_coding	129.753	-1.9498	0.373534	-5.21987	1.79049e-07	4.81157e-07
ENSMUSG00000000555	ENSMUSG00000000555	Itga5	15	protein_coding	178.073	-3.16764	0.333824	-9.48895	2.33384e-21	1.32849e-20
ENSMUSG00000000561	ENSMUSG00000000561	Wdr77	3	protein_coding	232.195	-0.479114	0.177496	-2.69929	0.00694882	0.0110167
ENSMUSG00000000562	ENSMUSG00000000562	Adora3	3	protein_coding	29.2473	-4.12291	1.30607	-3.15674
ENSMUSG00000000563	ENSMUSG00000000563	Atp5pb	3	protein_coding	4026.33	1.42235	0.188415	7.54904	4.3847e-14	1.82371e-13
ENSMUSG00000000568	ENSMUSG00000000568	Hnrnpd	5	protein_coding	1019.76	0.265289	0.135735	1.95447	0.0506462	0.068436
ENSMUSG00000000579	ENSMUSG00000000579	Dynlt1c	17	protein_coding	24.2295	-0.660676	0.538158	-1.22766	0.219574	0.25986
ENSMUSG00000000581	ENSMUSG00000000581	C1d	11	protein_coding	373.275	-1.93661	0.229559	-8.43625	3.27689e-17	1.59397e-16
ENSMUSG00000000594	ENSMUSG00000000594	Gm2a	11	protein_coding	386.505	0.0253399	0.485445	0.0521994	0.95837	0.964343
ENSMUSG00000000600	ENSMUSG00000000600	Krit1	5	protein_coding	1465.05	0.299104	0.1096	2.72906	0.00635148	0.010138
ENSMUSG00000000605	ENSMUSG00000000605	Clcn4	7	protein_coding	597.404	0.606712	0.19876	3.05249	0.00226952	0.0038715
ENSMUSG00000000628	ENSMUSG00000000628	Hk2	6	protein_coding	326.637	-1.41208	0.291989	-4.83608	1.32427e-06	3.2731e-06
ENSMUSG00000000631	ENSMUSG00000000631	Myo18a	11	protein_coding	556.969	-0.0281652	0.174969	-0.160972	0.872115	0.889704
ENSMUSG00000000682	ENSMUSG00000000682	Cd52	4	protein_coding	181.031	-0.100851	1.11311	-0.0906027	0.927808	0.93796
ENSMUSG00000000686	ENSMUSG00000000686	Abhd15	11	protein_coding	31.1926	-1.82176	0.512548	-3.55432	0.000378958	0.000720931
ENSMUSG00000000693	ENSMUSG00000000693	Loxl3	6	protein_coding	41.259	2.09556	0.490234	4.27462	1.91467e-05	4.23e-05
ENSMUSG00000000706	ENSMUSG00000000706	Btn1a1	13	protein_coding	122.554	4.48038	0.881957	5.08004	3.77353e-07	9.83149e-07
ENSMUSG00000000708	ENSMUSG00000000708	Kat2b	17	protein_coding	2042.51	3.23507	0.14445	22.3957	4.33506e-111	1.01156e-109
ENSMUSG00000000711	ENSMUSG00000000711	Rab5b	10	protein_coding	2224.78	3.76742	0.10401	36.2216	2.78144e-287	2.03007e-285
ENSMUSG00000000724	ENSMUSG00000000724	Cryba1	11	protein_coding	3.4865	-2.04665	1.03161	-1.98394	0.0472627	0.0642112
ENSMUSG00000000738	ENSMUSG00000000738	Spg7	8	protein_coding	559.746	0.829675	0.136074	6.09723	1.07925e-09	3.42006e-09
ENSMUSG00000000740	ENSMUSG00000000740	Rpl13	8	protein_coding	16579.3	2.37337	0.125733	18.8763	1.78786e-79	2.95219e-78
ENSMUSG00000000743	ENSMUSG00000000743	Chmp1a	8	protein_coding	1305.36	2.06502	0.156494	13.1955	9.31608e-40	8.52853e-39
ENSMUSG00000000751	ENSMUSG00000000751	Rpa1	11	protein_coding	1860.62	0.717486	0.165564	4.3336	1.46692e-05	3.27796e-05
ENSMUSG00000000753	ENSMUSG00000000753	Serpinf1	11	protein_coding	35.5051	-0.293321	1.10885	-0.264527	0.791373	0.817456
ENSMUSG00000000759	ENSMUSG00000000759	Tubgcp3	8	protein_coding	710.578	0.336948	0.113087	2.97955	0.00288671	0.00485288
ENSMUSG00000000776	ENSMUSG00000000776	Polr3d	14	protein_coding	97.3657	-1.44371	0.275913	-5.23247	1.67264e-07	4.50395e-07
ENSMUSG00000000782	ENSMUSG00000000782	Tcf7	11	protein_coding	13.0287	0.535231	0.566074	0.945515	0.344396	0.390912
ENSMUSG00000000787	ENSMUSG00000000787	Ddx3x	X	protein_coding	14082.1	0.705582	0.170159	4.14661	3.37429e-05	7.24657e-05
ENSMUSG00000000791	ENSMUSG00000000791	Il12rb1	8	protein_coding	54.6733	-5.5984	1.08587	-5.1557	2.5269e-07	6.69373e-07
ENSMUSG00000000804	ENSMUSG00000000804	Usp32	11	protein_coding	34789.2	6.61626	0.178818	36.9999	1.14803e-299	8.90779e-298
ENSMUSG00000000811	ENSMUSG00000000811	Txnrd3	6	protein_coding	61.5507	-2.37736	0.418566	-5.67978	1.34871e-08	3.93678e-08
ENSMUSG00000000823	ENSMUSG00000000823	Zfp512b	2	protein_coding	135.331	-2.48105	0.252249	-9.83572	7.89999e-23	4.71697e-22
ENSMUSG00000000826	ENSMUSG00000000826	Dnajc5	2	protein_coding	1256.28	0.251177	0.117238	2.14246	0.0321566	0.0451186
ENSMUSG00000000827	ENSMUSG00000000827	Tpd52l2	2	protein_coding	1469.61	2.08931	0.150683	13.8656	1.02431e-43	1.00446e-42
ENSMUSG00000000838	ENSMUSG00000000838	Fmr1	X	protein_coding	2718.75	1.19236	0.233358	5.10959	3.22859e-07	8.4683e-07
ENSMUSG00000000861	ENSMUSG00000000861	Bcl11a	11	protein_coding	274.144	-2.16337	0.312688	-6.91862	4.56076e-12	1.69061e-11
ENSMUSG00000000869	ENSMUSG00000000869	Il4	11	protein_coding	15.3866	2.88488	0.493639	5.8441	5.09315e-09	1.53602e-08
ENSMUSG00000000876	ENSMUSG00000000876	Pxmp4	2	protein_coding	418.773	0.975968	0.189567	5.1484	2.62715e-07	6.94789e-07
ENSMUSG00000000881	ENSMUSG00000000881	Dlg3	X	protein_coding	128.018	-5.58646	0.816498	-6.84198	7.81055e-12	2.86077e-11
ENSMUSG00000000884	ENSMUSG00000000884	Gnb1l	16	protein_coding	79.8643	1.46573	0.210019	6.97904	2.97207e-12	1.1162e-11
ENSMUSG00000000901	ENSMUSG00000000901	Mmp11	10	protein_coding	3.8956	0.994117	0.74936	1.32662	0.184634	0.222329
ENSMUSG00000000902	ENSMUSG00000000902	Smarcb1	10	protein_coding	430.765	0.21358	0.173596	1.23033	0.218574	0.258792
ENSMUSG00000000915	ENSMUSG00000000915	Hip1r	5	protein_coding	111.068	-0.263635	0.459567	-0.573659	0.566198	0.609474
ENSMUSG00000000916	ENSMUSG00000000916	Nsun5	5	protein_coding	60.1355	-1.13629	0.28192	-4.03055	5.56473e-05	0.000116667
ENSMUSG00000000934	ENSMUSG00000000934	Top1mt	15	protein_coding	14.7736	-0.238866	0.746091	-0.320157	0.748849	0.779119
ENSMUSG00000000957	ENSMUSG00000000957	Mmp14	14	protein_coding	97.3625	-1.82505	1.44606	-1.26208	0.20692	0.246161
ENSMUSG00000000958	ENSMUSG00000000958	Slc7a7	14	protein_coding	55.7257	2.09349	0.31086	6.73452	1.64473e-11	5.91704e-11
ENSMUSG00000000959	ENSMUSG00000000959	Oxa1l	14	protein_coding	306.48	-2.32616	0.215159	-10.8113	3.04226e-27	2.06749e-26
ENSMUSG00000000976	ENSMUSG00000000976	Heatr6	11	protein_coding	195.772	-1.95425	0.249924	-7.81936	5.30922e-15	2.325e-14
ENSMUSG00000001016	ENSMUSG00000001016	Ilf2	3	protein_coding	691.912	-0.880946	0.130397	-6.75586	1.41995e-11	5.1338e-11
ENSMUSG00000001017	ENSMUSG00000001017	Chtop	3	protein_coding	1253.41	0.537735	0.12699	4.23446	2.291e-05	5.0143e-05
ENSMUSG00000001018	ENSMUSG00000001018	Snapin	3	protein_coding	255.503	-1.2995	0.210577	-6.17116	6.77902e-10	2.17582e-09
ENSMUSG00000001025	ENSMUSG00000001025	S100a6	3	protein_coding	270.388	-0.09584	0.670491	-0.14294	0.886338	0.901854
ENSMUSG00000001029	ENSMUSG00000001029	Icam2	11	protein_coding	310.804	-4.52952	0.411442	-11.0089	3.46245e-28	2.41781e-27
ENSMUSG00000001034	ENSMUSG00000001034	Mapk7	11	protein_coding	73.486	0.580628	0.641671	0.904868	0.365535	0.412563
ENSMUSG00000001052	ENSMUSG00000001052	Sec24b	3	protein_coding	200.685	-1.68733	0.239935	-7.03242	2.02985e-12	7.69572e-12
ENSMUSG00000001053	ENSMUSG00000001053	N4bp3	11	protein_coding	19.0955	-0.437851	0.602929	-0.726207	0.467712	0.514232
ENSMUSG00000001054	ENSMUSG00000001054	Rmnd5b	11	protein_coding	189.617	-1.44054	0.27316	-5.27362	1.33757e-07	3.62922e-07
ENSMUSG00000001056	ENSMUSG00000001056	Nhp2	11	protein_coding	311.035	-1.91094	0.317279	-6.0229	1.71318e-09	5.34729e-09
ENSMUSG00000001062	ENSMUSG00000001062	Vps9d1	8	protein_coding	76.6363	-1.08132	0.326464	-3.31223	0.000925569	0.00167167
ENSMUSG00000001065	ENSMUSG00000001065	Zfp276	8	protein_coding	100.384	0.693742	0.204627	3.39027	0.00069823	0.00128385
ENSMUSG00000001082	ENSMUSG00000001082	Mfsd10	5	protein_coding	322.934	-1.71721	0.254171	-6.75614	1.4172e-11	5.12502e-11
ENSMUSG00000001089	ENSMUSG00000001089	Luzp1	4	protein_coding	124.79	-0.407492	0.41243	-0.988026	0.32314	0.369223
ENSMUSG00000001098	ENSMUSG00000001098	Kctd10	5	protein_coding	154.935	-0.980172	0.224274	-4.37042	1.24005e-05	2.78933e-05
ENSMUSG00000001100	ENSMUSG00000001100	Poldip2	11	protein_coding	300.518	-1.65974	0.187991	-8.82883	1.05778e-18	5.47703e-18
ENSMUSG00000001105	ENSMUSG00000001105	Ift20	11	protein_coding	1632.48	3.395	0.187831	18.0748	5.03557e-73	7.71702e-72
ENSMUSG00000001119	ENSMUSG00000001119	Col6a1	10	protein_coding	37.1603	6.42455	0.444468	14.4545	2.34922e-47	2.46391e-46
ENSMUSG00000001123	ENSMUSG00000001123	Lgals9	11	protein_coding	6502.11	1.01149	0.164796	6.13785	8.36474e-10	2.66764e-09
ENSMUSG00000001127	ENSMUSG00000001127	Araf	X	protein_coding	384.435	-1.55916	0.19037	-8.19018	2.60841e-16	1.21606e-15
ENSMUSG00000001128	ENSMUSG00000001128	Cfp	X	protein_coding	876.748	6.60235	0.334092	19.7621	6.31706e-87	1.13324e-85
ENSMUSG00000001134	ENSMUSG00000001134	Uxt	X	protein_coding	202.305	0.705824	0.198348	3.55851	0.000372969	0.000710215
ENSMUSG00000001138	ENSMUSG00000001138	Cnnm3	1	protein_coding	185.582	0.297421	0.255848	1.16249	0.245036	0.286976
ENSMUSG00000001143	ENSMUSG00000001143	Lman2l	1	protein_coding	98.3262	-1.42266	0.294004	-4.83892	1.30546e-06	3.22861e-06
ENSMUSG00000001150	ENSMUSG00000001150	Mcm3ap	10	protein_coding	815.349	0.372486	0.130118	2.86267	0.00420094	0.00688908
ENSMUSG00000001151	ENSMUSG00000001151	Pcnt	10	protein_coding	1189.4	0.50514	0.147796	3.41783	0.000631229	0.00116791
ENSMUSG00000001156	ENSMUSG00000001156	Mxd1	6	protein_coding	39386.2	7.41017	0.121451	61.0135	0	0
ENSMUSG00000001157	ENSMUSG00000001157	Gmcl1	6	protein_coding	158.208	-1.77663	0.235246	-7.55221	4.27945e-14	1.78132e-13
ENSMUSG00000001158	ENSMUSG00000001158	Snrnp27	6	protein_coding	810.128	2.70473	0.109428	24.7169	7.03228e-135	1.98594e-133
ENSMUSG00000001166	ENSMUSG00000001166	Oas1c	5	protein_coding	134.685	2.27304	0.293057	7.75631	8.74387e-15	3.78144e-14
ENSMUSG00000001173	ENSMUSG00000001173	Ocrl	X	protein_coding	500.626	-3.83468	0.291367	-13.161	1.47105e-39	1.33903e-38
ENSMUSG00000001175	ENSMUSG00000001175	Calm1	12	protein_coding	4106.17	0.41991	0.217926	1.92685	0.0539986	0.0726221
ENSMUSG00000001211	ENSMUSG00000001211	Agpat3	10	protein_coding	265.549	-0.12953	0.397899	-0.325535	0.744776	0.775234
ENSMUSG00000001227	ENSMUSG00000001227	Sema6b	17	protein_coding	60.1145	-2.56177	0.565968	-4.52635	6.00125e-06	1.3902e-05
ENSMUSG00000001228	ENSMUSG00000001228	Uhrf1	17	protein_coding	2003.36	1.24037	0.187791	6.60506	3.97345e-11	1.39158e-10
ENSMUSG00000001229	ENSMUSG00000001229	Dpp9	17	protein_coding	306.851	-0.250223	0.255763	-0.978342	0.327905	0.37416
ENSMUSG00000001247	ENSMUSG00000001247	Lsr	7	protein_coding	4.07536	0.163426	0.870792	0.187675	0.851132	0.871189
ENSMUSG00000001248	ENSMUSG00000001248	Gramd1a	7	protein_coding	547.399	-3.38307	0.190218	-17.7852	9.20527e-71	1.36999e-69
ENSMUSG00000001249	ENSMUSG00000001249	Hpn	7	protein_coding	80.7562	-0.737213	0.558638	-1.31966	0.186948	0.224811
ENSMUSG00000001270	ENSMUSG00000001270	Ckb	12	protein_coding	272.035	4.81181	0.525083	9.16391	5.00499e-20	2.70452e-19
ENSMUSG00000001280	ENSMUSG00000001280	Sp1	15	protein_coding	1997.94	0.503522	0.148892	3.3818	0.000720135	0.001322
ENSMUSG00000001281	ENSMUSG00000001281	Itgb7	15	protein_coding	433.3	0.354565	0.444543	0.797593	0.425107	0.472196
ENSMUSG00000001285	ENSMUSG00000001285	Myg1	15	protein_coding	127.595	-0.811631	0.246922	-3.28699	0.00101263	0.00181782
ENSMUSG00000001288	ENSMUSG00000001288	Rarg	15	protein_coding	23.3817	-1.09369	0.657389	-1.66368	0.0961761	0.122845
ENSMUSG00000001289	ENSMUSG00000001289	Pfdn5	15	protein_coding	995.318	1.12817	0.148694	7.58714	3.27055e-14	1.37245e-13
ENSMUSG00000001300	ENSMUSG00000001300	Efnb2	8	protein_coding	12.5394	0.649721	0.574871	1.1302	0.258391	0.301051
ENSMUSG00000001305	ENSMUSG00000001305	Rrp15	1	protein_coding	203.625	-1.95778	0.255118	-7.67401	1.66703e-14	7.1128e-14
ENSMUSG00000001313	ENSMUSG00000001313	Rnd2	11	protein_coding	75.9456	-3.23918	0.546941	-5.92235	3.17366e-09	9.72915e-09
ENSMUSG00000001323	ENSMUSG00000001323	Srr	11	protein_coding	74.0733	-0.193075	0.267827	-0.720895	0.470974	0.517507
ENSMUSG00000001333	ENSMUSG00000001333	Sync	4	protein_coding	8.71862	-0.26033	0.578069	-0.450344	0.652462	0.691254
ENSMUSG00000001348	ENSMUSG00000001348	Acp5	9	protein_coding	284.75	8.61838	0.328614	26.2265	1.32639e-151	4.31792e-150
ENSMUSG00000001366	ENSMUSG00000001366	Fbxo9	9	protein_coding	29798.5	6.34102	0.14738	43.025	0	0
ENSMUSG00000001376	ENSMUSG00000001376	Vps50	6	protein_coding	339.464	-0.617579	0.158419	-3.89839	9.68355e-05	0.000197602
ENSMUSG00000001380	ENSMUSG00000001380	Hars1	18	protein_coding	1026.64	0.914252	0.127734	7.15746	8.21885e-13	3.18859e-12
ENSMUSG00000001383	ENSMUSG00000001383	Zmat2	18	protein_coding	3084.25	3.50879	0.0840442	41.7493	0	0
ENSMUSG00000001403	ENSMUSG00000001403	Ube2c	2	protein_coding	31204.9	7.45945	0.169946	43.8932	0	0
ENSMUSG00000001415	ENSMUSG00000001415	Smg5	3	protein_coding	1776.42	1.91184	0.0919864	20.7839	6.04898e-96	1.20257e-94
ENSMUSG00000001416	ENSMUSG00000001416	Cct3	3	protein_coding	1957.88	-1.12666	0.148718	-7.57585	3.56794e-14	1.49293e-13
ENSMUSG00000001418	ENSMUSG00000001418	Glmp	3	protein_coding	333.848	-1.04466	0.255527	-4.08825	4.34645e-05	9.22871e-05
ENSMUSG00000001419	ENSMUSG00000001419	Mef2d	3	protein_coding	549.306	0.626096	0.215795	2.90135	0.00371555	0.00614161
ENSMUSG00000001420	ENSMUSG00000001420	Tmem79	3	protein_coding	8.97877	0.402885	0.524249	0.768499	0.442191	0.489167
ENSMUSG00000001424	ENSMUSG00000001424	Snd1	6	protein_coding	1806.56	-1.53322	0.187212	-8.18977	2.61719e-16	1.21962e-15
ENSMUSG00000001435	ENSMUSG00000001435	Col18a1	10	protein_coding	626.23	-6.69207	1.21145	-5.52402	3.31328e-08	9.40165e-08
ENSMUSG00000001436	ENSMUSG00000001436	Slc19a1	10	protein_coding	117.317	-1.93109	0.287481	-6.71727	1.85161e-11	6.64336e-11
ENSMUSG00000001440	ENSMUSG00000001440	Kpnb1	11	protein_coding	2827.34	-0.434058	0.120543	-3.60086	0.000317162	0.000609101
ENSMUSG00000001441	ENSMUSG00000001441	Npepps	11	protein_coding	487.222	-0.91261	0.187123	-4.87706	1.07681e-06	2.68471e-06
ENSMUSG00000001445	ENSMUSG00000001445	Mrpl10	11	protein_coding	143.98	-0.841276	0.267804	-3.14139	0.00168148	0.00292425
ENSMUSG00000001467	ENSMUSG00000001467	Cyp51	5	protein_coding	895.816	-3.82724	0.33984	-11.2619	2.02349e-29	1.46816e-28
ENSMUSG00000001472	ENSMUSG00000001472	Tcf25	8	protein_coding	2192.58	0.291731	0.101179	2.88332	0.00393511	0.00648107
ENSMUSG00000001473	ENSMUSG00000001473	Tubb6	18	protein_coding	140.548	-2.05706	0.412277	-4.98952	6.05299e-07	1.54456e-06
ENSMUSG00000001482	ENSMUSG00000001482	Def8	8	protein_coding	2411.69	2.45771	0.215478	11.4059	3.9087e-30	2.87249e-29
ENSMUSG00000001506	ENSMUSG00000001506	Col1a1	11	protein_coding	579.823	10.0491	0.776632	12.9394	2.69799e-38	2.38917e-37
ENSMUSG00000001517	ENSMUSG00000001517	Foxm1	6	protein_coding	346.257	0.604365	0.171082	3.5326	0.000411502	0.00077978
ENSMUSG00000001518	ENSMUSG00000001518	Itfg2	6	protein_coding	115.586	-1.37018	0.330256	-4.14885	3.34156e-05	7.18089e-05
ENSMUSG00000001520	ENSMUSG00000001520	Nrip2	6	protein_coding	14.736	-3.06263	0.878352	-3.4868	0.000488843	0.00091742
ENSMUSG00000001521	ENSMUSG00000001521	Tulp3	6	protein_coding	50.5882	-4.1549	0.707276	-5.87451	4.24105e-09	1.28705e-08
ENSMUSG00000001524	ENSMUSG00000001524	Gtf2h4	17	protein_coding	89.0584	-1.23778	0.242358	-5.10727	3.26853e-07	8.56884e-07
ENSMUSG00000001525	ENSMUSG00000001525	Tubb5	17	protein_coding	7554.01	-0.0755626	0.122048	-0.619122	0.535836	0.580232
ENSMUSG00000001542	ENSMUSG00000001542	Ell2	13	protein_coding	12982.8	6.45129	0.455248	14.1709	1.38643e-45	1.40703e-44
ENSMUSG00000001552	ENSMUSG00000001552	Jup	11	protein_coding	197.924	4.29637	0.904651	4.74921	2.04216e-06	4.95851e-06
ENSMUSG00000001558	ENSMUSG00000001558	Klhl10	11	protein_coding	1.94936	-1.9737	1.0447	-1.88924	0.0588593	0.0785183
ENSMUSG00000001569	ENSMUSG00000001569	Nom1	5	protein_coding	316.007	-1.32951	0.17623	-7.54419	4.55114e-14	1.89195e-13
ENSMUSG00000001576	ENSMUSG00000001576	Ergic1	17	protein_coding	341.54	-2.55182	0.271377	-9.40322	5.2919e-21	2.97732e-20
ENSMUSG00000001583	ENSMUSG00000001583	Tnk1	11	protein_coding	80.853	6.57219	0.42774	15.3649	2.81342e-53	3.26814e-52
ENSMUSG00000001588	ENSMUSG00000001588	Acap1	11	protein_coding	801.148	-3.95918	0.278869	-14.1973	9.52489e-46	9.69101e-45
ENSMUSG00000001627	ENSMUSG00000001627	Ifrd1	12	protein_coding	645.865	-1.03512	0.309632	-3.34306	0.000828592	0.00150622
ENSMUSG00000001630	ENSMUSG00000001630	Stk38l	6	protein_coding	159.7	-1.56986	0.391159	-4.01337	5.98577e-05	0.000125002
ENSMUSG00000001632	ENSMUSG00000001632	Brpf1	6	protein_coding	463.765	0.0752336	0.160085	0.46996	0.638384	0.678121
ENSMUSG00000001642	ENSMUSG00000001642	Akr1b1	6	protein_coding	501.915	-1.45167	0.159797	-9.0845	1.04176e-19	5.57317e-19
ENSMUSG00000001663	ENSMUSG00000001663	Gstt1	10	protein_coding	176.881	1.41038	0.569796	2.47524
ENSMUSG00000001665	ENSMUSG00000001665	Gstt3	10	protein_coding	34.3236	-3.3285	0.706122	-4.71377	2.43173e-06	5.86167e-06
ENSMUSG00000001666	ENSMUSG00000001666	Ddt	10	protein_coding	32.9762	0.571842	0.443105	1.29053	0.196865	0.23532
ENSMUSG00000001674	ENSMUSG00000001674	Ddx18	1	protein_coding	312.424	-2.24007	0.195407	-11.4636	2.00958e-30	1.48709e-29
ENSMUSG00000001687	ENSMUSG00000001687	Ubl3	5	protein_coding	228.444	0.0867316	0.327274	0.265012	0.791	0.817229
ENSMUSG00000001707	ENSMUSG00000001707	Eef1e1	13	protein_coding	144.24	-2.06324	0.376993	-5.47289	4.42755e-08	1.24595e-07
ENSMUSG00000001729	ENSMUSG00000001729	Akt1	12	protein_coding	919.881	-1.05453	0.19093	-5.52313	3.33019e-08	9.44627e-08
ENSMUSG00000001739	ENSMUSG00000001739	Cldn15	5	protein_coding	16.5846	2.69771	0.406391	6.63822	3.17501e-11	1.11881e-10
ENSMUSG00000001741	ENSMUSG00000001741	Il16	7	protein_coding	114.007	0.369965	0.516092	0.716858	0.473462	0.519985
ENSMUSG00000001750	ENSMUSG00000001750	Tcirg1	19	protein_coding	331.806	-0.881269	0.213136	-4.13477	3.55308e-05	7.61395e-05
ENSMUSG00000001751	ENSMUSG00000001751	Naglu	11	protein_coding	110.046	0.073778	0.266238	0.277112	0.781694	0.808869
ENSMUSG00000001755	ENSMUSG00000001755	Coasy	11	protein_coding	127.837	-1.24923	0.219057	-5.70279	1.17863e-08	3.45674e-08
ENSMUSG00000001763	ENSMUSG00000001763	Tspan33	6	protein_coding	37374.7	11.8186	0.846683	13.9587	2.7858e-44	2.7623e-43
ENSMUSG00000001767	ENSMUSG00000001767	Crnkl1	2	protein_coding	2571.77	3.23068	0.109411	29.5279	1.26375e-191	5.40102e-190
ENSMUSG00000001768	ENSMUSG00000001768	Rin2	2	protein_coding	57.6865	1.55723	0.488066	3.1906	0.00141976	0.00249405
ENSMUSG00000001774	ENSMUSG00000001774	Chordc1	9	protein_coding	960.286	-0.212427	0.161619	-1.31437	0.188722	0.226739
ENSMUSG00000001783	ENSMUSG00000001783	Rtcb	10	protein_coding	728.676	-1.51477	0.124112	-12.2049	2.92695e-34	2.36883e-33
ENSMUSG00000001785	ENSMUSG00000001785	Pwp1	10	protein_coding	272.408	-1.73372	0.182814	-9.48348	2.45931e-21	1.39942e-20
ENSMUSG00000001786	ENSMUSG00000001786	Fbxo7	10	protein_coding	8362	5.28875	0.165624	31.9323	9.51772e-224	4.97161e-222
ENSMUSG00000001794	ENSMUSG00000001794	Capns1	7	protein_coding	1113.44	0.383815	0.165091	2.32487	0.020079	0.0293931
ENSMUSG00000001829	ENSMUSG00000001829	Clpb	7	protein_coding	255.762	-1.53932	0.287802	-5.34854	8.86678e-08	2.4402e-07
ENSMUSG00000001833	ENSMUSG00000001833	Septin7	9	protein_coding	2608.66	0.764177	0.17247	4.43078	9.38938e-06	2.13972e-05
ENSMUSG00000001844	ENSMUSG00000001844	Zdhhc4	5	protein_coding	139.963	-1.33186	0.20708	-6.4316	1.26265e-10	4.26774e-10
ENSMUSG00000001847	ENSMUSG00000001847	Rac1	5	protein_coding	1654.78	0.398401	0.133935	2.97457	0.00293396	0.0049266
ENSMUSG00000001855	ENSMUSG00000001855	Nup214	2	protein_coding	520.279	-0.346751	0.122183	-2.83797	0.00454014	0.00739978
ENSMUSG00000001865	ENSMUSG00000001865	Cpa3	3	protein_coding	1341.36	-8.22692	0.867934	-9.47874	2.57372e-21	1.46348e-20
ENSMUSG00000001870	ENSMUSG00000001870	Ltbp1	17	protein_coding	132.43	-2.28831	1.16916	-1.95722	0.0503219	0.0680208
ENSMUSG00000001891	ENSMUSG00000001891	Ugp2	11	protein_coding	224.945	0.0284537	0.226505	0.125621	0.900032	0.913694
ENSMUSG00000001909	ENSMUSG00000001909	Trmt1	8	protein_coding	295.565	-2.02265	0.193344	-10.4614	1.29921e-25	8.44858e-25
ENSMUSG00000001910	ENSMUSG00000001910	Nacc1	8	protein_coding	607.428	-1.43234	0.181343	-7.89853	2.82207e-15	1.25196e-14
ENSMUSG00000001911	ENSMUSG00000001911	Nfix	8	protein_coding	1421.21	3.94897	0.254666	15.5065	3.13538e-54	3.72332e-53
ENSMUSG00000001918	ENSMUSG00000001918	Slc1a5	7	protein_coding	5818.67	3.5308	0.101975	34.624	1.09997e-262	7.11821e-261
ENSMUSG00000001924	ENSMUSG00000001924	Uba1	X	protein_coding	9561.41	2.26088	0.152359	14.8392	8.17056e-50	8.90847e-49
ENSMUSG00000001930	ENSMUSG00000001930	Vwf	6	protein_coding	1474.98	-1.21103	0.773363	-1.56593	0.117365	0.147146
ENSMUSG00000001942	ENSMUSG00000001942	Siae	9	protein_coding	202.561	-2.06156	0.332698	-6.19649	5.77354e-10	1.86282e-09
ENSMUSG00000001943	ENSMUSG00000001943	Vsig2	9	protein_coding	17.7478	-5.16273	1.22644	-4.20953	2.55903e-05	5.57116e-05
ENSMUSG00000001946	ENSMUSG00000001946	Esam	9	protein_coding	25.8399	-2.32957	1.0007	-2.32796	0.0199145	0.0291602
ENSMUSG00000001948	ENSMUSG00000001948	Spa17	9	protein_coding	5.71558	-2.78297	1.07554	-2.58751	0.00966732	0.0149644
ENSMUSG00000001962	ENSMUSG00000001962	Fam50a	X	protein_coding	590.953	2.2136	0.146824	15.0765	2.31204e-51	2.59702e-50
ENSMUSG00000001964	ENSMUSG00000001964	Emd	X	protein_coding	259.276	-1.20274	0.209298	-5.74653	9.10955e-09	2.69294e-08
ENSMUSG00000001983	ENSMUSG00000001983	Taco1	11	protein_coding	61.762	0.439852	0.396687	1.10881	0.267511	0.310657
ENSMUSG00000001986	ENSMUSG00000001986	Gria3	X	protein_coding	56.4274	-1.98162	0.846085	-2.34211	0.0191751	0.0281861
ENSMUSG00000001988	ENSMUSG00000001988	Npas1	7	protein_coding	4.31905	-3.12594	0.958846	-3.2601	0.00111372	0.00198724
ENSMUSG00000001998	ENSMUSG00000001998	Ap4e1	2	protein_coding	192.628	-0.42311	0.163759	-2.58374	0.00977343	0.0151169
ENSMUSG00000001999	ENSMUSG00000001999	Blvra	2	protein_coding	374.519	1.37009	0.239446	5.72193	1.05321e-08	3.10313e-08
ENSMUSG00000002006	ENSMUSG00000002006	Pdzd4	X	protein_coding	4.2816	-0.138095	0.83262	-0.165856	0.86827	0.886177
ENSMUSG00000002007	ENSMUSG00000002007	Srpk3	X	protein_coding	52.482	-1.49331	0.382156	-3.90759	9.32208e-05	0.000190762
ENSMUSG00000002010	ENSMUSG00000002010	Idh3g	X	protein_coding	3238.02	2.17584	0.132161	16.4635	6.70725e-61	8.69495e-60
ENSMUSG00000002014	ENSMUSG00000002014	Ssr4	X	protein_coding	990.329	-1.15261	0.277076	-4.1599	3.18383e-05	6.85946e-05
ENSMUSG00000002015	ENSMUSG00000002015	Bcap31	X	protein_coding	730.485	-1.19617	0.180336	-6.63298	3.28971e-11	1.15821e-10
ENSMUSG00000002017	ENSMUSG00000002017	Fam98a	17	protein_coding	227.253	-2.43487	0.278758	-8.73472	2.44269e-18	1.25061e-17
ENSMUSG00000002028	ENSMUSG00000002028	Kmt2a	9	protein_coding	687.091	-0.318194	0.223113	-1.42615	0.153824	0.188134
ENSMUSG00000002031	ENSMUSG00000002031	Ift46	9	protein_coding	860.532	3.40488	0.173129	19.6667	4.16049e-86	7.39725e-85
ENSMUSG00000002043	ENSMUSG00000002043	Trappc6a	7	protein_coding	388.375	0.847734	0.189663	4.46968	7.83368e-06	1.79698e-05
ENSMUSG00000002052	ENSMUSG00000002052	Supt6	11	protein_coding	1913.9	1.02684	0.0861962	11.9128	1.01472e-32	7.91186e-32
ENSMUSG00000002055	ENSMUSG00000002055	Spag5	11	protein_coding	2221.66	2.80843	0.13597	20.6548	8.84027e-95	1.73378e-93
ENSMUSG00000002058	ENSMUSG00000002058	Unc119	11	protein_coding	554.179	-1.60186	0.335015	-4.78146	1.74024e-06	4.25842e-06
ENSMUSG00000002059	ENSMUSG00000002059	Rab34	11	protein_coding	15.5486	2.90437	0.520367	5.58138	2.38622e-08	6.83415e-08
ENSMUSG00000002064	ENSMUSG00000002064	Sdf2	11	protein_coding	275.706	-0.460871	0.233566	-1.97319	0.0484735	0.0657279
ENSMUSG00000002068	ENSMUSG00000002068	Ccne1	7	protein_coding	358.484	2.48445	0.335287	7.40991	1.26385e-13	5.13117e-13
ENSMUSG00000002083	ENSMUSG00000002083	Bbc3	7	protein_coding	1055.73	2.98275	0.31239	9.54816	1.32023e-21	7.6045e-21
ENSMUSG00000002100	ENSMUSG00000002100	Mybpc3	2	protein_coding	9.72685	-0.0678124	0.591815	-0.114584	0.908775	0.921516
ENSMUSG00000002102	ENSMUSG00000002102	Psmc3	2	protein_coding	1598.21	0.517109	0.164373	3.14595	0.00165547	0.00288059
ENSMUSG00000002103	ENSMUSG00000002103	Acp2	2	protein_coding	296.137	1.34406	0.19581	6.86412	6.69038e-12	2.45611e-11
ENSMUSG00000002104	ENSMUSG00000002104	Rapsn	2	protein_coding	53.9224	-6.7656	0.989434	-6.83784	8.03945e-12	2.94123e-11
ENSMUSG00000002105	ENSMUSG00000002105	Slc39a13	2	protein_coding	70.3826	-1.02482	0.336503	-3.04549	0.002323	0.00395513
ENSMUSG00000002107	ENSMUSG00000002107	Celf2	2	protein_coding	1331.23	-3.4272	0.199542	-17.1754	4.05947e-66	5.68184e-65
ENSMUSG00000002108	ENSMUSG00000002108	Nr1h3	2	protein_coding	205.182	6.34717	0.285594	22.2244	1.99332e-109	4.56465e-108
ENSMUSG00000002109	ENSMUSG00000002109	Ddb2	2	protein_coding	34.0122	-0.904225	0.638683	-1.41577	0.156844	0.191608
ENSMUSG00000002111	ENSMUSG00000002111	Spi1	2	protein_coding	227.451	0.60222	0.242234	2.48611	0.0129147	0.0195872
ENSMUSG00000002129	ENSMUSG00000002129	Sf3a1	11	protein_coding	641.837	-0.941771	0.155561	-6.05402	1.41277e-09	4.43649e-09
ENSMUSG00000002147	ENSMUSG00000002147	Stat6	10	protein_coding	1744.8	1.80102	0.0940712	19.1453	1.05882e-81	1.79092e-80
ENSMUSG00000002204	ENSMUSG00000002204	Napsa	7	protein_coding	107.897	-1.84051	0.675318	-2.72539	0.00642249	0.0102452
ENSMUSG00000002205	ENSMUSG00000002205	Vrk3	7	protein_coding	700.432	1.99679	0.147586	13.5297	1.04452e-41	9.83256e-41
ENSMUSG00000002210	ENSMUSG00000002210	Smg9	7	protein_coding	320.706	-0.420263	0.166502	-2.52408	0.0116003	0.0177163
ENSMUSG00000002221	ENSMUSG00000002221	Paxip1	5	protein_coding	588.199	0.627366	0.133487	4.69984	2.60364e-06	6.25813e-06
ENSMUSG00000002222	ENSMUSG00000002222	Rmnd5a	6	protein_coding	37176.1	5.68293	0.204864	27.74	2.29735e-169	8.57964e-168
ENSMUSG00000002227	ENSMUSG00000002227	Mov10	3	protein_coding	182.51	-1.5306	0.269813	-5.67284	1.40453e-08	4.0915e-08
ENSMUSG00000002228	ENSMUSG00000002228	Ppm1j	3	protein_coding	3.3428	-0.349901	0.959882	-0.364525	0.715466	0.749706
ENSMUSG00000002233	ENSMUSG00000002233	Rhoc	3	protein_coding	37.1204	2.11529	0.52135	4.05733	4.96361e-05	0.000104682
ENSMUSG00000002249	ENSMUSG00000002249	Tead3	17	protein_coding	2.86311	-0.83824	1.03371	-0.810906	0.41742	0.464465
ENSMUSG00000002250	ENSMUSG00000002250	Ppard	17	protein_coding	44.6228	-1.35709	0.552364	-2.45688	0.0140149	0.0210976
ENSMUSG00000002257	ENSMUSG00000002257	Def6	17	protein_coding	325.872	-3.13405	0.245505	-12.7657	2.5477e-37	2.20957e-36
ENSMUSG00000002274	ENSMUSG00000002274	Metrn	17	protein_coding	113.155	-1.64807	0.321045	-5.13344	2.84491e-07	7.50134e-07
ENSMUSG00000002279	ENSMUSG00000002279	Lmf1	17	protein_coding	87.1491	-2.24407	0.31409	-7.14466	9.02172e-13	3.4916e-12
ENSMUSG00000002280	ENSMUSG00000002280	Ciao3	17	protein_coding	161.286	-0.231448	0.223144	-1.03721	0.299637	0.344759
ENSMUSG00000002289	ENSMUSG00000002289	Angptl4	17	protein_coding	69.865	1.12915	0.456431	2.47387	0.0133657	0.0202114
ENSMUSG00000002297	ENSMUSG00000002297	Dbf4	5	protein_coding	960.693	0.717482	0.157434	4.55734	5.18058e-06	1.20938e-05
ENSMUSG00000002307	ENSMUSG00000002307	Daxx	17	protein_coding	474.267	1.00846	0.153175	6.58373	4.58791e-11	1.60081e-10
ENSMUSG00000002308	ENSMUSG00000002308	Cd320	17	protein_coding	89.9155	-5.04346	0.751149	-6.71432	1.88947e-11	6.77159e-11
ENSMUSG00000002319	ENSMUSG00000002319	Ipo4	14	protein_coding	78.7625	-0.640056	0.251734	-2.54258	0.0110036	0.0168712
ENSMUSG00000002320	ENSMUSG00000002320	Tm9sf1	14	protein_coding	256.916	-0.287546	0.221956	-1.29551	0.195144	0.233455
ENSMUSG00000002324	ENSMUSG00000002324	Rec8	14	protein_coding	30.4407	-1.54317	0.803208	-1.92126	0.0546995	0.0734906
ENSMUSG00000002325	ENSMUSG00000002325	Irf9	14	protein_coding	2478.58	3.39493	0.273154	12.4287	1.82665e-35	1.51831e-34
ENSMUSG00000002326	ENSMUSG00000002326	Gmpr2	14	protein_coding	40.0857	-0.997227	0.377202	-2.64375	0.00819938	0.0128426
ENSMUSG00000002329	ENSMUSG00000002329	Mdp1	14	protein_coding	178.569	-0.851629	0.269761	-3.15698	0.00159414	0.00278205
ENSMUSG00000002332	ENSMUSG00000002332	Dhrs1	14	protein_coding	271.176	0.348596	0.157316	2.2159	0.0266983	0.0380752
ENSMUSG00000002342	ENSMUSG00000002342	Tmem161a	8	protein_coding	661.163	2.50657	0.128428	19.5174	7.8105e-85	1.3719e-83
ENSMUSG00000002343	ENSMUSG00000002343	Armc6	8	protein_coding	76.0409	0.432084	0.331967	1.30159	0.193058	0.231149
ENSMUSG00000002345	ENSMUSG00000002345	Borcs8	8	protein_coding	656.919	2.97007	0.119351	24.8851	1.0786e-136	3.11197e-135
ENSMUSG00000002346	ENSMUSG00000002346	Slc25a42	8	protein_coding	78.5109	3.9376	0.314015	12.5395	4.53662e-36	3.81448e-35
ENSMUSG00000002365	ENSMUSG00000002365	Snx9	17	protein_coding	331.857	-1.04644	0.414707	-2.52334	0.0116248	0.017752
ENSMUSG00000002372	ENSMUSG00000002372	Ranbp3	17	protein_coding	754.73	0.789253	0.124487	6.34004	2.29713e-10	7.63354e-10
ENSMUSG00000002379	ENSMUSG00000002379	Ndufa11	17	protein_coding	301.207	1.64182	0.268995	6.10355	1.03738e-09	3.28998e-09
ENSMUSG00000002384	ENSMUSG00000002384	Bmp8b	4	protein_coding	6.27676	-0.231093	0.774682	-0.298307	0.765469	0.794239
ENSMUSG00000002393	ENSMUSG00000002393	Nr2f6	8	protein_coding	19.1756	0.0425447	0.418734	0.101603	0.919072	0.930222
ENSMUSG00000002395	ENSMUSG00000002395	Use1	8	protein_coding	967.972	2.28694	0.105139	21.7516	6.67375e-105	1.46529e-103
ENSMUSG00000002396	ENSMUSG00000002396	Ocel1	8	protein_coding	72.8888	-0.377012	0.223323	-1.68819	0.0913742	0.117208
ENSMUSG00000002409	ENSMUSG00000002409	Dyrk1b	7	protein_coding	162.051	2.34441	0.444371	5.27579	1.32186e-07	3.5878e-07
ENSMUSG00000002413	ENSMUSG00000002413	Braf	6	protein_coding	764.922	0.775741	0.126071	6.15322	7.59231e-10	2.42663e-09
ENSMUSG00000002416	ENSMUSG00000002416	Ndufb2	6	protein_coding	50.7388	0.147015	0.262664	0.559708	0.575679	0.618515
ENSMUSG00000002428	ENSMUSG00000002428	Hltf	3	protein_coding	451.38	-0.982439	0.134003	-7.33146	2.27657e-13	9.12227e-13
ENSMUSG00000002455	ENSMUSG00000002455	Prpf6	2	protein_coding	634.096	-0.0615594	0.105823	-0.581721	0.560755	0.604349
ENSMUSG00000002458	ENSMUSG00000002458	Rgs19	2	protein_coding	178.068	-1.86241	0.248014	-7.50932	5.9436e-14	2.45675e-13
ENSMUSG00000002477	ENSMUSG00000002477	Snrpd1	18	protein_coding	486.743	-1.74482	0.199408	-8.75	2.1335e-18	1.09406e-17
ENSMUSG00000002486	ENSMUSG00000002486	Tchp	5	protein_coding	58.5321	-0.782809	0.328145	-2.38556	0.0170533	0.0253234
ENSMUSG00000002489	ENSMUSG00000002489	Tiam1	16	protein_coding	557.734	-2.04621	0.215783	-9.48272	2.47741e-21	1.40921e-20
ENSMUSG00000002496	ENSMUSG00000002496	Tsc2	17	protein_coding	620.952	0.675013	0.163331	4.13279	3.58392e-05	7.67901e-05
ENSMUSG00000002524	ENSMUSG00000002524	Puf60	15	protein_coding	1103.74	0.162356	0.126669	1.28173	0.199936	0.238723
ENSMUSG00000002546	ENSMUSG00000002546	Golga2	2	protein_coding	1158.22	1.26978	0.123013	10.3223	5.58632e-25	3.56454e-24
ENSMUSG00000002550	ENSMUSG00000002550	Uck1	2	protein_coding	250.225	-0.691219	0.165519	-4.17607	2.96588e-05	6.41322e-05
ENSMUSG00000002565	ENSMUSG00000002565	Scin	12	protein_coding	611.993	-7.40165	0.661211	-11.1941	4.35906e-29	3.12445e-28
ENSMUSG00000002580	ENSMUSG00000002580	Mien1	11	protein_coding	45.6906	-0.452991	0.306745	-1.47677	0.139738	0.172357
ENSMUSG00000002602	ENSMUSG00000002602	Axl	7	protein_coding	2088.42	6.0397	0.77032	7.84051	4.48725e-15	1.97044e-14
ENSMUSG00000002603	ENSMUSG00000002603	Tgfb1	7	protein_coding	1079.68	-2.62705	0.221824	-11.8429	2.34164e-32	1.81077e-31
ENSMUSG00000002608	ENSMUSG00000002608	Ccdc97	7	protein_coding	209.131	-0.10296	0.164278	-0.626744	0.530827	0.575354
ENSMUSG00000002617	ENSMUSG00000002617	Zfp40	17	protein_coding	75.2073	-3.88874	0.517296	-7.51743	5.5865e-14	2.31154e-13
ENSMUSG00000002625	ENSMUSG00000002625	Akap8l	17	protein_coding	1739.99	3.06075	0.160644	19.0531	6.19714e-81	1.04159e-79
ENSMUSG00000002635	ENSMUSG00000002635	Pdcd2l	7	protein_coding	84.1658	-0.172671	0.223853	-0.771356	0.440496	0.487596
ENSMUSG00000002658	ENSMUSG00000002658	Gtf2f1	17	protein_coding	955.821	0.840236	0.197305	4.25856	2.05745e-05	4.52855e-05
ENSMUSG00000002660	ENSMUSG00000002660	Clpp	17	protein_coding	158.854	-1.37999	0.263761	-5.23196	1.67724e-07	4.51558e-07
ENSMUSG00000002661	ENSMUSG00000002661	Alkbh7	17	protein_coding	40.6081	-0.309843	0.343769	-0.90131	0.367424	0.414372
ENSMUSG00000002668	ENSMUSG00000002668	Dennd1c	17	protein_coding	104.704	-2.52604	0.390394	-6.47049	9.76862e-11	3.32924e-10
ENSMUSG00000002679	ENSMUSG00000002679	Med6	12	protein_coding	201.957	-0.154334	0.231403	-0.666951	0.504804	0.549944
ENSMUSG00000002699	ENSMUSG00000002699	Lcp2	11	protein_coding	509.468	-0.992367	0.410158	-2.41948	0.0155429	0.0232207
ENSMUSG00000002718	ENSMUSG00000002718	Cse1l	2	protein_coding	1059.9	-0.538211	0.155279	-3.4661	0.000528066	0.000986743
ENSMUSG00000002728	ENSMUSG00000002728	Naa20	2	protein_coding	255.753	-1.14124	0.158663	-7.19283	6.34612e-13	2.48011e-12
ENSMUSG00000002731	ENSMUSG00000002731	Prkra	2	protein_coding	107.599	-2.24689	0.306288	-7.33588	2.20273e-13	8.82861e-13
ENSMUSG00000002732	ENSMUSG00000002732	Fkbp7	2	protein_coding	26.2652	-1.70554	0.503641	-3.38641	0.000708128	0.00130145
ENSMUSG00000002733	ENSMUSG00000002733	Plekha3	2	protein_coding	189.317	-1.03847	0.171496	-6.05533	1.40131e-09	4.40138e-09
ENSMUSG00000002741	ENSMUSG00000002741	Ykt6	11	protein_coding	498.999	-0.108908	0.198694	-0.548117	0.583611	0.626238
ENSMUSG00000002748	ENSMUSG00000002748	Baz1b	5	protein_coding	2274.22	-0.0265121	0.133107	-0.19918	0.842122	0.863405
ENSMUSG00000002763	ENSMUSG00000002763	Pex6	17	protein_coding	218.203	-0.188175	0.214982	-0.875304	0.381408	0.428638
ENSMUSG00000002767	ENSMUSG00000002767	Mrpl2	17	protein_coding	175.107	-1.50924	0.269594	-5.59819	2.16597e-08	6.23012e-08
ENSMUSG00000002768	ENSMUSG00000002768	Mea1	17	protein_coding	161.942	-0.52551	0.281579	-1.8663	0.0619993	0.0823155
ENSMUSG00000002769	ENSMUSG00000002769	Gnmt	17	protein_coding	5.32785	-0.308942	0.863826	-0.357644	0.72061	0.754403
ENSMUSG00000002771	ENSMUSG00000002771	Grin2d	7	protein_coding	4.78154	-1.8174	1.10537	-1.64416	0.100143	0.127525
ENSMUSG00000002778	ENSMUSG00000002778	Kdelr1	7	protein_coding	358.419	-0.431918	0.141896	-3.04391	0.00233524	0.00397386
ENSMUSG00000002781	ENSMUSG00000002781	Tmem143	7	protein_coding	83.6116	-0.673648	0.323659	-2.08135	0.0374019	0.0517693
ENSMUSG00000002797	ENSMUSG00000002797	Ggct	6	protein_coding	59.7874	-2.42904	0.398921	-6.08903	1.13594e-09	3.59684e-09
ENSMUSG00000002799	ENSMUSG00000002799	Jag2	12	protein_coding	18.0152	-2.26267	0.78784	-2.872	0.00407885	0.00670055
ENSMUSG00000002803	ENSMUSG00000002803	Btbd6	12	protein_coding	68.2841	-0.136343	0.381838	-0.357071	0.721039	0.754684
ENSMUSG00000002804	ENSMUSG00000002804	Nudt14	12	protein_coding	33.0751	-1.52476	0.413877	-3.6841	0.000229513	0.000448531
ENSMUSG00000002808	ENSMUSG00000002808	Epdr1	13	protein_coding	596.544	1.63787	0.29284	5.59304	2.23132e-08	6.40889e-08
ENSMUSG00000002812	ENSMUSG00000002812	Flii	11	protein_coding	1565.33	0.373131	0.154032	2.42243	0.0154172	0.0230523
ENSMUSG00000002814	ENSMUSG00000002814	Top3a	11	protein_coding	191.947	-0.296136	0.210125	-1.40933	0.158738	0.193699
ENSMUSG00000002820	ENSMUSG00000002820	Atg4d	9	protein_coding	1145.94	3.39208	0.137049	24.7509	3.02993e-135	8.60221e-134
ENSMUSG00000002825	ENSMUSG00000002825	Qtrt1	9	protein_coding	63.3836	-2.04835	0.351074	-5.83453	5.39422e-09	1.62422e-08
ENSMUSG00000002831	ENSMUSG00000002831	Plin4	17	protein_coding	9.57608	-0.0344672	0.717426	-0.0480428	0.961682	0.967249
ENSMUSG00000002833	ENSMUSG00000002833	Hdgfl2	17	protein_coding	650.069	0.133297	0.205422	0.648893	0.516407	0.56117
ENSMUSG00000002835	ENSMUSG00000002835	Chaf1a	17	protein_coding	409.549	0.0941327	0.215002	0.437823	0.661515	0.699593
ENSMUSG00000002844	ENSMUSG00000002844	Adprh	16	protein_coding	165.587	-0.603303	0.251925	-2.39477	0.0166308	0.0247396
ENSMUSG00000002845	ENSMUSG00000002845	Tmem39a	16	protein_coding	144.504	-2.30362	0.339585	-6.78364	1.17188e-11	4.2571e-11
ENSMUSG00000002846	ENSMUSG00000002846	Timmdc1	16	protein_coding	120.538	-0.159725	0.253628	-0.629763	0.52885	0.573327
ENSMUSG00000002870	ENSMUSG00000002870	Mcm2	6	protein_coding	2003.71	0.561941	0.17686	3.17733	0.00148638	0.00260508
ENSMUSG00000002871	ENSMUSG00000002871	Tpra1	6	protein_coding	1039.61	3.48748	0.144391	24.1531	6.92935e-129	1.88365e-127
ENSMUSG00000002881	ENSMUSG00000002881	Nab1	1	protein_coding	568.102	-1.88439	0.225716	-8.34851	6.91273e-17	3.3201e-16
ENSMUSG00000002885	ENSMUSG00000002885	Adgre5	8	protein_coding	320.87	-1.06689	0.507108	-2.10388	0.0353892	0.0492349
ENSMUSG00000002897	ENSMUSG00000002897	Il17ra	6	protein_coding	858.38	-1.43122	0.276201	-5.1818	2.19753e-07	5.85032e-07
ENSMUSG00000002900	ENSMUSG00000002900	Lamb1	12	protein_coding	38.6191	4.35725	0.471926	9.23292	2.63346e-20	1.43516e-19
ENSMUSG00000002910	ENSMUSG00000002910	Arrdc2	8	protein_coding	193.538	2.12471	0.195676	10.8583	1.82072e-27	1.24582e-26
ENSMUSG00000002944	ENSMUSG00000002944	Cd36	5	protein_coding	1242.79	9.60335	0.79635	12.0592	1.73439e-33	1.37376e-32
ENSMUSG00000002948	ENSMUSG00000002948	Map2k7	8	protein_coding	255.93	-0.20371	0.216712	-0.940003	0.347216	0.393721
ENSMUSG00000002949	ENSMUSG00000002949	Timm44	8	protein_coding	291.162	-1.36868	0.204244	-6.70122	2.0669e-11	7.38758e-11
ENSMUSG00000002957	ENSMUSG00000002957	Ap2a2	7	protein_coding	4509.89	3.51955	0.163958	21.4662	3.2231e-102	6.86906e-101
ENSMUSG00000002963	ENSMUSG00000002963	Pnkp	7	protein_coding	451.014	1.40294	0.174383	8.04519	8.61139e-16	3.92373e-15
ENSMUSG00000002968	ENSMUSG00000002968	Med25	7	protein_coding	361.505	0.962168	0.141773	6.78666	1.1476e-11	4.1727e-11
ENSMUSG00000002981	ENSMUSG00000002981	Clptm1	7	protein_coding	827.821	0.107937	0.189781	0.568746	0.569528	0.612731
ENSMUSG00000002983	ENSMUSG00000002983	Relb	7	protein_coding	600.825	3.82622	0.191572	19.9727	9.52082e-89	1.7492e-87
ENSMUSG00000002984	ENSMUSG00000002984	Tomm40	7	protein_coding	219.985	-1.47276	0.266366	-5.52906	3.21946e-08	9.1419e-08
ENSMUSG00000002985	ENSMUSG00000002985	Apoe	7	protein_coding	2908.19	6.89399	0.21786	31.6442	9.11262e-220	4.624e-218
ENSMUSG00000002996	ENSMUSG00000002996	Hbp1	12	protein_coding	4822.26	3.96455	0.190145	20.8502	1.51893e-96	3.0539e-95
ENSMUSG00000002997	ENSMUSG00000002997	Prkar2b	12	protein_coding	6402.42	1.9362	0.273585	7.07715	1.47153e-12	5.61628e-12
ENSMUSG00000003031	ENSMUSG00000003031	Cdkn1b	6	protein_coding	15461.8	5.37776	0.200741	26.7895	4.28018e-158	1.45253e-156
ENSMUSG00000003032	ENSMUSG00000003032	Klf4	4	protein_coding	44.0014	0.949049	0.673218	1.40972
ENSMUSG00000003033	ENSMUSG00000003033	Ap1m1	8	protein_coding	424.805	-0.50803	0.184646	-2.75138	0.00593451	0.00951809
ENSMUSG00000003037	ENSMUSG00000003037	Rab8a	8	protein_coding	653.031	0.554497	0.137752	4.02532	5.68975e-05	0.000119163
ENSMUSG00000003038	ENSMUSG00000003038	Hmgn2	4	protein_coding	1456.87	-0.292416	0.175015	-1.67081	0.0947595	0.121142
ENSMUSG00000003039	ENSMUSG00000003039	Fam32a	8	protein_coding	7739.74	4.28821	0.154037	27.8389	1.46914e-170	5.55147e-169
ENSMUSG00000003062	ENSMUSG00000003062	Stard3nl	13	protein_coding	89.6229	-0.0652128	0.233162	-0.279689	0.779716	0.807122
ENSMUSG00000003068	ENSMUSG00000003068	Stk11	10	protein_coding	4706.77	3.47147	0.142447	24.3703	3.53005e-131	9.71159e-130
ENSMUSG00000003072	ENSMUSG00000003072	Atp5f1d	10	protein_coding	1065.01	1.06066	0.152859	6.93883	3.95374e-12	1.47174e-11
ENSMUSG00000003099	ENSMUSG00000003099	Ppp5c	7	protein_coding	278.204	-0.604911	0.224646	-2.69273	0.00708702	0.0112213
ENSMUSG00000003119	ENSMUSG00000003119	Cdk12	11	protein_coding	14072.1	4.60223	0.104926	43.8616	0	0
ENSMUSG00000003123	ENSMUSG00000003123	Lipe	7	protein_coding	104.847	1.09888	0.297353	3.69554	0.000219417	0.000429537
ENSMUSG00000003131	ENSMUSG00000003131	Pafah1b2	9	protein_coding	1187.17	-1.1576	0.104872	-11.0382	2.5007e-28	1.75312e-27
ENSMUSG00000003134	ENSMUSG00000003134	Tbc1d8	1	protein_coding	90.448	0.196104	0.392323	0.499854	0.617178	0.658016
ENSMUSG00000003135	ENSMUSG00000003135	Cnot11	1	protein_coding	221.857	-0.952812	0.206443	-4.61538	3.92373e-06	9.26804e-06
ENSMUSG00000003153	ENSMUSG00000003153	Slc2a3	6	protein_coding	1325.08	-3.1129	0.584529	-5.32549	1.00682e-07	2.76181e-07
ENSMUSG00000003154	ENSMUSG00000003154	Foxj2	6	protein_coding	110.524	-0.676762	0.283618	-2.38617	0.0170248	0.025288
ENSMUSG00000003161	ENSMUSG00000003161	Sri	5	protein_coding	1185.37	0.68396	0.151581	4.51218	6.41644e-06	1.4823e-05
ENSMUSG00000003166	ENSMUSG00000003166	Dgcr2	16	protein_coding	267.405	-0.974825	0.220552	-4.41993	9.87335e-06	2.24521e-05
ENSMUSG00000003184	ENSMUSG00000003184	Irf3	7	protein_coding	223.048	-0.454952	0.181509	-2.5065	0.0121932	0.0185563
ENSMUSG00000003190	ENSMUSG00000003190	Bcl2l12	7	protein_coding	27.0281	-1.24246	0.483347	-2.57053	0.0101544	0.0156517
ENSMUSG00000003198	ENSMUSG00000003198	Zfp959	17	protein_coding	141.718	-0.12878	0.207237	-0.621414	0.534327	0.578755
ENSMUSG00000003199	ENSMUSG00000003199	Mpnd	17	protein_coding	56.12	-0.0906859	0.542383	-0.167199	0.867213	0.885269
ENSMUSG00000003200	ENSMUSG00000003200	Sh3gl1	17	protein_coding	428.47	-1.20604	0.149542	-8.06489	7.33036e-16	3.34863e-15
ENSMUSG00000003206	ENSMUSG00000003206	Ebi3	17	protein_coding	54.6657	-0.329979	0.435635	-0.757467	0.44877	0.495794
ENSMUSG00000003208	ENSMUSG00000003208	Yju2	17	protein_coding	105.073	-2.31159	0.311862	-7.41223	1.24193e-13	5.04603e-13
ENSMUSG00000003226	ENSMUSG00000003226	Ranbp2	10	protein_coding	15095.1	2.17774	0.171835	12.6734	8.30144e-37	7.10714e-36
ENSMUSG00000003228	ENSMUSG00000003228	Grk5	19	protein_coding	904.165	3.472	0.281145	12.3495	4.90192e-35	4.03254e-34
ENSMUSG00000003233	ENSMUSG00000003233	Dvl3	16	protein_coding	72.7192	-1.2844	0.282979	-4.53884	5.65648e-06	1.31338e-05
ENSMUSG00000003234	ENSMUSG00000003234	Abcf3	16	protein_coding	287.737	-0.284986	0.211184	-1.34947	0.177187	0.214249
ENSMUSG00000003235	ENSMUSG00000003235	Eif2b5	16	protein_coding	399.024	-1.72128	0.301483	-5.70939	1.13383e-08	3.32963e-08
ENSMUSG00000003269	ENSMUSG00000003269	Cyth2	7	protein_coding	324.264	-0.00907614	0.166672	-0.0544552	0.956572	0.962837
ENSMUSG00000003271	ENSMUSG00000003271	Sult2b1	7	protein_coding	2.76263	-2.48377	1.16326	-2.13517	0.0327468	0.0458662
ENSMUSG00000003282	ENSMUSG00000003282	Plag1	4	protein_coding	266.623	-3.4826	0.377612	-9.22269	2.89744e-20	1.57741e-19
ENSMUSG00000003283	ENSMUSG00000003283	Hck	2	protein_coding	270.244	9.92537	0.417477	23.7746	6.11533e-125	1.60505e-123
ENSMUSG00000003299	ENSMUSG00000003299	Mrpl4	9	protein_coding	261.377	0.0563584	0.204245	0.275936	0.782598	0.809699
ENSMUSG00000003308	ENSMUSG00000003308	Keap1	9	protein_coding	294.173	-0.101843	0.165946	-0.613713	0.539405	0.583582
ENSMUSG00000003316	ENSMUSG00000003316	Glg1	8	protein_coding	922.291	1.06193	0.204602	5.19025	2.10014e-07	5.6088e-07
ENSMUSG00000003344	ENSMUSG00000003344	Btbd2	10	protein_coding	108.188	-1.09273	0.289575	-3.77357	0.000160928	0.000319458
ENSMUSG00000003345	ENSMUSG00000003345	Csnk1g2	10	protein_coding	565.635	-0.89718	0.123944	-7.23861	4.53303e-13	1.7886e-12
ENSMUSG00000003346	ENSMUSG00000003346	Abhd17a	10	protein_coding	251.891	0.696539	0.23695	2.9396	0.00328636	0.00547693
ENSMUSG00000003348	ENSMUSG00000003348	Mob3a	10	protein_coding	1026.84	1.53299	0.164831	9.30039	1.39937e-20	7.72095e-20
ENSMUSG00000003355	ENSMUSG00000003355	Fkbp11	15	protein_coding	22.1797	-3.20015	0.896324	-3.5703	0.000356575	0.000680618
ENSMUSG00000003360	ENSMUSG00000003360	Ddx23	15	protein_coding	1002.17	0.0869792	0.111632	0.779159	0.435886	0.483062
ENSMUSG00000003363	ENSMUSG00000003363	Pld3	7	protein_coding	6149.53	5.27315	0.174538	30.2121	1.64105e-200	7.36813e-199
ENSMUSG00000003378	ENSMUSG00000003378	Grik5	7	protein_coding	103.425	-0.682497	0.297374	-2.29508	0.0217284	0.0315991
ENSMUSG00000003380	ENSMUSG00000003380	Rabac1	7	protein_coding	380.901	-0.417143	0.236903	-1.76082	0.0782694	0.101696
ENSMUSG00000003382	ENSMUSG00000003382	Etv3	3	protein_coding	235.505	-2.08285	0.315296	-6.60604	3.94749e-11	1.38309e-10
ENSMUSG00000003402	ENSMUSG00000003402	Prkcsh	9	protein_coding	714.736	-1.58419	0.195219	-8.11494	4.86025e-16	2.23686e-15
ENSMUSG00000003418	ENSMUSG00000003418	St8sia6	2	protein_coding	731.789	-9.37208	2.05677	-4.55671	5.19618e-06	1.21267e-05
ENSMUSG00000003420	ENSMUSG00000003420	Fcgrt	7	protein_coding	504.388	7.7775	0.619098	12.5626	3.38819e-36	2.86393e-35
ENSMUSG00000003421	ENSMUSG00000003421	Nosip	7	protein_coding	303.564	0.699222	0.151361	4.61957	3.84529e-06	9.09217e-06
ENSMUSG00000003423	ENSMUSG00000003423	Pih1d1	7	protein_coding	184.314	-0.720708	0.233837	-3.0821	0.00205546	0.0035278
ENSMUSG00000003429	ENSMUSG00000003429	Rps11	7	protein_coding	1886.82	-0.315031	0.145249	-2.1689	0.0300901	0.0424427
ENSMUSG00000003435	ENSMUSG00000003435	Supt5	7	protein_coding	940.549	-0.393236	0.208813	-1.8832	0.0596729	0.0794777
ENSMUSG00000003437	ENSMUSG00000003437	Paf1	7	protein_coding	257.14	-0.725834	0.170173	-4.26527	1.99658e-05	4.3982e-05
ENSMUSG00000003438	ENSMUSG00000003438	Timm50	7	protein_coding	212.2	-1.04309	0.237632	-4.38953	1.13597e-05	2.56569e-05
ENSMUSG00000003444	ENSMUSG00000003444	Med29	7	protein_coding	25.3389	-1.4632	0.480378	-3.04594	0.00231951	0.00395045
ENSMUSG00000003452	ENSMUSG00000003452	Bicd1	6	protein_coding	400.614	-4.53389	0.368142	-12.3156	7.46559e-35	6.11009e-34
ENSMUSG00000003458	ENSMUSG00000003458	Ncstn	1	protein_coding	711.2	-0.319079	0.139368	-2.28947	0.0220522	0.0320294
ENSMUSG00000003464	ENSMUSG00000003464	Pex19	1	protein_coding	3076.95	3.77499	0.121152	31.159	3.83045e-213	1.88387e-211
ENSMUSG00000003469	ENSMUSG00000003469	Phyhip	14	protein_coding	145.13	8.03608	0.608172	13.2135	7.33434e-40	6.71817e-39
ENSMUSG00000003500	ENSMUSG00000003500	Impdh1	6	protein_coding	371.501	-2.86284	0.259878	-11.0161	3.19677e-28	2.23522e-27
ENSMUSG00000003518	ENSMUSG00000003518	Dusp3	11	protein_coding	255.452	-1.94013	0.438727	-4.42219	9.77034e-06	2.224e-05
ENSMUSG00000003526	ENSMUSG00000003526	Prodh	16	protein_coding	161.378	-5.21027	0.538529	-9.67501	3.85058e-22	2.25284e-21
ENSMUSG00000003527	ENSMUSG00000003527	Ess2	16	protein_coding	129.293	-0.977178	0.193812	-5.04189	4.60953e-07	1.19105e-06
ENSMUSG00000003528	ENSMUSG00000003528	Slc25a1	16	protein_coding	428.815	-2.57431	0.27737	-9.28115	1.67657e-20	9.21219e-20
ENSMUSG00000003531	ENSMUSG00000003531	Dgcr6	16	protein_coding	58.0794	-1.72362	0.364937	-4.72305	2.32334e-06	5.61054e-06
ENSMUSG00000003541	ENSMUSG00000003541	Ier3	17	protein_coding	281.781	-2.30831	0.49813	-4.63395	3.58753e-06	8.5104e-06
ENSMUSG00000003545	ENSMUSG00000003545	Fosb	7	protein_coding	799.751	-1.43556	0.41704	-3.44227	0.000576855	0.0010724
ENSMUSG00000003546	ENSMUSG00000003546	Klc4	17	protein_coding	357.705	1.51114	0.225853	6.6908	2.2195e-11	7.91181e-11
ENSMUSG00000003549	ENSMUSG00000003549	Ercc1	7	protein_coding	65.0019	-0.927909	0.253958	-3.65378	0.000258403	0.000501313
ENSMUSG00000003555	ENSMUSG00000003555	Cyp17a1	19	protein_coding	1.6424	-1.72236	1.06658	-1.61484	0.106346	0.134693
ENSMUSG00000003573	ENSMUSG00000003573	Homer3	8	protein_coding	74.5543	-3.34382	0.537668	-6.21911	4.99982e-10	1.62367e-09
ENSMUSG00000003575	ENSMUSG00000003575	Crtc1	8	protein_coding	118.428	-0.830275	0.222122	-3.73793	0.00018554	0.000365456
ENSMUSG00000003581	ENSMUSG00000003581	Rnf215	11	protein_coding	99.3133	0.778053	0.243029	3.20148	0.00136721	0.00240863
ENSMUSG00000003585	ENSMUSG00000003585	Sec14l2	11	protein_coding	231.719	2.10849	0.735093	2.86833	0.00412648	0.00677392
ENSMUSG00000003604	ENSMUSG00000003604	Aven	2	protein_coding	83.1454	-1.95936	0.305853	-6.4062	1.49189e-10	5.02451e-10
ENSMUSG00000003617	ENSMUSG00000003617	Cp	3	protein_coding	55.9424	4.03237	0.325934	12.3718	3.71602e-35	3.07119e-34
ENSMUSG00000003623	ENSMUSG00000003623	Crot	5	protein_coding	359.729	-2.094	0.203467	-10.2916	7.68931e-25	4.88109e-24
ENSMUSG00000003644	ENSMUSG00000003644	Rps6ka1	4	protein_coding	1730.06	2.16421	0.114441	18.9112	9.22378e-80	1.52939e-78
ENSMUSG00000003660	ENSMUSG00000003660	Snrnp200	2	protein_coding	2450.26	-0.693539	0.146661	-4.72887	2.25771e-06	5.45948e-06
ENSMUSG00000003662	ENSMUSG00000003662	Ciao1	2	protein_coding	679.365	2.01916	0.101041	19.9835	7.66274e-89	1.40945e-87
ENSMUSG00000003680	ENSMUSG00000003680	Taf6l	19	protein_coding	66.8546	-0.254696	0.247589	-1.0287	0.303619	0.348804
ENSMUSG00000003721	ENSMUSG00000003721	Insig2	1	protein_coding	90.2214	0.469766	0.212719	2.20838	0.0272176	0.0387431
ENSMUSG00000003731	ENSMUSG00000003731	Kpna6	4	protein_coding	658.077	0.314252	0.138696	2.26576	0.0234661	0.0338583
ENSMUSG00000003746	ENSMUSG00000003746	Man1a	10	protein_coding	1039.3	1.16791	0.409928	2.84907	0.00438477	0.00716335
ENSMUSG00000003752	ENSMUSG00000003752	Itpkc	7	protein_coding	41.2152	1.03835	0.306899	3.38337	0.000716017	0.00131504
ENSMUSG00000003762	ENSMUSG00000003762	Coq8b	7	protein_coding	59.8296	-0.663959	0.32059	-2.07105	0.0383539	0.0529906
ENSMUSG00000003778	ENSMUSG00000003778	Brd8	18	protein_coding	1384.61	0.577527	0.152489	3.78735	0.000152265	0.000303126
ENSMUSG00000003779	ENSMUSG00000003779	Kif20a	18	protein_coding	537.388	1.01986	0.195059	5.22847	1.70921e-07	4.60009e-07
ENSMUSG00000003808	ENSMUSG00000003808	Farsa	8	protein_coding	815.595	-0.273267	0.120898	-2.26032	0.0238017	0.034296
ENSMUSG00000003809	ENSMUSG00000003809	Gcdh	8	protein_coding	205.802	1.38667	0.135531	10.2313	1.43544e-24	9.04735e-24
ENSMUSG00000003810	ENSMUSG00000003810	Mast2	4	protein_coding	550.012	1.00838	0.245243	4.11175	3.92664e-05	8.37404e-05
ENSMUSG00000003812	ENSMUSG00000003812	Dnase2a	8	protein_coding	832.082	1.38552	0.209184	6.62343	3.50955e-11	1.23289e-10
ENSMUSG00000003813	ENSMUSG00000003813	Rad23a	8	protein_coding	48384.6	8.4142	0.15215	55.3018	0	0
ENSMUSG00000003814	ENSMUSG00000003814	Calr	8	protein_coding	16291.9	1.15739	0.173609	6.66663	2.61744e-11	9.28478e-11
ENSMUSG00000003824	ENSMUSG00000003824	Syce2	8	protein_coding	195.761	-0.954143	0.319882	-2.9828	0.00285624	0.00480419
ENSMUSG00000003847	ENSMUSG00000003847	Nfat5	8	protein_coding	587.493	-1.70778	0.161637	-10.5655	4.30651e-26	2.84443e-25
ENSMUSG00000003848	ENSMUSG00000003848	Nob1	8	protein_coding	187.343	-2.14683	0.284661	-7.54172	4.63827e-14	1.92717e-13
ENSMUSG00000003849	ENSMUSG00000003849	Nqo1	8	protein_coding	1007.18	2.62419	0.393971	6.66086	2.72226e-11	9.63307e-11
ENSMUSG00000003863	ENSMUSG00000003863	Ppfia3	7	protein_coding	3.10834	-2.64607	1.06639	-2.48134	0.0130889	0.0198212
ENSMUSG00000003865	ENSMUSG00000003865	Gys1	7	protein_coding	93.0198	-1.57395	0.332477	-4.73402	2.2012e-06	5.32687e-06
ENSMUSG00000003868	ENSMUSG00000003868	Ruvbl2	7	protein_coding	362.626	-1.87601	0.222069	-8.44788	2.9665e-17	1.44651e-16
ENSMUSG00000003872	ENSMUSG00000003872	Lin7b	7	protein_coding	2.6244	-2.40437	1.14883	-2.09288	0.0363595	0.0504532
ENSMUSG00000003873	ENSMUSG00000003873	Bax	7	protein_coding	600.353	0.821236	0.339596	2.41827	0.0155944	0.023291
ENSMUSG00000003882	ENSMUSG00000003882	Il7r	15	protein_coding	106.901	-4.46371	0.909272	-4.90911	9.1492e-07	2.29469e-06
ENSMUSG00000003923	ENSMUSG00000003923	Tfam	10	protein_coding	238.877	-1.80596	0.182481	-9.89671	4.30212e-23	2.58905e-22
ENSMUSG00000003929	ENSMUSG00000003929	Zfp81	17	protein_coding	122.441	-1.29205	0.31573	-4.09226	4.27183e-05	9.08475e-05
ENSMUSG00000003934	ENSMUSG00000003934	Efnb3	11	protein_coding	13.1012	1.5873	0.527193	3.01086	0.00260512	0.00440358
ENSMUSG00000003948	ENSMUSG00000003948	Mmd	11	protein_coding	64.7769	-0.62912	0.407045	-1.54558	0.122207	0.152558
ENSMUSG00000003949	ENSMUSG00000003949	Hlf	11	protein_coding	654.531	-10.3669	1.04243	-9.94491	2.6541e-23	1.60815e-22
ENSMUSG00000003955	ENSMUSG00000003955	Fam162a	16	protein_coding	116.512	-1.83156	0.369735	-4.9537	7.28146e-07	1.84273e-06
ENSMUSG00000003970	ENSMUSG00000003970	Rpl8	15	protein_coding	17709.9	1.90454	0.101685	18.7297	2.8333e-78	4.61645e-77
ENSMUSG00000003992	ENSMUSG00000003992	Ssbp2	13	protein_coding	3053.39	3.98933	0.18004	22.158	8.72509e-109	1.98664e-107
ENSMUSG00000004018	ENSMUSG00000004018	Fancl	11	protein_coding	443.793	3.2209	0.195521	16.4734	5.69441e-61	7.38794e-60
ENSMUSG00000004032	ENSMUSG00000004032	Gstm5	3	protein_coding	412.344	5.41915	0.731848	7.40475	1.31396e-13	5.33324e-13
ENSMUSG00000004040	ENSMUSG00000004040	Stat3	11	protein_coding	871.872	-1.96724	0.194672	-10.1054	5.22597e-24	3.22642e-23
ENSMUSG00000004043	ENSMUSG00000004043	Stat5a	11	protein_coding	460.593	-2.81051	0.33367	-8.423	3.66959e-17	1.78174e-16
ENSMUSG00000004044	ENSMUSG00000004044	Cavin1	11	protein_coding	36.8782	-0.0909928	0.692465	-0.131404	0.895456	0.909684
ENSMUSG00000004054	ENSMUSG00000004054	Map3k11	19	protein_coding	296.529	0.702818	0.213007	3.2995	0.000968576	0.00174265
ENSMUSG00000004056	ENSMUSG00000004056	Akt2	7	protein_coding	7380.11	4.14476	0.104064	39.8289	0	0
ENSMUSG00000004069	ENSMUSG00000004069	Dnaja3	16	protein_coding	278.238	-0.923496	0.196261	-4.70546	2.53297e-06	6.09194e-06
ENSMUSG00000004070	ENSMUSG00000004070	Hmox2	16	protein_coding	175.233	-0.0643235	0.225503	-0.285244	0.775457	0.803299
ENSMUSG00000004071	ENSMUSG00000004071	Cdip1	16	protein_coding	145.294	-2.16706	0.388728	-5.57475	2.47879e-08	7.09418e-08
ENSMUSG00000004085	ENSMUSG00000004085	Map3k20	2	protein_coding	1517.52	1.90879	0.205966	9.26751	1.90548e-20	1.0427e-19
ENSMUSG00000004096	ENSMUSG00000004096	Cwc15	9	protein_coding	1443.79	1.65209	0.115117	14.3514	1.04396e-46	1.08214e-45
ENSMUSG00000004099	ENSMUSG00000004099	Dnmt1	9	protein_coding	4166.04	0.575606	0.156397	3.68043	0.000232844	0.000454707
ENSMUSG00000004100	ENSMUSG00000004100	Ppan	9	protein_coding	262.423	-2.14631	0.227062	-9.45255	3.30681e-21	1.87566e-20
ENSMUSG00000004105	ENSMUSG00000004105	Angptl2	2	protein_coding	23.968	-1.29948	0.810294	-1.60371	0.108777	0.137489
ENSMUSG00000004110	ENSMUSG00000004110	Cacna1e	1	protein_coding	16.8776	3.50827	0.614194	5.712	1.11656e-08	3.28071e-08
ENSMUSG00000004127	ENSMUSG00000004127	Trmt10a	3	protein_coding	181.003	0.914675	0.178598	5.12142	3.03246e-07	7.9735e-07
ENSMUSG00000004207	ENSMUSG00000004207	Psap	10	protein_coding	6609.97	2.83157	0.173021	16.3655	3.37494e-60	4.33991e-59
ENSMUSG00000004221	ENSMUSG00000004221	Ikbkg	X	protein_coding	3187.93	3.3339	0.1602	20.8109	3.44843e-96	6.87278e-95
ENSMUSG00000004233	ENSMUSG00000004233	Wars2	3	protein_coding	82.8017	-1.22332	0.267999	-4.56467	5.00289e-06	1.1691e-05
ENSMUSG00000004263	ENSMUSG00000004263	Atn1	6	protein_coding	2.51452	-2.3405	1.04726	-2.23489	0.0254248	0.0364344
ENSMUSG00000004264	ENSMUSG00000004264	Phb2	6	protein_coding	604.032	-1.20674	0.179446	-6.72482	1.75805e-11	6.31619e-11
ENSMUSG00000004266	ENSMUSG00000004266	Ptpn6	6	protein_coding	551.272	-0.51472	0.212289	-2.42462	0.0153244	0.0229264
ENSMUSG00000004267	ENSMUSG00000004267	Eno2	6	protein_coding	8.14141	-3.37765	1.29325	-2.61176	0.00900788	0.0140224
ENSMUSG00000004268	ENSMUSG00000004268	Emg1	6	protein_coding	565.587	-0.219406	0.158928	-1.38054	0.16742	0.203362
ENSMUSG00000004270	ENSMUSG00000004270	Lpcat3	6	protein_coding	900.736	0.518116	0.293078	1.76784	0.0770874	0.100331
ENSMUSG00000004285	ENSMUSG00000004285	Atp6v1f	6	protein_coding	1926.98	2.59532	0.208156	12.4681	1.11385e-35	9.30185e-35
ENSMUSG00000004317	ENSMUSG00000004317	Clcn5	X	protein_coding	99.0147	-1.36476	0.404077	-3.37748	0.000731542	0.00134171
ENSMUSG00000004319	ENSMUSG00000004319	Clcn3	8	protein_coding	21558.9	4.82426	0.256504	18.8077	6.52559e-79	1.07199e-77
ENSMUSG00000004328	ENSMUSG00000004328	Hif3a	7	protein_coding	44.8442	-2.18861	0.592877	-3.69151	0.00022293	0.000436254
ENSMUSG00000004347	ENSMUSG00000004347	Pde1c	6	protein_coding	40.31	-5.75221	1.37165	-4.19365	2.74505e-05	5.95848e-05
ENSMUSG00000004356	ENSMUSG00000004356	Utp20	10	protein_coding	521.42	-2.39365	0.211097	-11.3391	8.40386e-30	6.14208e-29
ENSMUSG00000004359	ENSMUSG00000004359	Spic	10	protein_coding	281.539	11.6595	0.682838	17.0751	2.27546e-65	3.13542e-64
ENSMUSG00000004364	ENSMUSG00000004364	Cul3	1	protein_coding	4534.18	2.17191	0.15135	14.3502	1.06187e-46	1.09999e-45
ENSMUSG00000004383	ENSMUSG00000004383	Large1	8	protein_coding	63.9634	0.461653	0.842882	0.547708	0.583892	0.626498
ENSMUSG00000004393	ENSMUSG00000004393	Ddx56	11	protein_coding	257.68	-2.07878	0.188486	-11.0288	2.77519e-28	1.94385e-27
ENSMUSG00000004394	ENSMUSG00000004394	Tmed4	11	protein_coding	211.753	-1.33056	0.180449	-7.37358	1.66112e-13	6.70149e-13
ENSMUSG00000004446	ENSMUSG00000004446	Bid	6	protein_coding	189.07	-1.03667	0.456463	-2.27109	0.0231412	0.033456
ENSMUSG00000004451	ENSMUSG00000004451	Ralb	1	protein_coding	255.057	-1.0806	0.429791	-2.51425	0.0119285	0.0181811
ENSMUSG00000004455	ENSMUSG00000004455	Ppp1cc	5	protein_coding	914.301	0.294335	0.129905	2.26578	0.0234651	0.0338583
ENSMUSG00000004460	ENSMUSG00000004460	Dnajb11	16	protein_coding	827.939	-0.647013	0.28455	-2.27381	0.0229774	0.0332432
ENSMUSG00000004462	ENSMUSG00000004462	Tbccd1	16	protein_coding	429.534	2.18333	0.120707	18.0878	3.97336e-73	6.11851e-72
ENSMUSG00000004473	ENSMUSG00000004473	Clec11a	7	protein_coding	49.5484	-2.97064	0.825246	-3.5997	0.000318584	0.000611534
ENSMUSG00000004500	ENSMUSG00000004500	Zfp324	7	protein_coding	54.8206	-1.81487	0.510268	-3.5567	0.000375536	0.000714762
ENSMUSG00000004508	ENSMUSG00000004508	Gab2	7	protein_coding	552.057	-1.78108	0.229558	-7.75873	8.57854e-15	3.71094e-14
ENSMUSG00000004530	ENSMUSG00000004530	Coro1c	5	protein_coding	541.888	-1.62454	0.278387	-5.83554	5.36179e-09	1.61521e-08
ENSMUSG00000004535	ENSMUSG00000004535	Tax1bp1	6	protein_coding	103138	5.31471	0.152431	34.8664	2.40168e-266	1.59952e-264
ENSMUSG00000004552	ENSMUSG00000004552	Ctse	1	protein_coding	24593.7	9.62884	0.896049	10.7459	6.1968e-27	4.17755e-26
ENSMUSG00000004558	ENSMUSG00000004558	Ndrg2	14	protein_coding	36.0662	-2.11227	1.15868	-1.823	0.0683031	0.0898565
ENSMUSG00000004561	ENSMUSG00000004561	Mettl17	14	protein_coding	70.999	-2.98763	0.425711	-7.01799	2.2509e-12	8.50752e-12
ENSMUSG00000004562	ENSMUSG00000004562	Arhgef40	14	protein_coding	46.171	-1.65845	0.791586	-2.0951	0.036162	0.0502183
ENSMUSG00000004565	ENSMUSG00000004565	Pnpla6	8	protein_coding	600.283	1.34847	0.156755	8.60242	7.80519e-18	3.90969e-17
ENSMUSG00000004567	ENSMUSG00000004567	Mcoln1	8	protein_coding	475.162	1.55286	0.145711	10.6572	1.61467e-26	1.07627e-25
ENSMUSG00000004568	ENSMUSG00000004568	Arhgef18	8	protein_coding	493.149	-3.28318	0.4352	-7.54407	4.55529e-14	1.89318e-13
ENSMUSG00000004591	ENSMUSG00000004591	Pkn2	3	protein_coding	20374.1	5.22716	0.189216	27.6253	5.52944e-168	2.04589e-166
ENSMUSG00000004609	ENSMUSG00000004609	Cd33	7	protein_coding	73.4508	1.68445	0.831506	2.02578
ENSMUSG00000004610	ENSMUSG00000004610	Etfb	7	protein_coding	97.2254	-1.20366	0.332152	-3.62382	0.000290282	0.000559897
ENSMUSG00000004612	ENSMUSG00000004612	Nkg7	7	protein_coding	253.759	-2.61655	0.635899	-4.11472	3.87643e-05	8.27138e-05
ENSMUSG00000004626	ENSMUSG00000004626	Stxbp2	8	protein_coding	856.74	-0.942519	0.115942	-8.12923	4.32038e-16	1.99644e-15
ENSMUSG00000004631	ENSMUSG00000004631	Sgce	6	protein_coding	48.2554	-3.28474	0.797955	-4.11645	3.8476e-05	8.21204e-05
ENSMUSG00000004633	ENSMUSG00000004633	Chn2	6	protein_coding	102.489	-2.20942	0.504489	-4.37951	1.18945e-05	2.68003e-05
ENSMUSG00000004637	ENSMUSG00000004637	Wwox	8	protein_coding	102.871	-1.90301	0.270737	-7.02902	2.07991e-12	7.87803e-12
ENSMUSG00000004642	ENSMUSG00000004642	Slbp	5	protein_coding	1044.89	1.09051	0.191246	5.70213	1.18317e-08	3.46941e-08
ENSMUSG00000004655	ENSMUSG00000004655	Aqp1	6	protein_coding	9098.87	10.3007	0.370412	27.8089	3.38745e-170	1.26803e-168
ENSMUSG00000004661	ENSMUSG00000004661	Arid3b	9	protein_coding	77.6967	-3.83589	0.552296	-6.94534	3.77542e-12	1.40733e-11
ENSMUSG00000004665	ENSMUSG00000004665	Cnn2	10	protein_coding	342.326	-0.881984	0.228237	-3.86434	0.000111392	0.000225464
ENSMUSG00000004667	ENSMUSG00000004667	Polr2e	10	protein_coding	232.995	-0.831585	0.192389	-4.32241	1.54333e-05	3.43957e-05
ENSMUSG00000004668	ENSMUSG00000004668	Abca13	11	protein_coding	101.707	4.43343	0.387162	11.4511	2.32201e-30	1.7159e-29
ENSMUSG00000004677	ENSMUSG00000004677	Myo9b	8	protein_coding	1172.68	-0.108871	0.121897	-0.893139	0.371783	0.418786
ENSMUSG00000004698	ENSMUSG00000004698	Hdac9	12	protein_coding	116.961	-0.685148	0.790172	-0.867088	0.385894	0.433246
ENSMUSG00000004707	ENSMUSG00000004707	Ly9	1	protein_coding	168.723	4.29577	0.642827	6.68263	2.34695e-11	8.35493e-11
ENSMUSG00000004709	ENSMUSG00000004709	Cd244a	1	protein_coding	68.6698	-1.58916	0.849412	-1.87089
ENSMUSG00000004730	ENSMUSG00000004730	Adgre1	17	protein_coding	757.382	6.91884	1.15452	5.99282
ENSMUSG00000004748	ENSMUSG00000004748	Mtfp1	11	protein_coding	28.9381	-0.0940526	0.335056	-0.280707	0.778935	0.806432
ENSMUSG00000004768	ENSMUSG00000004768	Rab23	1	protein_coding	33.3305	0.487171	0.399661	1.21896	0.222859	0.263436
ENSMUSG00000004771	ENSMUSG00000004771	Rab11a	9	protein_coding	2704.47	2.42122	0.226001	10.7133	8.81215e-27	5.91821e-26
ENSMUSG00000004788	ENSMUSG00000004788	Eif2b2	12	protein_coding	244.989	-0.891842	0.163546	-5.45316	4.94834e-08	1.3864e-07
ENSMUSG00000004789	ENSMUSG00000004789	Dlst	12	protein_coding	2312.98	1.06301	0.0697977	15.2298	2.24108e-52	2.56784e-51
ENSMUSG00000004798	ENSMUSG00000004798	Ulk2	11	protein_coding	416.303	0.172417	0.201124	0.857265	0.391299	0.438452
ENSMUSG00000004815	ENSMUSG00000004815	Dgkq	5	protein_coding	94.206	-0.834722	0.233907	-3.56861	0.000358877	0.000684767
ENSMUSG00000004843	ENSMUSG00000004843	Chmp2b	16	protein_coding	248.536	-2.66272	0.245716	-10.8366	2.30958e-27	1.57726e-26
ENSMUSG00000004846	ENSMUSG00000004846	Plod3	5	protein_coding	186.445	-1.06839	0.302625	-3.53041	0.000414919	0.00078551
ENSMUSG00000004849	ENSMUSG00000004849	Ap1s1	5	protein_coding	234.277	-1.74777	0.326744	-5.34906	8.84128e-08	2.43444e-07
ENSMUSG00000004865	ENSMUSG00000004865	Srpk1	17	protein_coding	732.438	-1.80699	0.214177	-8.43694	3.25747e-17	1.58501e-16
ENSMUSG00000004880	ENSMUSG00000004880	Lbr	1	protein_coding	5259.91	2.00852	0.101284	19.8306	1.62054e-87	2.92357e-86
ENSMUSG00000004895	ENSMUSG00000004895	Prcc	3	protein_coding	598.597	1.5501	0.120893	12.8221	1.23288e-37	1.07744e-36
ENSMUSG00000004896	ENSMUSG00000004896	Mettl25b	3	protein_coding	135.044	0.0940692	0.246255	0.381999	0.702462	0.737747
ENSMUSG00000004897	ENSMUSG00000004897	Hdgf	3	protein_coding	2858.36	-0.177552	0.11695	-1.51818	0.128969	0.160248
ENSMUSG00000004902	ENSMUSG00000004902	Slc25a18	6	protein_coding	47.6049	1.45633	0.281247	5.17812	2.24134e-07	5.96099e-07
ENSMUSG00000004929	ENSMUSG00000004929	Thop1	10	protein_coding	215.341	-1.55541	0.250681	-6.20476	5.47821e-10	1.77291e-09
ENSMUSG00000004931	ENSMUSG00000004931	Apba3	10	protein_coding	76.9262	-1.13228	0.339507	-3.33506	0.00085282	0.00154833
ENSMUSG00000004933	ENSMUSG00000004933	Matk	10	protein_coding	34.5953	-1.43805	0.419356	-3.42919	0.000605375	0.00112241
ENSMUSG00000004934	ENSMUSG00000004934	Pias4	10	protein_coding	320.543	2.25977	0.159085	14.2048	8.55418e-46	8.70891e-45
ENSMUSG00000004936	ENSMUSG00000004936	Map2k1	9	protein_coding	454.495	0.0771187	0.171884	0.448666	0.653673	0.69233
ENSMUSG00000004937	ENSMUSG00000004937	Sgta	10	protein_coding	975.563	1.89503	0.132892	14.2599	3.8905e-46	3.99652e-45
ENSMUSG00000004945	ENSMUSG00000004945	Tmem242	17	protein_coding	178.98	-0.717414	0.229341	-3.12815	0.00175909	0.00305158
ENSMUSG00000004947	ENSMUSG00000004947	Dtx2	5	protein_coding	62.6568	-0.993196	0.308505	-3.21938	0.00128466	0.00227298
ENSMUSG00000004952	ENSMUSG00000004952	Rasa4	5	protein_coding	44.6854	2.71548	0.404912	6.70635	1.99556e-11	7.14378e-11
ENSMUSG00000004961	ENSMUSG00000004961	Syt5	7	protein_coding	275.275	6.79018	0.801293	8.47403	2.37037e-17	1.16007e-16
ENSMUSG00000004980	ENSMUSG00000004980	Hnrnpa2b1	6	protein_coding	5534.66	-0.98141	0.106727	-9.1955	3.73258e-20	2.0238e-19
ENSMUSG00000004988	ENSMUSG00000004988	Fxyd4	6	protein_coding	2.82033	-1.45016	1.02041	-1.42115	0.155274	0.189806
ENSMUSG00000004994	ENSMUSG00000004994	Yju2b	8	protein_coding	46.6691	-0.42168	0.285669	-1.47611	0.139913	0.17256
ENSMUSG00000004996	ENSMUSG00000004996	Mri1	8	protein_coding	197.517	-1.72454	0.254602	-6.77344	1.25753e-11	4.56411e-11
ENSMUSG00000005034	ENSMUSG00000005034	Prkacb	3	protein_coding	949.291	-2.6808	0.22713	-11.8029	3.7697e-32	2.89826e-31
ENSMUSG00000005043	ENSMUSG00000005043	Sgsh	11	protein_coding	22.6384	2.02492	0.744495	2.71985	0.00653116	0.0104071
ENSMUSG00000005045	ENSMUSG00000005045	Chd5	4	protein_coding	9.52301	-4.26426	1.08067	-3.94593	7.94915e-05	0.00016382
ENSMUSG00000005054	ENSMUSG00000005054	Cstb	10	protein_coding	163.338	-0.179005	0.372651	-0.480356	0.630974	0.67156
ENSMUSG00000005057	ENSMUSG00000005057	Sh2b2	5	protein_coding	9.53794	1.30038	0.587727	2.21256	0.0269278	0.0383785
ENSMUSG00000005069	ENSMUSG00000005069	Pex5	6	protein_coding	395.149	-0.863863	0.215885	-4.0015	6.29434e-05	0.000131069
ENSMUSG00000005078	ENSMUSG00000005078	Jkamp	12	protein_coding	64.1802	-1.35581	0.280697	-4.83014	1.36435e-06	3.36798e-06
ENSMUSG00000005087	ENSMUSG00000005087	Cd44	2	protein_coding	2372.02	-2.98274	0.31643	-9.42625	4.2502e-21	2.40054e-20
ENSMUSG00000005089	ENSMUSG00000005089	Slc1a2	2	protein_coding	1.81217	-1.86827	1.13676	-1.64351	0.100278	0.127676
ENSMUSG00000005102	ENSMUSG00000005102	Eif2ak4	2	protein_coding	358.644	-1.90949	0.164925	-11.5779	5.33305e-31	4.0058e-30
ENSMUSG00000005103	ENSMUSG00000005103	Wdr1	5	protein_coding	2078.21	-1.08194	0.207184	-5.22212	1.76889e-07	4.75511e-07
ENSMUSG00000005107	ENSMUSG00000005107	Slc2a9	5	protein_coding	81.6031	-4.21609	0.596275	-7.07072	1.54132e-12	5.87142e-12
ENSMUSG00000005125	ENSMUSG00000005125	Ndrg1	15	protein_coding	170.302	-3.40773	0.339253	-10.0448	9.68434e-24	5.92628e-23
ENSMUSG00000005131	ENSMUSG00000005131	4930550C14Rik	9	protein_coding	370.667	5.73174	0.403785	14.1951	9.83147e-46	9.99022e-45
ENSMUSG00000005142	ENSMUSG00000005142	Man2b1	8	protein_coding	1639.93	-0.861518	0.202005	-4.26484	2.0005e-05	4.40622e-05
ENSMUSG00000005148	ENSMUSG00000005148	Klf5	14	protein_coding	48.959	2.19591	0.802911	2.73493	0.00623927	0.00997184
ENSMUSG00000005150	ENSMUSG00000005150	Wdr83	8	protein_coding	87.3299	-1.49513	0.256749	-5.82332	5.7689e-09	1.7323e-08
ENSMUSG00000005161	ENSMUSG00000005161	Prdx2	8	protein_coding	187661	8.6683	0.134206	64.5895	0	0
ENSMUSG00000005198	ENSMUSG00000005198	Polr2a	11	protein_coding	920.938	1.32591	0.228707	5.79742	6.73426e-09	2.01122e-08
ENSMUSG00000005204	ENSMUSG00000005204	Senp3	11	protein_coding	420.52	-0.756886	0.146177	-5.17787	2.24433e-07	5.96796e-07
ENSMUSG00000005233	ENSMUSG00000005233	Spc25	2	protein_coding	454.953	1.54636	0.207959	7.4359	1.0386e-13	4.24793e-13
ENSMUSG00000005262	ENSMUSG00000005262	Ufd1	16	protein_coding	987.65	1.75974	0.0950196	18.5198	1.43078e-76	2.29614e-75
ENSMUSG00000005299	ENSMUSG00000005299	Letm1	5	protein_coding	381.102	-0.705028	0.175072	-4.02707	5.64755e-05	0.000118325
ENSMUSG00000005312	ENSMUSG00000005312	Ubqln1	13	protein_coding	1129.94	0.984284	0.125049	7.87121	3.51237e-15	1.55216e-14
ENSMUSG00000005338	ENSMUSG00000005338	Cadm3	1	protein_coding	398.689	2.6701	0.706456	3.77956	0.000157103	0.000312291
ENSMUSG00000005339	ENSMUSG00000005339	Fcer1a	1	protein_coding	1413.73	-10.3225	1.81071	-5.70082	1.19236e-08	3.49507e-08
ENSMUSG00000005354	ENSMUSG00000005354	Txn2	15	protein_coding	2884.93	3.73299	0.194186	19.2238	2.34035e-82	3.99659e-81
ENSMUSG00000005360	ENSMUSG00000005360	Slc1a3	15	protein_coding	52.7961	6.63809	0.544581	12.1894	3.54201e-34	2.86081e-33
ENSMUSG00000005362	ENSMUSG00000005362	Crbn	6	protein_coding	774.422	0.743855	0.172819	4.30424	1.67556e-05	3.72026e-05
ENSMUSG00000005370	ENSMUSG00000005370	Msh6	17	protein_coding	782.999	-1.15228	0.200787	-5.73881	9.53463e-09	2.81547e-08
ENSMUSG00000005371	ENSMUSG00000005371	Fbxo11	17	protein_coding	243.541	-1.15798	0.203858	-5.68034	1.34426e-08	3.9245e-08
ENSMUSG00000005374	ENSMUSG00000005374	Tbl2	5	protein_coding	162.779	-1.2178	0.23022	-5.28974	1.22492e-07	3.33604e-07
ENSMUSG00000005378	ENSMUSG00000005378	Bud23	5	protein_coding	200.261	-1.17568	0.235482	-4.99268	5.95483e-07	1.52072e-06
ENSMUSG00000005410	ENSMUSG00000005410	Mcm5	8	protein_coding	1921.87	0.48397	0.20862	2.31987	0.020348	0.0297381
ENSMUSG00000005413	ENSMUSG00000005413	Hmox1	8	protein_coding	2843.56	7.52006	0.434864	17.2929	5.32009e-67	7.57225e-66
ENSMUSG00000005417	ENSMUSG00000005417	Mprip	11	protein_coding	576.592	-0.806427	0.125139	-6.44424	1.16185e-10	3.9312e-10
ENSMUSG00000005442	ENSMUSG00000005442	Cic	7	protein_coding	828.409	0.0794443	0.136705	0.581138	0.561147	0.604691
ENSMUSG00000005447	ENSMUSG00000005447	Pafah1b3	7	protein_coding	34.7222	-2.4542	0.814844	-3.01187	0.00259643	0.00439121
ENSMUSG00000005465	ENSMUSG00000005465	Il27ra	8	protein_coding	140.158	-6.97982	0.992405	-7.03324	2.01796e-12	7.65425e-12
ENSMUSG00000005469	ENSMUSG00000005469	Prkaca	8	protein_coding	241.576	-1.44864	0.224499	-6.45278	1.09814e-10	3.72195e-10
ENSMUSG00000005470	ENSMUSG00000005470	Asf1b	8	protein_coding	552.435	1.70242	0.152798	11.1416	7.86603e-29	5.58803e-28
ENSMUSG00000005474	ENSMUSG00000005474	Myl10	5	protein_coding	37.0115	-6.22269	1.69822	-3.66423
ENSMUSG00000005481	ENSMUSG00000005481	Ddx39a	8	protein_coding	1051.23	0.364969	0.181668	2.00899	0.0445385	0.0607842
ENSMUSG00000005483	ENSMUSG00000005483	Dnajb1	8	protein_coding	981.169	1.26032	0.158129	7.97017	1.58462e-15	7.15494e-15
ENSMUSG00000005493	ENSMUSG00000005493	Msh4	3	protein_coding	11.2768	2.00561	0.521061	3.84909	0.000118558	0.000239332
ENSMUSG00000005501	ENSMUSG00000005501	Usp40	1	protein_coding	445.16	-0.441784	0.211844	-2.08543	0.0370306	0.0512821
ENSMUSG00000005505	ENSMUSG00000005505	Kbtbd4	2	protein_coding	48.831	-0.423069	0.276181	-1.53185	0.125558	0.156322
ENSMUSG00000005506	ENSMUSG00000005506	Celf1	2	protein_coding	3216.88	2.33207	0.129007	18.077	4.83525e-73	7.42427e-72
ENSMUSG00000005510	ENSMUSG00000005510	Ndufs3	2	protein_coding	358.999	0.355484	0.152758	2.3271	0.0199598	0.0292239
ENSMUSG00000005514	ENSMUSG00000005514	Por	5	protein_coding	1159.5	-2.35012	0.161914	-14.5146	9.79764e-48	1.03234e-46
ENSMUSG00000005533	ENSMUSG00000005533	Igf1r	7	protein_coding	627.087	-4.02073	0.423289	-9.49878	2.12357e-21	1.21096e-20
ENSMUSG00000005534	ENSMUSG00000005534	Insr	8	protein_coding	640.681	-0.219773	0.291439	-0.754095	0.450792	0.497787
ENSMUSG00000005566	ENSMUSG00000005566	Trim28	7	protein_coding	6973.14	2.0317	0.137024	14.8273	9.75989e-50	1.06196e-48
ENSMUSG00000005575	ENSMUSG00000005575	Ube2m	7	protein_coding	8055.72	4.33905	0.183465	23.6506	1.16448e-123	3.03638e-122
ENSMUSG00000005580	ENSMUSG00000005580	Adcy9	16	protein_coding	75.5191	-0.839346	0.625229	-1.34246	0.179446	0.216702
ENSMUSG00000005583	ENSMUSG00000005583	Mef2c	13	protein_coding	1831.19	-5.75797	0.551393	-10.4426	1.58439e-25	1.02779e-24
ENSMUSG00000005609	ENSMUSG00000005609	Ctr9	7	protein_coding	841.464	0.697723	0.128267	5.43962	5.33958e-08	1.4934e-07
ENSMUSG00000005610	ENSMUSG00000005610	Eif4g2	7	protein_coding	18010.1	1.97035	0.150007	13.135	2.07379e-39	1.87698e-38
ENSMUSG00000005611	ENSMUSG00000005611	Irag1	7	protein_coding	630.678	-7.50655	1.21759	-6.16511	7.04356e-10	2.25801e-09
ENSMUSG00000005615	ENSMUSG00000005615	Pcyt1a	16	protein_coding	3281.8	2.48508	0.235874	10.5356	5.91904e-26	3.89501e-25
ENSMUSG00000005621	ENSMUSG00000005621	Zfp592	7	protein_coding	652.459	0.494331	0.172934	2.8585	0.00425649	0.00697159
ENSMUSG00000005625	ENSMUSG00000005625	Psmd4	3	protein_coding	12948.7	4.63938	0.144991	31.9977	1.17308e-224	6.14773e-223
ENSMUSG00000005628	ENSMUSG00000005628	Tmod4	3	protein_coding	5.46285	-1.38726	0.886814	-1.56432	0.117741	0.147548
ENSMUSG00000005640	ENSMUSG00000005640	Insrr	3	protein_coding	2.39995	-0.436322	1.12452	-0.388007	0.698011	0.733772
ENSMUSG00000005656	ENSMUSG00000005656	Snx6	12	protein_coding	383.505	-1.06696	0.161338	-6.61321	3.76063e-11	1.31965e-10
ENSMUSG00000005667	ENSMUSG00000005667	Mthfd2	6	protein_coding	14779	6.81046	0.250424	27.1957	7.29943e-163	2.56991e-161
ENSMUSG00000005672	ENSMUSG00000005672	Kit	5	protein_coding	725.969	-4.99041	1.0845	-4.60158	4.19305e-06	9.86485e-06
ENSMUSG00000005674	ENSMUSG00000005674	Tomm40l	1	protein_coding	25.2048	-1.31284	0.434991	-3.01808	0.00254384	0.00430545
ENSMUSG00000005681	ENSMUSG00000005681	Apoa2	1	protein_coding	1.81124	-1.86848	1.09077	-1.71299	0.0867141	0.111588
ENSMUSG00000005682	ENSMUSG00000005682	Pan2	10	protein_coding	360.346	0.607131	0.164154	3.69855	0.000216831	0.000424527
ENSMUSG00000005683	ENSMUSG00000005683	Cs	10	protein_coding	1325.98	-0.63315	0.135373	-4.67706	2.91015e-06	6.96657e-06
ENSMUSG00000005686	ENSMUSG00000005686	Ampd3	7	protein_coding	922.677	3.18125	0.168109	18.9237	7.27285e-80	1.20841e-78
ENSMUSG00000005687	ENSMUSG00000005687	Bcas2	3	protein_coding	1696.02	2.28689	0.212397	10.7671	4.92394e-27	3.32507e-26
ENSMUSG00000005698	ENSMUSG00000005698	Ctcf	8	protein_coding	1986.18	1.10599	0.14488	7.63379	2.27959e-14	9.64705e-14
ENSMUSG00000005699	ENSMUSG00000005699	Pard6a	8	protein_coding	38.3972	-1.00534	0.565649	-1.77732	0.0755163	0.0984625
ENSMUSG00000005718	ENSMUSG00000005718	Tfap4	16	protein_coding	81.7786	-2.25114	0.445008	-5.05865	4.2224e-07	1.09421e-06
ENSMUSG00000005732	ENSMUSG00000005732	Ranbp1	16	protein_coding	297.834	-2.1665	0.25277	-8.57104	1.02554e-17	5.11139e-17
ENSMUSG00000005774	ENSMUSG00000005774	Rfx5	3	protein_coding	137.822	-2.72289	0.376012	-7.2415	4.43733e-13	1.75213e-12
ENSMUSG00000005779	ENSMUSG00000005779	Psmb4	3	protein_coding	1670.31	0.877545	0.148477	5.9103	3.41478e-09	1.04383e-08
ENSMUSG00000005800	ENSMUSG00000005800	Mmp8	9	protein_coding	182.875	6.74593	0.829953	8.12808	4.36129e-16	2.01418e-15
ENSMUSG00000005803	ENSMUSG00000005803	Sqor	2	protein_coding	55.8382	7.10713	0.566049	12.5557	3.69992e-36	3.12247e-35
ENSMUSG00000005804	ENSMUSG00000005804	Bloc1s6	2	protein_coding	122.966	-1.39899	0.311341	-4.49343	7.00864e-06	1.61398e-05
ENSMUSG00000005813	ENSMUSG00000005813	Metap1	3	protein_coding	495.68	-1.29286	0.13711	-9.42931	4.12809e-21	2.33239e-20
ENSMUSG00000005823	ENSMUSG00000005823	Gpr108	17	protein_coding	234.035	-1.3522	0.284766	-4.74846	2.0497e-06	4.97607e-06
ENSMUSG00000005824	ENSMUSG00000005824	Tnfsf14	17	protein_coding	113.816	-5.67215	1.00835	-5.62518	1.85314e-08	5.35634e-08
ENSMUSG00000005846	ENSMUSG00000005846	Rsl1d1	16	protein_coding	876.586	-2.29766	0.13451	-17.0817	2.0319e-65	2.80951e-64
ENSMUSG00000005871	ENSMUSG00000005871	Apc	18	protein_coding	572.175	-0.896494	0.176503	-5.07919	3.79049e-07	9.87085e-07
ENSMUSG00000005873	ENSMUSG00000005873	Reep5	18	protein_coding	876.603	-0.110503	0.338761	-0.326196	0.744276	0.774815
ENSMUSG00000005881	ENSMUSG00000005881	Ergic3	2	protein_coding	441.144	-1.23075	0.226521	-5.43325	5.53375e-08	1.54662e-07
ENSMUSG00000005882	ENSMUSG00000005882	Uqcc1	2	protein_coding	163.457	-1.8011	0.242415	-7.42983	1.08737e-13	4.43949e-13
ENSMUSG00000005883	ENSMUSG00000005883	Spo11	2	protein_coding	24.4633	-5.62706	0.953922	-5.89887	3.65991e-09	1.11535e-08
ENSMUSG00000005886	ENSMUSG00000005886	Ncoa2	1	protein_coding	3338.89	2.56921	0.207382	12.3888	3.00588e-35	2.49072e-34
ENSMUSG00000005893	ENSMUSG00000005893	Nr2c2	6	protein_coding	818.951	0.198138	0.161242	1.22882	0.219138	0.259382
ENSMUSG00000005897	ENSMUSG00000005897	Nr2c1	10	protein_coding	48.3511	-2.50031	0.616396	-4.05633	4.98502e-05	0.000105106
ENSMUSG00000005899	ENSMUSG00000005899	Smpd4	16	protein_coding	816.501	1.34516	0.145252	9.26086	2.02783e-20	1.10889e-19
ENSMUSG00000005907	ENSMUSG00000005907	Pex1	5	protein_coding	198.458	-3.12885	0.315984	-9.9019	4.08437e-23	2.46078e-22
ENSMUSG00000005936	ENSMUSG00000005936	Kctd20	17	protein_coding	13010.2	5.04668	0.160599	31.4241	9.48311e-217	4.75166e-215
ENSMUSG00000005947	ENSMUSG00000005947	Itgae	11	protein_coding	14.2953	0.655089	0.536969	1.21998	0.222474	0.263
ENSMUSG00000005949	ENSMUSG00000005949	Ctns	11	protein_coding	100.654	-1.04563	0.327751	-3.1903	0.00142125	0.0024964
ENSMUSG00000005950	ENSMUSG00000005950	P2rx5	11	protein_coding	4.15484	-1.56326	1.10535	-1.41427	0.157284	0.192042
ENSMUSG00000005951	ENSMUSG00000005951	Shpk	11	protein_coding	35.8682	-3.1197	0.606795	-5.14128	2.72875e-07	7.20694e-07
ENSMUSG00000005968	ENSMUSG00000005968	Tuft1	3	protein_coding	61.1878	0.080332	0.447596	0.179474	0.857565	0.876596
ENSMUSG00000005973	ENSMUSG00000005973	Rcn1	2	protein_coding	167.592	-2.70287	0.342933	-7.88164	3.2311e-15	1.42944e-14
ENSMUSG00000005980	ENSMUSG00000005980	Dnase1	16	protein_coding	17.2288	-2.20604	0.687245	-3.20997	0.00132747	0.00234275
ENSMUSG00000005981	ENSMUSG00000005981	Trap1	16	protein_coding	542.413	-1.62728	0.21376	-7.61264	2.68558e-14	1.13083e-13
ENSMUSG00000005982	ENSMUSG00000005982	Naa60	16	protein_coding	171.375	-1.57376	0.253543	-6.20707	5.39811e-10	1.74865e-09
ENSMUSG00000005983	ENSMUSG00000005983	1700037C18Rik	16	protein_coding	17.3444	-1.65709	0.560184	-2.95812	0.00309524	0.00518001
ENSMUSG00000005986	ENSMUSG00000005986	Ankrd13d	19	protein_coding	14.4537	-1.02231	0.682246	-1.49844	0.134018	0.165942
ENSMUSG00000006005	ENSMUSG00000006005	Tpr	1	protein_coding	3020.12	-0.852403	0.125523	-6.79081	1.11507e-11	4.05906e-11
ENSMUSG00000006010	ENSMUSG00000006010	Odr4	1	protein_coding	412.556	-0.176725	0.171451	-1.03076	0.302652	0.347903
ENSMUSG00000006014	ENSMUSG00000006014	Prg4	1	protein_coding	17.9541	-1.53947	0.558645	-2.75573	0.00585612	0.0094018
ENSMUSG00000006019	ENSMUSG00000006019	Dhx34	7	protein_coding	140.597	-0.178144	0.294813	-0.604262	0.54567	0.589682
ENSMUSG00000006021	ENSMUSG00000006021	Kptn	7	protein_coding	79.5769	-1.39206	0.28023	-4.96756	6.78019e-07	1.72269e-06
ENSMUSG00000006024	ENSMUSG00000006024	Napa	7	protein_coding	4480.71	3.55779	0.127904	27.8161	2.77115e-170	1.04221e-168
ENSMUSG00000006050	ENSMUSG00000006050	Sra1	18	protein_coding	299.79	0.61299	0.148417	4.13019	3.62467e-05	7.76423e-05
ENSMUSG00000006057	ENSMUSG00000006057	Atp5mc1	11	protein_coding	565.803	-1.41261	0.260003	-5.43307	5.53923e-08	1.54789e-07
ENSMUSG00000006058	ENSMUSG00000006058	Snf8	11	protein_coding	354.49	0.76789	0.148076	5.18579	2.15102e-07	5.737e-07
ENSMUSG00000006095	ENSMUSG00000006095	Tbcb	7	protein_coding	167.601	-1.29417	0.331888	-3.89944	9.64173e-05	0.000196824
ENSMUSG00000006127	ENSMUSG00000006127	Inpp5k	11	protein_coding	1152.93	1.84131	0.198045	9.29741	1.43904e-20	7.93707e-20
ENSMUSG00000006134	ENSMUSG00000006134	Crkl	16	protein_coding	2976.82	3.08476	0.119927	25.722	6.62761e-146	2.07717e-144
ENSMUSG00000006154	ENSMUSG00000006154	Eps8l1	7	protein_coding	373.423	3.1374	0.357144	8.7847	1.56778e-18	8.07584e-18
ENSMUSG00000006169	ENSMUSG00000006169	Clint1	11	protein_coding	2101.64	-0.768325	0.136116	-5.64461	1.65553e-08	4.79124e-08
ENSMUSG00000006179	ENSMUSG00000006179	Prss16	13	protein_coding	21.8229	-2.44566	1.00256	-2.43941	0.0147113	0.0220774
ENSMUSG00000006191	ENSMUSG00000006191	Cdkal1	13	protein_coding	183.303	-0.827752	0.177259	-4.66973	3.01594e-06	7.20794e-06
ENSMUSG00000006215	ENSMUSG00000006215	Zbtb17	4	protein_coding	180.435	-1.22295	0.222771	-5.48972	4.02562e-08	1.13685e-07
ENSMUSG00000006235	ENSMUSG00000006235	Epor	9	protein_coding	912.896	3.74984	0.243674	15.3887	1.94799e-53	2.27109e-52
ENSMUSG00000006262	ENSMUSG00000006262	Mob1b	5	protein_coding	1802.94	0.681304	0.237307	2.87099	0.00409191	0.00671993
ENSMUSG00000006273	ENSMUSG00000006273	Atp6v1b2	8	protein_coding	1664.69	1.52334	0.191713	7.94593	1.92733e-15	8.66079e-15
ENSMUSG00000006276	ENSMUSG00000006276	Eps15l1	8	protein_coding	2106.46	3.14939	0.109618	28.7306	1.58077e-181	6.46216e-180
ENSMUSG00000006281	ENSMUSG00000006281	Tep1	14	protein_coding	257.791	0.216129	0.242523	0.89117	0.372838	0.419856
ENSMUSG00000006288	ENSMUSG00000006288	Ttc5	14	protein_coding	234.809	-1.64947	0.218068	-7.56401	3.90835e-14	1.63153e-13
ENSMUSG00000006289	ENSMUSG00000006289	Osgep	14	protein_coding	249.081	-0.5076	0.176744	-2.87196	0.00407935	0.00670069
ENSMUSG00000006299	ENSMUSG00000006299	Aamp	1	protein_coding	663.275	0.650706	0.108815	5.9799	2.2327e-09	6.90814e-09
ENSMUSG00000006301	ENSMUSG00000006301	Tmbim1	1	protein_coding	268.765	-0.56159	0.255602	-2.19712	0.0280117	0.0397813
ENSMUSG00000006304	ENSMUSG00000006304	Arpc2	1	protein_coding	1336.21	-1.42391	0.169324	-8.40938	4.12183e-17	1.99768e-16
ENSMUSG00000006307	ENSMUSG00000006307	Kmt2b	7	protein_coding	794.78	1.7561	0.135034	13.0049	1.14745e-38	1.02463e-37
ENSMUSG00000006310	ENSMUSG00000006310	Zbtb32	7	protein_coding	5.71531	1.2171	0.6415	1.89728	0.0577913	0.0772419
ENSMUSG00000006313	ENSMUSG00000006313	Upk1a	7	protein_coding	2.82473	-1.45064	1.00232	-1.44728	0.14782	0.181443
ENSMUSG00000006315	ENSMUSG00000006315	Tmem147	7	protein_coding	273.266	-1.68673	0.321281	-5.25003	1.52078e-07	4.10819e-07
ENSMUSG00000006333	ENSMUSG00000006333	Rps9	7	protein_coding	21845.1	2.33705	0.119506	19.5559	3.67224e-85	6.47156e-84
ENSMUSG00000006335	ENSMUSG00000006335	Tfpt	7	protein_coding	190.876	0.330252	0.219618	1.50376	0.132644	0.164343
ENSMUSG00000006342	ENSMUSG00000006342	Susd2	10	protein_coding	170.467	7.04293	0.328499	21.4397	5.69513e-102	1.21052e-100
ENSMUSG00000006356	ENSMUSG00000006356	Crip2	12	protein_coding	290.64	6.81909	0.421461	16.1797	7.01699e-59	8.89449e-58
ENSMUSG00000006360	ENSMUSG00000006360	Crip1	12	protein_coding	236.712	-0.139552	0.199824	-0.698374	0.484943	0.53084
ENSMUSG00000006362	ENSMUSG00000006362	Cbfa2t3	8	protein_coding	454.535	1.28927	0.222409	5.79687	6.75634e-09	2.01676e-08
ENSMUSG00000006373	ENSMUSG00000006373	Pgrmc1	X	protein_coding	461.944	-1.72721	0.219115	-7.88265	3.20503e-15	1.4183e-14
ENSMUSG00000006378	ENSMUSG00000006378	Gcat	15	protein_coding	16.3067	-5.04014	0.991003	-5.0859	3.65885e-07	9.5545e-07
ENSMUSG00000006386	ENSMUSG00000006386	Tek	4	protein_coding	204.991	-4.96421	0.954551	-5.20057	1.98679e-07	5.31763e-07
ENSMUSG00000006389	ENSMUSG00000006389	Mpl	4	protein_coding	473.132	-9.3197	1.0254	-9.08886	1.00086e-19	5.35939e-19
ENSMUSG00000006390	ENSMUSG00000006390	Elovl1	4	protein_coding	408.592	-1.47174	0.320566	-4.59107	4.40976e-06	1.03564e-05
ENSMUSG00000006392	ENSMUSG00000006392	Med8	4	protein_coding	305.773	0.199739	0.201588	0.990828	0.321769	0.367736
ENSMUSG00000006395	ENSMUSG00000006395	Hyi	4	protein_coding	27.5654	-1.203	0.467324	-2.57423	0.0100464	0.0155001
ENSMUSG00000006398	ENSMUSG00000006398	Cdc20	4	protein_coding	823.378	1.05442	0.199537	5.28433	1.26166e-07	3.43316e-07
ENSMUSG00000006412	ENSMUSG00000006412	Pfdn2	1	protein_coding	75.6741	-1.52196	0.302227	-5.03581	4.75828e-07	1.22771e-06
ENSMUSG00000006418	ENSMUSG00000006418	Rnf114	2	protein_coding	28393.1	6.14713	0.144305	42.5981	0	0
ENSMUSG00000006423	ENSMUSG00000006423	Steep1	X	protein_coding	493.693	-0.311629	0.120054	-2.59573	0.00943894	0.0146307
ENSMUSG00000006442	ENSMUSG00000006442	Srm	4	protein_coding	371.811	-2.98884	0.346282	-8.63123	6.06963e-18	3.05514e-17
ENSMUSG00000006456	ENSMUSG00000006456	Rbm14	19	protein_coding	2319.12	3.69685	0.106235	34.7987	2.54273e-265	1.67255e-263
ENSMUSG00000006457	ENSMUSG00000006457	Actn3	19	protein_coding	16.2377	2.49406	0.465142	5.36192	8.23399e-08	2.27113e-07
ENSMUSG00000006463	ENSMUSG00000006463	Zdhhc24	19	protein_coding	111.417	0.431117	0.233146	1.84913	0.0644392	0.0851941
ENSMUSG00000006464	ENSMUSG00000006464	Bbs1	19	protein_coding	21.8861	1.42036	0.389688	3.64486	0.000267539	0.000517968
ENSMUSG00000006471	ENSMUSG00000006471	Ndor1	2	protein_coding	48.1741	-1.14666	0.313645	-3.65593	0.00025625	0.000497195
ENSMUSG00000006476	ENSMUSG00000006476	Nsmf	2	protein_coding	105.769	-1.43167	0.243022	-5.89112	3.83594e-09	1.16699e-08
ENSMUSG00000006494	ENSMUSG00000006494	Pdk1	2	protein_coding	408.751	-0.978504	0.316381	-3.09281	0.00198273	0.00340957
ENSMUSG00000006498	ENSMUSG00000006498	Ptbp1	10	protein_coding	1512.04	-1.43914	0.128167	-11.2286	2.95177e-29	2.12623e-28
ENSMUSG00000006517	ENSMUSG00000006517	Mvd	8	protein_coding	182.909	-2.95511	0.537097	-5.50201	3.75484e-08	1.06207e-07
ENSMUSG00000006519	ENSMUSG00000006519	Cyba	8	protein_coding	568.666	0.831372	0.38088	2.18277	0.0290531	0.0411178
ENSMUSG00000006526	ENSMUSG00000006526	Stimate	14	protein_coding	50.8902	-2.01433	0.368699	-5.46333	4.67277e-08	1.31334e-07
ENSMUSG00000006527	ENSMUSG00000006527	Sfmbt1	14	protein_coding	257.412	0.176329	0.149876	1.1765	0.239395	0.281008
ENSMUSG00000006567	ENSMUSG00000006567	Atp7b	8	protein_coding	158.484	6.14319	0.759123	8.09249
ENSMUSG00000006574	ENSMUSG00000006574	Slc4a1	11	protein_coding	898786	19.7212	0.596583	33.0569	1.23899e-239	7.12377e-238
ENSMUSG00000006575	ENSMUSG00000006575	Rundc3a	11	protein_coding	4212.11	9.68092	0.192008	50.4194	0	0
ENSMUSG00000006585	ENSMUSG00000006585	Cdt1	8	protein_coding	490.775	1.61588	0.22581	7.15594	8.31031e-13	3.22329e-12
ENSMUSG00000006589	ENSMUSG00000006589	Aprt	8	protein_coding	313.37	-2.36952	0.359385	-6.59327	4.30249e-11	1.50418e-10
ENSMUSG00000006599	ENSMUSG00000006599	Gtf2h1	7	protein_coding	680.702	-0.759639	0.134647	-5.64173	1.68348e-08	4.87037e-08
ENSMUSG00000006611	ENSMUSG00000006611	Hfe	13	protein_coding	116.028	3.13038	0.431585	7.25322	4.06971e-13	1.60976e-12
ENSMUSG00000006641	ENSMUSG00000006641	Slc5a6	5	protein_coding	30.3378	-2.41171	0.543572	-4.43679	9.13113e-06	2.08265e-05
ENSMUSG00000006673	ENSMUSG00000006673	Qrich1	9	protein_coding	2182.11	1.04665	0.110789	9.44722	3.47941e-21	1.97146e-20
ENSMUSG00000006675	ENSMUSG00000006675	P4htm	9	protein_coding	9.03628	-2.85111	1.06633	-2.67376	0.00750069	0.0118212
ENSMUSG00000006676	ENSMUSG00000006676	Usp19	9	protein_coding	9498.53	3.50939	0.106357	32.9964	9.14065e-239	5.19944e-237
ENSMUSG00000006678	ENSMUSG00000006678	Pola1	X	protein_coding	2136.22	1.11464	0.129903	8.58056	9.44093e-18	4.71427e-17
ENSMUSG00000006699	ENSMUSG00000006699	Cdc42	4	protein_coding	6653.9	1.5588	0.157054	9.92525	3.23301e-23	1.95374e-22
ENSMUSG00000006705	ENSMUSG00000006705	Pknox1	17	protein_coding	326.189	-0.15989	0.22797	-0.701366	0.483075	0.52923
ENSMUSG00000006715	ENSMUSG00000006715	Gmnn	13	protein_coding	298.048	1.05042	0.181783	5.77843	7.53987e-09	2.23885e-08
ENSMUSG00000006717	ENSMUSG00000006717	Acot13	13	protein_coding	194.537	0.293871	0.190985	1.53871	0.123875	0.154375
ENSMUSG00000006720	ENSMUSG00000006720	Zfp184	13	protein_coding	24.7823	-4.43669	1.24978	-3.54997	0.000385278	0.000732432
ENSMUSG00000006724	ENSMUSG00000006724	Cyp27b1	10	protein_coding	3.00923	-0.951114	1.02228	-0.930383	0.352173	0.398833
ENSMUSG00000006728	ENSMUSG00000006728	Cdk4	10	protein_coding	1198.42	-2.38806	0.174394	-13.6935	1.11044e-42	1.06666e-41
ENSMUSG00000006731	ENSMUSG00000006731	B4galnt1	10	protein_coding	150.726	-1.7516	0.40369	-4.33898	1.43143e-05	3.20269e-05
ENSMUSG00000006732	ENSMUSG00000006732	Mettl1	10	protein_coding	65.5705	-2.18716	0.363357	-6.01933	1.7514e-09	5.4623e-09
ENSMUSG00000006736	ENSMUSG00000006736	Tspan31	10	protein_coding	161.782	-2.30855	0.296089	-7.7968	6.34986e-15	2.77009e-14
ENSMUSG00000006740	ENSMUSG00000006740	Kif5b	18	protein_coding	3558.03	0.769111	0.156206	4.9237	8.49221e-07	2.13528e-06
ENSMUSG00000006763	ENSMUSG00000006763	Saal1	7	protein_coding	145.777	-1.97858	0.249961	-7.91556	2.46138e-15	1.09712e-14
ENSMUSG00000006782	ENSMUSG00000006782	Cnp	11	protein_coding	242.326	-0.8014	0.231888	-3.45597	0.000548306	0.00102241
ENSMUSG00000006784	ENSMUSG00000006784	Odad4	11	protein_coding	2.29286	-1.00786	1.04395	-0.965428	0.334331	0.380731
ENSMUSG00000006800	ENSMUSG00000006800	Sulf2	2	protein_coding	156.377	3.44937	0.605584	5.69594	1.22692e-08	3.59243e-08
ENSMUSG00000006818	ENSMUSG00000006818	Sod2	17	protein_coding	2292.55	2.14527	0.156579	13.7009	1.00266e-42	9.63713e-42
ENSMUSG00000006850	ENSMUSG00000006850	Tmco6	18	protein_coding	620.56	3.07409	0.132624	23.179	7.41686e-119	1.85817e-117
ENSMUSG00000006906	ENSMUSG00000006906	Stambp	6	protein_coding	102.571	0.825034	0.213761	3.85962	0.000113566	0.000229631
ENSMUSG00000006920	ENSMUSG00000006920	Ezh1	11	protein_coding	2053.63	3.64773	0.169389	21.5347	7.36399e-103	1.58207e-101
ENSMUSG00000006932	ENSMUSG00000006932	Ctnnb1	9	protein_coding	2721.81	0.797158	0.126401	6.30659	2.85253e-10	9.41459e-10
ENSMUSG00000006941	ENSMUSG00000006941	Eif1b	9	protein_coding	88.1131	-1.14867	0.274264	-4.18821	2.81163e-05	6.09702e-05
ENSMUSG00000006998	ENSMUSG00000006998	Psmd2	16	protein_coding	5025.72	1.96387	0.191871	10.2354	1.37662e-24	8.68006e-24
ENSMUSG00000007029	ENSMUSG00000007029	Vars1	17	protein_coding	2623.65	0.84777	0.1312	6.46168	1.03548e-10	3.52076e-10
ENSMUSG00000007030	ENSMUSG00000007030	Vwa7	17	protein_coding	15.8436	-3.72828	0.960394	-3.88204	0.000103586	0.00021049
ENSMUSG00000007033	ENSMUSG00000007033	Hspa1l	17	protein_coding	3.9232	-0.2119	0.910432	-0.232747	0.815958	0.840082
ENSMUSG00000007035	ENSMUSG00000007035	Msh5	17	protein_coding	114.402	1.67852	0.307324	5.46172	4.71538e-08	1.32461e-07
ENSMUSG00000007036	ENSMUSG00000007036	Abhd16a	17	protein_coding	2012.76	2.42876	0.25494	9.5268	1.62208e-21	9.31968e-21
ENSMUSG00000007038	ENSMUSG00000007038	Neu1	17	protein_coding	183.828	-0.487428	0.35129	-1.38754	0.165278	0.200944
ENSMUSG00000007039	ENSMUSG00000007039	Ddah2	17	protein_coding	164.091	-4.55465	0.676457	-6.73309	1.66092e-11	5.97257e-11
ENSMUSG00000007041	ENSMUSG00000007041	Clic1	17	protein_coding	2964.2	0.299158	0.222443	1.34487	0.178666	0.215874
ENSMUSG00000007050	ENSMUSG00000007050	Lsm2	17	protein_coding	187.235	-0.107177	0.272656	-0.393086	0.694256	0.730257
ENSMUSG00000007080	ENSMUSG00000007080	Pole	5	protein_coding	881.695	-0.175823	0.195347	-0.900055	0.368091	0.415037
ENSMUSG00000007122	ENSMUSG00000007122	Casq1	1	protein_coding	8.844	0.782815	0.806857	0.970203	0.331945	0.378365
ENSMUSG00000007207	ENSMUSG00000007207	Stx1a	5	protein_coding	29.4912	-5.89487	1.71049	-3.4463	0.00056831	0.00105725
ENSMUSG00000007216	ENSMUSG00000007216	Zfp775	6	protein_coding	20.563	-3.17177	0.779219	-4.07045	4.69232e-05	9.92223e-05
ENSMUSG00000007338	ENSMUSG00000007338	Mrpl49	19	protein_coding	174.774	-0.270026	0.171809	-1.57166	0.116028	0.145607
ENSMUSG00000007379	ENSMUSG00000007379	Dennd2c	3	protein_coding	2218.21	5.25268	0.495425	10.6024	2.90553e-26	1.92705e-25
ENSMUSG00000007411	ENSMUSG00000007411	Mark3	12	protein_coding	5257.86	3.87197	0.0991306	39.0592	0	0
ENSMUSG00000007415	ENSMUSG00000007415	Gatad1	5	protein_coding	536.18	-0.775596	0.192067	-4.03815	5.38751e-05	0.000113174
ENSMUSG00000007458	ENSMUSG00000007458	M6pr	6	protein_coding	2171.65	-0.663561	0.21569	-3.07646	0.00209475	0.00358985
ENSMUSG00000007476	ENSMUSG00000007476	Lrrc8a	2	protein_coding	53.6269	0.905226	0.291762	3.10261	0.00191821	0.00330572
ENSMUSG00000007480	ENSMUSG00000007480	Mc5r	18	protein_coding	52.484	-4.96042	1.08158	-4.58627	4.51226e-06	1.05831e-05
ENSMUSG00000007564	ENSMUSG00000007564	Ppp2r1a	17	protein_coding	1323.05	-1.08771	0.151828	-7.16407	7.83177e-13	3.04218e-12
ENSMUSG00000007570	ENSMUSG00000007570	Fance	17	protein_coding	104.567	-1.33221	0.308459	-4.31893	1.56785e-05	3.49178e-05
ENSMUSG00000007589	ENSMUSG00000007589	Tinf2	14	protein_coding	198.031	0.216737	0.154588	1.40204	0.160905	0.196089
ENSMUSG00000007591	ENSMUSG00000007591	Tssk4	14	protein_coding	2.68827	-2.43634	1.01444	-2.40166	0.016321	0.0243166
ENSMUSG00000007603	ENSMUSG00000007603	Dus3l	17	protein_coding	196.888	-1.2827	0.20197	-6.35094	2.14e-10	7.13067e-10
ENSMUSG00000007610	ENSMUSG00000007610	Gtpbp3	8	protein_coding	89.6543	-1.15975	0.246562	-4.7037	2.55495e-06	6.14386e-06
ENSMUSG00000007613	ENSMUSG00000007613	Tgfbr1	4	protein_coding	364.271	-1.0328	0.236442	-4.36809	1.25337e-05	2.8173e-05
ENSMUSG00000007617	ENSMUSG00000007617	Homer1	13	protein_coding	517.965	0.24362	0.332106	0.733563	0.463215	0.509744
ENSMUSG00000007646	ENSMUSG00000007646	Rad51c	11	protein_coding	77.058	2.19458	0.305036	7.1945	6.26898e-13	2.45116e-12
ENSMUSG00000007656	ENSMUSG00000007656	Arpp19	9	protein_coding	383.824	-1.80008	0.179465	-10.0302	1.12242e-23	6.85282e-23
ENSMUSG00000007659	ENSMUSG00000007659	Bcl2l1	2	protein_coding	99547.6	9.58544	0.449778	21.3115	8.88645e-101	1.86161e-99
ENSMUSG00000007670	ENSMUSG00000007670	Khsrp	17	protein_coding	1082.94	-0.350976	0.127836	-2.74552	0.00604151	0.0096761
ENSMUSG00000007682	ENSMUSG00000007682	Dio2	12	protein_coding	3216.78	-9.85725	0.869114	-11.3417	8.15225e-30	5.96091e-29
ENSMUSG00000007721	ENSMUSG00000007721	Ccdc124	8	protein_coding	263.67	0.413873	0.20995	1.97129	0.0486906	0.0659943
ENSMUSG00000007739	ENSMUSG00000007739	Cct4	11	protein_coding	1682.51	-1.50927	0.127544	-11.8333	2.62529e-32	2.0262e-31
ENSMUSG00000007777	ENSMUSG00000007777	Trappc2b	11	protein_coding	61.8127	0.174811	0.320385	0.545627	0.585322	0.627863
ENSMUSG00000007812	ENSMUSG00000007812	Zfp655	5	protein_coding	1869.37	2.11856	0.176746	11.9865	4.18154e-33	3.28279e-32
ENSMUSG00000007815	ENSMUSG00000007815	Rhoa	9	protein_coding	13956.4	4.32322	0.133836	32.3023	6.48642e-229	3.53853e-227
ENSMUSG00000007817	ENSMUSG00000007817	Zmiz1	14	protein_coding	303.636	-1.03675	0.308483	-3.3608	0.000777158	0.00141837
ENSMUSG00000007827	ENSMUSG00000007827	Ankrd26	6	protein_coding	193.715	0.439037	0.236178	1.85892	0.063038	0.083535
ENSMUSG00000007833	ENSMUSG00000007833	Aldh16a1	7	protein_coding	385.71	-0.267493	0.148971	-1.79561	0.0725573	0.0949219
ENSMUSG00000007836	ENSMUSG00000007836	Hnrnpa0	13	protein_coding	951.459	-0.621194	0.169616	-3.66236	0.0002499	0.000485996
ENSMUSG00000007837	ENSMUSG00000007837	Prrg2	7	protein_coding	52.1332	0.542678	0.302295	1.7952	0.0726224	0.0949992
ENSMUSG00000007850	ENSMUSG00000007850	Hnrnph1	11	protein_coding	3655.53	-1.51815	0.198793	-7.63683	2.22635e-14	9.43173e-14
ENSMUSG00000007872	ENSMUSG00000007872	Id3	4	protein_coding	28.7741	0.831996	0.736013	1.13041	0.258304	0.300994
ENSMUSG00000007880	ENSMUSG00000007880	Arid1a	4	protein_coding	779.301	-0.0465083	0.228807	-0.203264	0.838928	0.860627
ENSMUSG00000007891	ENSMUSG00000007891	Ctsd	7	protein_coding	5810.96	1.88998	0.314987	6.00018	1.97099e-09	6.12209e-09
ENSMUSG00000007892	ENSMUSG00000007892	Rplp1	9	protein_coding	25149.1	3.0978	0.166263	18.632	1.76913e-77	2.85635e-76
ENSMUSG00000007950	ENSMUSG00000007950	Abhd8	8	protein_coding	184.941	-1.61283	0.419756	-3.8423	0.000121885	0.000245521
ENSMUSG00000007987	ENSMUSG00000007987	Ift22	5	protein_coding	45.5756	-1.89666	0.430292	-4.40784	1.04406e-05	2.36678e-05
ENSMUSG00000008035	ENSMUSG00000008035	Mid1ip1	X	protein_coding	389.655	1.62365	0.24719	6.56844	5.08435e-11	1.76824e-10
ENSMUSG00000008036	ENSMUSG00000008036	Ap2s1	7	protein_coding	702.612	0.165082	0.290486	0.568297	0.569833	0.613017
ENSMUSG00000008090	ENSMUSG00000008090	Fgfrl1	5	protein_coding	1186.41	7.97322	0.336065	23.7252	1.98129e-124	5.19163e-123
ENSMUSG00000008129	ENSMUSG00000008129	Brme1	8	protein_coding	2.9545	-1.75256	1.20112	-1.4591	0.144537	0.17781
ENSMUSG00000008140	ENSMUSG00000008140	Emc10	7	protein_coding	412.508	0.150568	0.200866	0.749593	0.4535	0.500427
ENSMUSG00000008153	ENSMUSG00000008153	Clstn3	6	protein_coding	143.481	-4.01532	0.647483	-6.20143	5.59516e-10	1.80855e-09
ENSMUSG00000008167	ENSMUSG00000008167	Fbxw9	8	protein_coding	38.1776	-0.514435	0.405199	-1.26959	0.204232	0.243379
ENSMUSG00000008200	ENSMUSG00000008200	Fnbp4	2	protein_coding	1148.31	-0.537775	0.158213	-3.39905	0.000676193	0.00124562
ENSMUSG00000008206	ENSMUSG00000008206	Cers4	8	protein_coding	202.528	-8.09177	0.933928	-8.66422	4.54598e-18	2.29873e-17
ENSMUSG00000008226	ENSMUSG00000008226	Scrn3	2	protein_coding	1610.77	5.53553	0.326231	16.9681	1.41342e-64	1.92109e-63
ENSMUSG00000008301	ENSMUSG00000008301	Phax	18	protein_coding	161.875	-1.8632	0.301133	-6.18731	6.11983e-10	1.97018e-09
ENSMUSG00000008305	ENSMUSG00000008305	Tle1	4	protein_coding	82.7344	-1.18496	0.296963	-3.99026	6.60006e-05	0.00013706
ENSMUSG00000008307	ENSMUSG00000008307	1700109H08Rik	5	protein_coding	216.296	-0.493345	0.19195	-2.57017	0.0101648	0.0156662
ENSMUSG00000008318	ENSMUSG00000008318	Relt	7	protein_coding	363.038	2.3539	0.247623	9.506	1.98143e-21	1.13192e-20
ENSMUSG00000008333	ENSMUSG00000008333	Snrpb2	2	protein_coding	325.353	-1.92883	0.164097	-11.7542	6.71973e-32	5.13915e-31
ENSMUSG00000008348	ENSMUSG00000008348	Ubc	5	protein_coding	896.443	1.52246	0.134362	11.331	9.21367e-30	6.72779e-29
ENSMUSG00000008373	ENSMUSG00000008373	Prpf31	7	protein_coding	518.874	-1.8117	0.259088	-6.99262	2.69808e-12	1.01545e-11
ENSMUSG00000008384	ENSMUSG00000008384	Sertad1	7	protein_coding	1197.36	3.6183	0.208528	17.3516	1.9173e-67	2.74853e-66
ENSMUSG00000008393	ENSMUSG00000008393	Carhsp1	16	protein_coding	55641.2	9.37366	0.280284	33.4434	3.20662e-245	1.92687e-243
ENSMUSG00000008398	ENSMUSG00000008398	Elk3	10	protein_coding	167.331	-2.73177	0.247377	-11.0429	2.37126e-28	1.6631e-27
ENSMUSG00000008429	ENSMUSG00000008429	Herpud2	9	protein_coding	776.662	1.62863	0.184455	8.82939	1.05246e-18	5.45126e-18
ENSMUSG00000008435	ENSMUSG00000008435	Rdh13	7	protein_coding	119.941	-1.59326	0.237581	-6.70618	1.99789e-11	7.15051e-11
ENSMUSG00000008438	ENSMUSG00000008438	Adam21	12	protein_coding	2.763	0.11522	0.973909	0.118306	0.905825	0.9187
ENSMUSG00000008450	ENSMUSG00000008450	Nutf2	8	protein_coding	279.588	0.728221	0.213142	3.4166	0.000634086	0.00117306
ENSMUSG00000008475	ENSMUSG00000008475	Arpc5	1	protein_coding	5211.17	2.35531	0.165923	14.1952	9.81072e-46	9.97548e-45
ENSMUSG00000008496	ENSMUSG00000008496	Pou2f2	7	protein_coding	15.1844	2.31863	0.666565	3.47847	0.000504281	0.000945172
ENSMUSG00000008540	ENSMUSG00000008540	Mgst1	6	protein_coding	113.657	6.36834	0.483987	13.1581	1.52927e-39	1.39043e-38
ENSMUSG00000008575	ENSMUSG00000008575	Nfib	4	protein_coding	15.3603	1.13803	0.713627	1.59472	0.110776	0.139739
ENSMUSG00000008604	ENSMUSG00000008604	Ubqln4	3	protein_coding	302.082	-1.43702	0.171486	-8.37978	5.30279e-17	2.55608e-16
ENSMUSG00000008668	ENSMUSG00000008668	Rps18	17	protein_coding	6301.29	-0.665627	0.161589	-4.11926	3.8009e-05	8.11563e-05
ENSMUSG00000008682	ENSMUSG00000008682	Rpl10	X	protein_coding	14161.1	1.58472	0.140839	11.252	2.26524e-29	1.63984e-28
ENSMUSG00000008683	ENSMUSG00000008683	Rps15a	7	protein_coding	13918.8	1.96769	0.153503	12.8186	1.29065e-37	1.1267e-36
ENSMUSG00000008690	ENSMUSG00000008690	Ncaph2	15	protein_coding	1278.26	0.535258	0.126322	4.23724	2.26288e-05	4.95953e-05
ENSMUSG00000008730	ENSMUSG00000008730	Hipk1	3	protein_coding	127339	6.60938	0.165188	40.0113	0	0
ENSMUSG00000008763	ENSMUSG00000008763	Man1a2	3	protein_coding	1179.78	-0.658509	0.18517	-3.55623	0.000376213	0.000715879
ENSMUSG00000008822	ENSMUSG00000008822	Acyp1	12	protein_coding	131.934	-0.0111134	0.268347	-0.0414143	0.966966	0.971585
ENSMUSG00000008843	ENSMUSG00000008843	Cldn13	5	protein_coding	2842.22	12.2325	0.520934	23.4818	6.25495e-122	1.59456e-120
ENSMUSG00000008845	ENSMUSG00000008845	Cd163	6	protein_coding	1077.42	2.58323	0.721085	3.58242	0.000340421	0.000651106
ENSMUSG00000008855	ENSMUSG00000008855	Hdac5	11	protein_coding	630.604	0.520132	0.199624	2.60555	0.00917258	0.0142552
ENSMUSG00000008859	ENSMUSG00000008859	Rala	13	protein_coding	88.2489	-1.11157	0.260153	-4.27275	1.93076e-05	4.26202e-05
ENSMUSG00000008892	ENSMUSG00000008892	Vdac3	8	protein_coding	1360.89	0.497703	0.179436	2.77371	0.00554218	0.00892556
ENSMUSG00000008958	ENSMUSG00000008958	Vps72	3	protein_coding	351.136	0.94236	0.159628	5.90349	3.55887e-09	1.08621e-08
ENSMUSG00000008976	ENSMUSG00000008976	Gabpa	16	protein_coding	616.027	-1.42165	0.131305	-10.8271	2.56238e-27	1.74657e-26
ENSMUSG00000009013	ENSMUSG00000009013	Dynll1	5	protein_coding	1468.47	1.96964	0.169856	11.596	4.32001e-31	3.25252e-30
ENSMUSG00000009030	ENSMUSG00000009030	Pdcl	2	protein_coding	757.697	0.879133	0.16092	5.46318	4.67689e-08	1.31426e-07
ENSMUSG00000009035	ENSMUSG00000009035	Tmem184b	15	protein_coding	108.313	-1.09682	0.33077	-3.31597	0.000913247	0.0016511
ENSMUSG00000009073	ENSMUSG00000009073	Nf2	11	protein_coding	426.625	-0.714561	0.146491	-4.87786	1.07243e-06	2.67464e-06
ENSMUSG00000009076	ENSMUSG00000009076	Zmat5	11	protein_coding	27.1925	-0.887667	0.40777	-2.17688	0.0294894	0.0416726
ENSMUSG00000009079	ENSMUSG00000009079	Ewsr1	11	protein_coding	8331.83	1.68516	0.0707378	23.8226	1.94824e-125	5.13026e-124
ENSMUSG00000009090	ENSMUSG00000009090	Ap1b1	11	protein_coding	1858.6	1.75335	0.0955704	18.3462	3.54261e-75	5.62315e-74
ENSMUSG00000009092	ENSMUSG00000009092	Derl3	10	protein_coding	5.59532	0.279548	0.719205	0.388691	0.697505	0.733288
ENSMUSG00000009108	ENSMUSG00000009108	Gnat2	3	protein_coding	11.933	1.18503	0.50729	2.336	0.0194911	0.0286137
ENSMUSG00000009112	ENSMUSG00000009112	Bcl2l13	6	protein_coding	3177.86	3.48074	0.157058	22.1621	7.97481e-109	1.82099e-107
ENSMUSG00000009145	ENSMUSG00000009145	Dqx1	6	protein_coding	50.1927	1.15755	0.317152	3.64982	0.000262428	0.000508689
ENSMUSG00000009207	ENSMUSG00000009207	Lnpk	2	protein_coding	672.578	0.872243	0.141648	6.15783	7.37485e-10	2.35948e-09
ENSMUSG00000009210	ENSMUSG00000009210	Prr29	11	protein_coding	6.29401	-3.66904	1.02394	-3.58325	0.00033935	0.000649291
ENSMUSG00000009291	ENSMUSG00000009291	Pttg1ip	10	protein_coding	1749.73	0.530669	0.203156	2.61213	0.0089981	0.0140113
ENSMUSG00000009292	ENSMUSG00000009292	Trpm2	10	protein_coding	160.711	3.88225	0.614425	6.31851	2.64093e-10	8.73967e-10
ENSMUSG00000009293	ENSMUSG00000009293	Ube2g2	10	protein_coding	165.248	-0.409503	0.216167	-1.89438	0.058174	0.0777029
ENSMUSG00000009350	ENSMUSG00000009350	Mpo	11	protein_coding	312.909	3.00521	1.21221	2.47912	0.0131707	0.0199338
ENSMUSG00000009406	ENSMUSG00000009406	Elk1	X	protein_coding	49.6606	-1.41108	0.344398	-4.09723	4.18117e-05	8.89549e-05
ENSMUSG00000009418	ENSMUSG00000009418	Nav1	1	protein_coding	457.447	-2.94103	0.241994	-12.1533	5.5076e-34	4.41935e-33
ENSMUSG00000009470	ENSMUSG00000009470	Tnpo1	13	protein_coding	6764.59	1.91321	0.133965	14.2814	2.85781e-46	2.94325e-45
ENSMUSG00000009535	ENSMUSG00000009535	Rnmt	18	protein_coding	3917.52	3.33922	0.100973	33.0704	7.92719e-240	4.5743e-238
ENSMUSG00000009549	ENSMUSG00000009549	Srp14	2	protein_coding	3545.45	3.89059	0.161165	24.1404	9.40845e-129	2.54889e-127
ENSMUSG00000009555	ENSMUSG00000009555	Cdk9	2	protein_coding	355.43	-0.456673	0.190509	-2.39712	0.0165244	0.0245905
ENSMUSG00000009563	ENSMUSG00000009563	Tor2a	2	protein_coding	125.182	-2.08275	0.344785	-6.04071	1.53433e-09	4.80689e-09
ENSMUSG00000009566	ENSMUSG00000009566	Fpgs	2	protein_coding	66.5095	-1.30021	0.345358	-3.76481	0.000166674	0.000330454
ENSMUSG00000009569	ENSMUSG00000009569	Mrtfb	16	protein_coding	114.621	-2.20923	0.310544	-7.11405	1.12688e-12	4.33502e-12
ENSMUSG00000009575	ENSMUSG00000009575	Cbx5	15	protein_coding	2771.76	-0.304108	0.160854	-1.89058	0.0586802	0.0783055
ENSMUSG00000009585	ENSMUSG00000009585	Apobec3	15	protein_coding	1411.85	1.48832	0.202305	7.35678	1.88398e-13	7.58337e-13
ENSMUSG00000009621	ENSMUSG00000009621	Vav2	2	protein_coding	211.681	1.63208	0.245859	6.63829	3.17335e-11	1.11847e-10
ENSMUSG00000009630	ENSMUSG00000009630	Ppp2cb	8	protein_coding	258.865	-0.623685	0.277331	-2.24888	0.0245201	0.0352423
ENSMUSG00000009640	ENSMUSG00000009640	Dmap1	4	protein_coding	114.577	-1.23922	0.234323	-5.28851	1.23318e-07	3.35794e-07
ENSMUSG00000009647	ENSMUSG00000009647	Mcu	10	protein_coding	207.46	-1.53375	0.383395	-4.00045	6.32228e-05	0.000131617
ENSMUSG00000009654	ENSMUSG00000009654	Oit3	10	protein_coding	17.2932	-2.91415	0.854515	-3.4103	0.000648917	0.00119897
ENSMUSG00000009681	ENSMUSG00000009681	Bcr	10	protein_coding	146.85	-2.95526	0.474612	-6.22669	4.76402e-10	1.54961e-09
ENSMUSG00000009687	ENSMUSG00000009687	Fxyd5	7	protein_coding	1056.74	-3.46203	0.327368	-10.5753	3.87758e-26	2.56431e-25
ENSMUSG00000009731	ENSMUSG00000009731	Kcnd1	X	protein_coding	41.0815	2.87264	0.468342	6.13364	8.58886e-10	2.73802e-09
ENSMUSG00000009733	ENSMUSG00000009733	Tfcp2	15	protein_coding	90.552	0.403603	0.24006	1.68126	0.0927121	0.118762
ENSMUSG00000009741	ENSMUSG00000009741	Ubp1	9	protein_coding	3583.33	2.62144	0.12694	20.651	9.56928e-95	1.87445e-93
ENSMUSG00000009772	ENSMUSG00000009772	Nuak2	1	protein_coding	28.7762	1.19841	0.509456	2.35232	0.0186565	0.0275021
ENSMUSG00000009828	ENSMUSG00000009828	Cilk1	9	protein_coding	202.333	-1.03143	0.291219	-3.54176	0.000397474	0.000754539
ENSMUSG00000009863	ENSMUSG00000009863	Sdhb	4	protein_coding	495.903	-0.635948	0.201559	-3.15514	0.0016042	0.00279745
ENSMUSG00000009894	ENSMUSG00000009894	Snap47	11	protein_coding	70.8278	-1.16327	0.381513	-3.04909	0.00229533	0.00391177
ENSMUSG00000009905	ENSMUSG00000009905	Kdsr	1	protein_coding	325.767	-3.68302	0.272855	-13.4981	1.60486e-41	1.50894e-40
ENSMUSG00000009907	ENSMUSG00000009907	Vps4b	1	protein_coding	1065.71	-0.422875	0.0894755	-4.72616	2.28808e-06	5.52958e-06
ENSMUSG00000009927	ENSMUSG00000009927	Rps25	9	protein_coding	4488.05	-0.66187	0.07705	-8.59014	8.6866e-18	4.34574e-17
ENSMUSG00000009995	ENSMUSG00000009995	Tafazzin	X	protein_coding	255.011	-0.788632	0.157768	-4.9987	5.77184e-07	1.47564e-06
ENSMUSG00000010025	ENSMUSG00000010025	Aldh3a2	11	protein_coding	217.072	-1.13438	0.204289	-5.55281	2.81109e-08	8.01506e-08
ENSMUSG00000010045	ENSMUSG00000010045	Tmem115	9	protein_coding	175.41	-0.389527	0.252505	-1.54265	0.122916	0.153336
ENSMUSG00000010047	ENSMUSG00000010047	Hyal2	9	protein_coding	57.6096	1.18823	0.369955	3.21181	0.001319	0.00232935
ENSMUSG00000010048	ENSMUSG00000010048	Ifrd2	9	protein_coding	8491.01	6.3188	0.16427	38.466	0	0
ENSMUSG00000010051	ENSMUSG00000010051	Hyal1	9	protein_coding	33.5154	2.41981	0.382699	6.32301	2.56521e-10	8.49613e-10
ENSMUSG00000010054	ENSMUSG00000010054	Tusc2	9	protein_coding	89.5342	0.863802	0.332891	2.59485	0.00946312	0.0146625
ENSMUSG00000010057	ENSMUSG00000010057	Nprl2	9	protein_coding	75.5503	-0.989968	0.270072	-3.66557	0.000246788	0.000480178
ENSMUSG00000010067	ENSMUSG00000010067	Rassf1	9	protein_coding	152.275	0.870691	0.22317	3.90147	9.56119e-05	0.00019523
ENSMUSG00000010095	ENSMUSG00000010095	Slc3a2	19	protein_coding	10737.1	4.0881	0.143898	28.4096	1.53711e-177	6.09656e-176
ENSMUSG00000010097	ENSMUSG00000010097	Nxf1	19	protein_coding	1366.47	0.305832	0.130349	2.34626	0.0189629	0.0278998
ENSMUSG00000010110	ENSMUSG00000010110	Stx5a	19	protein_coding	1590.24	2.60843	0.152047	17.1554	5.73144e-66	7.99401e-65
ENSMUSG00000010142	ENSMUSG00000010142	Tnfrsf13b	11	protein_coding	249.181	-5.54308	0.498909	-11.1104	1.11642e-28	7.89946e-28
ENSMUSG00000010154	ENSMUSG00000010154	Spire2	8	protein_coding	31.0105	1.40826	0.825036	1.70691	0.0878387	0.112935
ENSMUSG00000010277	ENSMUSG00000010277	Bltp2	11	protein_coding	2017.12	-0.471031	0.150448	-3.13085	0.00174303	0.00302536
ENSMUSG00000010290	ENSMUSG00000010290	AI597479	1	protein_coding	119.825	-1.64165	0.229795	-7.14398	9.06694e-13	3.50825e-12
ENSMUSG00000010307	ENSMUSG00000010307	Tmem86a	7	protein_coding	75.6236	3.93855	0.317677	12.398	2.68033e-35	2.22327e-34
ENSMUSG00000010342	ENSMUSG00000010342	Tex14	11	protein_coding	20.2511	1.02025	0.499382	2.04303	0.041049	0.056378
ENSMUSG00000010358	ENSMUSG00000010358	Ifi35	11	protein_coding	769.287	3.13735	0.209335	14.9872	8.902e-51	9.87437e-50
ENSMUSG00000010362	ENSMUSG00000010362	Rdm1	11	protein_coding	119.453	2.0359	0.198994	10.231	1.44008e-24	9.07301e-24
ENSMUSG00000010376	ENSMUSG00000010376	Nedd8	14	protein_coding	725.42	0.489928	0.210233	2.3304	0.0197848	0.0290049
ENSMUSG00000010392	ENSMUSG00000010392	Gosr1	11	protein_coding	306.841	-0.40916	0.167127	-2.4482	0.0143571	0.0215822
ENSMUSG00000010406	ENSMUSG00000010406	Mrpl52	14	protein_coding	244.466	-1.80383	0.386027	-4.67282	2.97093e-06	7.1057e-06
ENSMUSG00000010453	ENSMUSG00000010453	Kansl3	1	protein_coding	385.229	-0.708948	0.20585	-3.444	0.000573172	0.0010658
ENSMUSG00000010461	ENSMUSG00000010461	Eya4	10	protein_coding	597.056	-8.21418	1.05057	-7.81879	5.3334e-15	2.33438e-14
ENSMUSG00000010492	ENSMUSG00000010492	Uckl1os	2	lncRNA	19.6664	-0.376983	0.409058	-0.921589	0.356743	0.403494
ENSMUSG00000010517	ENSMUSG00000010517	Faf1	4	protein_coding	1196.49	0.682396	0.108446	6.29251	3.12367e-10	1.02861e-09
ENSMUSG00000010538	ENSMUSG00000010538	Tsacc	3	protein_coding	3.41687	-2.78489	0.996062	-2.7959	0.0051755	0.00837299
ENSMUSG00000010554	ENSMUSG00000010554	Mettl16	11	protein_coding	247.454	-1.63349	0.195635	-8.34967	6.84535e-17	3.28972e-16
ENSMUSG00000010592	ENSMUSG00000010592	Dazl	17	protein_coding	986.267	-10.9584	1.42311	-7.70029	1.35756e-14	5.81906e-14
ENSMUSG00000010607	ENSMUSG00000010607	Pigyl	9	protein_coding	50.7214	-1.04087	0.34947	-2.97843	0.00289726	0.00486856
ENSMUSG00000010608	ENSMUSG00000010608	Rbm25	12	protein_coding	2515.11	-1.23381	0.10995	-11.2215	3.19701e-29	2.29874e-28
ENSMUSG00000010609	ENSMUSG00000010609	Psen2	1	protein_coding	388.491	-2.31317	0.381765	-6.05915	1.36843e-09	4.30233e-09
ENSMUSG00000010663	ENSMUSG00000010663	Fads1	19	protein_coding	776.435	-0.529702	0.203168	-2.60722	0.0091281	0.0141916
ENSMUSG00000010755	ENSMUSG00000010755	Cars1	7	protein_coding	1854.7	3.63644	0.130716	27.8194	2.52473e-170	9.51775e-169
ENSMUSG00000010830	ENSMUSG00000010830	Kdelr3	15	protein_coding	7.81345	-0.387805	0.735697	-0.527126	0.598106	0.639944
ENSMUSG00000010841	ENSMUSG00000010841	Cfap97d1	11	protein_coding	2.34448	-2.23248	1.06148	-2.10319	0.0354496	0.0493018
ENSMUSG00000010911	ENSMUSG00000010911	Apip	2	protein_coding	189.784	0.680705	0.247149	2.75423	0.00588306	0.0094422
ENSMUSG00000010914	ENSMUSG00000010914	Pdhx	2	protein_coding	147.336	-0.494297	0.195038	-2.53436	0.0112653	0.017241
ENSMUSG00000010936	ENSMUSG00000010936	Vac14	8	protein_coding	302.48	-0.577347	0.212482	-2.71716	0.00658447	0.0104785
ENSMUSG00000011096	ENSMUSG00000011096	Akt1s1	7	protein_coding	229.986	1.16664	0.180625	6.45891	1.05461e-10	3.58277e-10
ENSMUSG00000011114	ENSMUSG00000011114	Tbrg1	9	protein_coding	898.609	0.500807	0.12902	3.88161	0.000103766	0.00021083
ENSMUSG00000011148	ENSMUSG00000011148	Adss1	12	protein_coding	44.3921	0.192976	0.561121	0.343912	0.730912	0.763349
ENSMUSG00000011158	ENSMUSG00000011158	Brf1	12	protein_coding	650.915	0.752758	0.19238	3.91287	9.12068e-05	0.000186962
ENSMUSG00000011171	ENSMUSG00000011171	Vipr2	12	protein_coding	13.1025	-4.7247	1.23056	-3.83949	0.000123292	0.000248194
ENSMUSG00000011179	ENSMUSG00000011179	Odc1	12	protein_coding	17400.7	4.65428	0.184452	25.233	1.74016e-140	5.19901e-139
ENSMUSG00000011254	ENSMUSG00000011254	Thg1l	11	protein_coding	65.0091	-2.52206	0.374761	-6.72978	1.69915e-11	6.10868e-11
ENSMUSG00000011256	ENSMUSG00000011256	Adam19	11	protein_coding	52.6026	8.11542	0.510004	15.9125	5.19145e-57	6.3489e-56
ENSMUSG00000011257	ENSMUSG00000011257	Pabpc4	4	protein_coding	20234.8	5.4007	0.144494	37.3767	9.34439e-306	7.65953e-304
ENSMUSG00000011263	ENSMUSG00000011263	Exoc3l2	7	protein_coding	45.433	-3.14172	0.711159	-4.41775	9.97337e-06	2.26602e-05
ENSMUSG00000011267	ENSMUSG00000011267	Zfp296	7	protein_coding	13.0845	-2.89796	0.846393	-3.4239	0.000617297	0.00114319
ENSMUSG00000011306	ENSMUSG00000011306	Sugp1	8	protein_coding	329.566	1.00532	0.121076	8.30319	1.01351e-16	4.83006e-16
ENSMUSG00000011382	ENSMUSG00000011382	Dhdh	7	protein_coding	19.9772	-1.55235	0.579981	-2.67656	0.00743818	0.0117354
ENSMUSG00000011427	ENSMUSG00000011427	Zfp790	7	protein_coding	77.8006	-0.773993	0.302618	-2.55766	0.0105379	0.0162069
ENSMUSG00000011658	ENSMUSG00000011658	Fuz	7	protein_coding	102.805	0.709407	0.182128	3.8951	9.81563e-05	0.000200195
ENSMUSG00000011751	ENSMUSG00000011751	Sptbn4	7	protein_coding	24.6574	2.82058	0.425687	6.62594	3.45052e-11	1.21269e-10
ENSMUSG00000011752	ENSMUSG00000011752	Pgam1	19	protein_coding	315.328	-2.59678	0.338184	-7.6786	1.60836e-14	6.87015e-14
ENSMUSG00000011831	ENSMUSG00000011831	Evi5	5	protein_coding	4014.37	9.75911	0.321449	30.3597	1.86849e-202	8.48465e-201
ENSMUSG00000011832	ENSMUSG00000011832	Evi5l	8	protein_coding	102.226	-0.173915	0.28327	-0.613955	0.539245	0.583449
ENSMUSG00000011837	ENSMUSG00000011837	Snapc2	8	protein_coding	87.0397	-0.756279	0.333804	-2.26564	0.0234734	0.0338658
ENSMUSG00000011877	ENSMUSG00000011877	Git1	11	protein_coding	215.304	-1.38915	0.238554	-5.82321	5.77281e-09	1.73314e-08
ENSMUSG00000011884	ENSMUSG00000011884	Gltp	5	protein_coding	318.683	1.87299	0.164027	11.4188	3.36989e-30	2.48223e-29
ENSMUSG00000011958	ENSMUSG00000011958	Bnip2	9	protein_coding	676.127	-0.703093	0.153573	-4.57825	4.68887e-06	1.09877e-05
ENSMUSG00000011960	ENSMUSG00000011960	Ccnt1	15	protein_coding	917.064	0.510985	0.153244	3.33445	0.000854694	0.00155138
ENSMUSG00000012076	ENSMUSG00000012076	Brms1l	12	protein_coding	148.33	0.704272	0.192478	3.65898	0.000253223	0.00049192
ENSMUSG00000012114	ENSMUSG00000012114	Med15	16	protein_coding	825.725	1.98441	0.127103	15.6126	5.97528e-55	7.14886e-54
ENSMUSG00000012117	ENSMUSG00000012117	Dhdds	4	protein_coding	186.411	-0.332112	0.192124	-1.72863	0.0838751	0.108292
ENSMUSG00000012126	ENSMUSG00000012126	Ubxn11	4	protein_coding	27.0978	-2.51787	0.86825	-2.89994	0.00373237	0.00616749
ENSMUSG00000012296	ENSMUSG00000012296	Tjap1	17	protein_coding	129.563	0.325128	0.219857	1.47881	0.13919	0.171721
ENSMUSG00000012405	ENSMUSG00000012405	Rpl15	14	protein_coding	2824.4	0.199315	0.114952	1.7339	0.0829352	0.107252
ENSMUSG00000012422	ENSMUSG00000012422	Tmem167	13	protein_coding	614.213	-1.70281	0.18088	-9.41404	4.77413e-21	2.6917e-20
ENSMUSG00000012429	ENSMUSG00000012429	Mplkip	13	protein_coding	163.846	-1.3458	0.223445	-6.02298	1.71233e-09	5.34567e-09
ENSMUSG00000012443	ENSMUSG00000012443	Kif11	19	protein_coding	3531.32	1.89421	0.12337	15.3539	3.33654e-53	3.86178e-52
ENSMUSG00000012483	ENSMUSG00000012483	Rpa3	6	protein_coding	179.736	-1.10994	0.228253	-4.86275	1.15765e-06	2.87507e-06
ENSMUSG00000012519	ENSMUSG00000012519	Mlkl	8	protein_coding	336.165	-1.6539	0.25857	-6.39633	1.59153e-10	5.34658e-10
ENSMUSG00000012535	ENSMUSG00000012535	Tnpo3	6	protein_coding	836.724	-1.23322	0.11979	-10.2948	7.43522e-25	4.72543e-24
ENSMUSG00000012609	ENSMUSG00000012609	Ttll5	12	protein_coding	424.4	0.755872	0.119473	6.32674	2.50402e-10	8.29691e-10
ENSMUSG00000012640	ENSMUSG00000012640	Zfp715	7	protein_coding	189.914	-1.88486	0.229811	-8.20178	2.3685e-16	1.10664e-15
ENSMUSG00000012777	ENSMUSG00000012777	Acp4	7	protein_coding	4.50021	-0.408847	0.910777	-0.448899	0.653504	0.692221
ENSMUSG00000012848	ENSMUSG00000012848	Rps5	7	protein_coding	9760.62	1.18081	0.119988	9.84101	7.4952e-23	4.48198e-22
ENSMUSG00000012889	ENSMUSG00000012889	Podnl1	8	protein_coding	18.5476	0.757042	0.721746	1.0489	0.294223	0.339018
ENSMUSG00000013033	ENSMUSG00000013033	Adgrl1	8	protein_coding	202.086	-3.8759	0.452853	-8.55883	1.14014e-17	5.66843e-17
ENSMUSG00000013076	ENSMUSG00000013076	Amotl1	9	protein_coding	24.8147	3.94636	0.689924	5.71999	1.0653e-08	3.13586e-08
ENSMUSG00000013089	ENSMUSG00000013089	Etv5	16	protein_coding	116.63	-0.619352	0.474208	-1.30608	0.191526	0.229608
ENSMUSG00000013150	ENSMUSG00000013150	Gfod2	8	protein_coding	53.4405	-1.83375	0.470988	-3.89342	9.88404e-05	0.000201513
ENSMUSG00000013155	ENSMUSG00000013155	Enkd1	8	protein_coding	46.1502	-0.800123	0.425979	-1.87832	0.0603379	0.0802945
ENSMUSG00000013160	ENSMUSG00000013160	Atp6v0d1	8	protein_coding	6909.04	4.1436	0.204276	20.2843	1.76868e-91	3.33379e-90
ENSMUSG00000013236	ENSMUSG00000013236	Ptprs	17	protein_coding	421.284	-3.87189	0.398682	-9.71171	2.68792e-22	1.57781e-21
ENSMUSG00000013275	ENSMUSG00000013275	Slc41a1	1	protein_coding	101.447	-3.16287	0.412155	-7.67398	1.6674e-14	7.1128e-14
ENSMUSG00000013418	ENSMUSG00000013418	B4galnt2	11	protein_coding	6.57129	0.236403	0.64235	0.368028	0.712853	0.747114
ENSMUSG00000013419	ENSMUSG00000013419	Zbtb47	9	protein_coding	14.9945	-1.93646	0.763372	-2.53671	0.0111898	0.0171369
ENSMUSG00000013465	ENSMUSG00000013465	Nelfb	2	protein_coding	412.556	-0.677145	0.174451	-3.88158	0.000103781	0.000210832
ENSMUSG00000013495	ENSMUSG00000013495	Tmem175	5	protein_coding	94.3165	-1.71778	0.286958	-5.98617	2.14837e-09	6.65365e-09
ENSMUSG00000013539	ENSMUSG00000013539	Tango2	16	protein_coding	273.039	1.16035	0.181285	6.40069	1.54677e-10	5.20168e-10
ENSMUSG00000013593	ENSMUSG00000013593	Ndufs2	1	protein_coding	807.753	-0.897726	0.17042	-5.26774	1.38115e-07	3.74303e-07
ENSMUSG00000013622	ENSMUSG00000013622	Atraid	5	protein_coding	149.768	-0.919805	0.323453	-2.84371	0.00445917	0.00728266
ENSMUSG00000013629	ENSMUSG00000013629	Cad	5	protein_coding	791.461	-1.97779	0.194719	-10.1572	3.07932e-24	1.91666e-23
ENSMUSG00000013646	ENSMUSG00000013646	Sh3bp5l	11	protein_coding	788.887	3.3668	0.129047	26.0896	4.78285e-150	1.54131e-148
ENSMUSG00000013662	ENSMUSG00000013662	Atad1	19	protein_coding	500.044	-1.90131	0.202441	-9.39194	5.89031e-21	3.30701e-20
ENSMUSG00000013663	ENSMUSG00000013663	Pten	19	protein_coding	1663.08	-0.599112	0.190106	-3.15146	0.00162459	0.00283054
ENSMUSG00000013698	ENSMUSG00000013698	Pea15a	1	protein_coding	258.87	2.57829	0.313015	8.23696	1.76645e-16	8.32642e-16
ENSMUSG00000013701	ENSMUSG00000013701	Timm23	14	protein_coding	363.243	-0.726727	0.209577	-3.46759	0.000525144	0.000981629
ENSMUSG00000013707	ENSMUSG00000013707	Tnfaip8l2	3	protein_coding	78.7667	-0.488125	0.459122	-1.06317	0.287705	0.332154
ENSMUSG00000013736	ENSMUSG00000013736	Trnt1	6	protein_coding	385.995	-0.779263	0.190238	-4.09624	4.19906e-05	8.93237e-05
ENSMUSG00000013787	ENSMUSG00000013787	Ehmt2	17	protein_coding	725.806	-1.91573	0.157479	-12.165	4.77571e-34	3.83786e-33
ENSMUSG00000013822	ENSMUSG00000013822	Elof1	9	protein_coding	243.735	0.215339	0.215585	0.998859	0.317863	0.363584
ENSMUSG00000013833	ENSMUSG00000013833	Med16	10	protein_coding	990.102	2.79251	0.143445	19.4674	2.07505e-84	3.62884e-83
ENSMUSG00000013846	ENSMUSG00000013846	St3gal1	15	protein_coding	1690.12	1.34238	0.169065	7.94002	2.02147e-15	9.066e-15
ENSMUSG00000013858	ENSMUSG00000013858	Tmem259	10	protein_coding	912.173	1.41152	0.126305	11.1755	5.37567e-29	3.83764e-28
ENSMUSG00000013878	ENSMUSG00000013878	Rnf170	8	protein_coding	92.2251	-2.13259	0.301354	-7.07668	1.47649e-12	5.63253e-12
ENSMUSG00000013973	ENSMUSG00000013973	Dedd	1	protein_coding	25.3656	-2.59256	0.590773	-4.38843	1.14173e-05	2.57723e-05
ENSMUSG00000013997	ENSMUSG00000013997	Nit1	1	protein_coding	110.526	-0.430843	0.24968	-1.72558	0.0844229	0.108947
ENSMUSG00000014039	ENSMUSG00000014039	Prdm15	16	protein_coding	145.427	-1.38145	0.246905	-5.59508	2.20515e-08	6.33828e-08
ENSMUSG00000014074	ENSMUSG00000014074	Rnf168	16	protein_coding	417.503	0.327112	0.195956	1.66931	0.095056	0.121472
ENSMUSG00000014075	ENSMUSG00000014075	Dynlt2b	16	protein_coding	28.0031	-3.63649	0.753543	-4.82586	1.39403e-06	3.43808e-06
ENSMUSG00000014077	ENSMUSG00000014077	Chp1	2	protein_coding	31959.5	6.5138	0.122061	53.3651	0	0
ENSMUSG00000014177	ENSMUSG00000014177	Tvp23b	11	protein_coding	151.599	-3.20301	0.356093	-8.99486	2.36544e-19	1.24989e-18
ENSMUSG00000014195	ENSMUSG00000014195	Dnajc7	11	protein_coding	469.491	-1.98698	0.165632	-11.9963	3.71411e-33	2.9187e-32
ENSMUSG00000014226	ENSMUSG00000014226	Cacybp	1	protein_coding	701.95	-1.55529	0.179155	-8.68123	3.91514e-18	1.98603e-17
ENSMUSG00000014232	ENSMUSG00000014232	Cluap1	16	protein_coding	50.8679	-1.62451	0.341672	-4.75458	1.98859e-06	4.83504e-06
ENSMUSG00000014243	ENSMUSG00000014243	Zswim7	11	protein_coding	42.1066	-0.174521	0.455868	-0.382833	0.701844	0.737264
ENSMUSG00000014245	ENSMUSG00000014245	Pigl	11	protein_coding	77.8901	-0.841439	0.310411	-2.71072	0.00671368	0.0106713
ENSMUSG00000014294	ENSMUSG00000014294	Ndufa2	18	protein_coding	1105.86	2.52314	0.218711	11.5364	8.64738e-31	6.45585e-30
ENSMUSG00000014301	ENSMUSG00000014301	Pam16	16	protein_coding	167.055	1.47637	0.138452	10.6634	1.50953e-26	1.00703e-25
ENSMUSG00000014303	ENSMUSG00000014303	Glis2	16	protein_coding	8.29775	-3.37584	1.14928	-2.93734	0.00331043	0.00551359
ENSMUSG00000014313	ENSMUSG00000014313	Cox6c	15	protein_coding	2689.72	1.97395	0.19835	9.95184	2.47552e-23	1.50052e-22
ENSMUSG00000014349	ENSMUSG00000014349	Ube2z	11	protein_coding	528.743	0.0830214	0.146697	0.565938	0.571436	0.614535
ENSMUSG00000014353	ENSMUSG00000014353	Tmem87b	2	protein_coding	300.412	-1.31773	0.257833	-5.11078	3.20839e-07	8.41669e-07
ENSMUSG00000014355	ENSMUSG00000014355	Anapc1	2	protein_coding	1998.04	-1.02618	0.108577	-9.45123	3.34884e-21	1.89883e-20
ENSMUSG00000014361	ENSMUSG00000014361	Mertk	2	protein_coding	206.073	9.05961	0.485712	18.6522	1.21117e-77	1.95945e-76
ENSMUSG00000014402	ENSMUSG00000014402	Tsg101	7	protein_coding	932.131	1.30681	0.16411	7.96306	1.67842e-15	7.55925e-15
ENSMUSG00000014418	ENSMUSG00000014418	Hps5	7	protein_coding	265.061	-0.642291	0.168348	-3.81525	0.000136043	0.000272494
ENSMUSG00000014426	ENSMUSG00000014426	Map3k4	17	protein_coding	267.567	-1.39846	0.187614	-7.45392	9.06058e-14	3.71535e-13
ENSMUSG00000014444	ENSMUSG00000014444	Piezo1	8	protein_coding	557.07	0.509496	0.145201	3.50891	0.000449955	0.000847823
ENSMUSG00000014470	ENSMUSG00000014470	Rnf166	8	protein_coding	284.177	-0.588357	0.193175	-3.04571	0.00232129	0.00395307
ENSMUSG00000014496	ENSMUSG00000014496	Ankrd28	14	protein_coding	4263.22	0.951941	0.139643	6.81698	9.29755e-12	3.39529e-11
ENSMUSG00000014498	ENSMUSG00000014498	Ankrd52	10	protein_coding	359.749	-1.57731	0.225532	-6.99374	2.67661e-12	1.00784e-11
ENSMUSG00000014503	ENSMUSG00000014503	Pkd2l2	18	protein_coding	248.995	2.33302	0.169802	13.7397	5.87385e-43	5.68327e-42
ENSMUSG00000014504	ENSMUSG00000014504	Srp19	18	protein_coding	298.583	-1.58457	0.268558	-5.90027	3.62903e-09	1.10678e-08
ENSMUSG00000014529	ENSMUSG00000014529	Tmbim7	5	protein_coding	4.33809	-3.12878	1.22309	-2.5581	0.0105247	0.0161881
ENSMUSG00000014547	ENSMUSG00000014547	Wdfy2	14	protein_coding	255.156	0.030727	0.422337	0.0727546	0.942001	0.950445
ENSMUSG00000014550	ENSMUSG00000014550	Rbsn	6	protein_coding	286.14	-1.05217	0.154517	-6.80938	9.80212e-12	3.57465e-11
ENSMUSG00000014551	ENSMUSG00000014551	Mrps25	6	protein_coding	141.3	-1.3635	0.298595	-4.56639	4.96194e-06	1.16004e-05
ENSMUSG00000014554	ENSMUSG00000014554	Dguok	6	protein_coding	215.67	1.35019	0.205936	6.55636	5.51387e-11	1.91221e-10
ENSMUSG00000014592	ENSMUSG00000014592	Camta1	4	protein_coding	254.132	1.28661	0.265537	4.84533	1.26401e-06	3.13093e-06
ENSMUSG00000014599	ENSMUSG00000014599	Csf1	3	protein_coding	49.8347	1.09306	0.430726	2.5377	0.0111582	0.0170934
ENSMUSG00000014601	ENSMUSG00000014601	Strip1	3	protein_coding	508.992	0.641097	0.181285	3.53641	0.0004056	0.000769052
ENSMUSG00000014606	ENSMUSG00000014606	Slc25a11	11	protein_coding	609.484	-1.63611	0.214588	-7.62441	2.4516e-14	1.03558e-13
ENSMUSG00000014633	ENSMUSG00000014633	Cmc2	8	protein_coding	143.868	0.565307	0.2474	2.28499	0.0223133	0.0323674
ENSMUSG00000014668	ENSMUSG00000014668	Chfr	5	protein_coding	1077.72	1.21323	0.152764	7.94183	1.99217e-15	8.9396e-15
ENSMUSG00000014686	ENSMUSG00000014686	Ceacam16	7	protein_coding	5.81199	-2.85527	1.15922	-2.4631	0.013774	0.0207565
ENSMUSG00000014747	ENSMUSG00000014747	Ankrd53	6	protein_coding	4.22982	-2.35363	1.03015	-2.28476	0.0223271	0.0323844
ENSMUSG00000014748	ENSMUSG00000014748	Tex261	6	protein_coding	436.459	-0.996285	0.194681	-5.11752	3.09579e-07	8.13198e-07
ENSMUSG00000014763	ENSMUSG00000014763	Fam120b	17	protein_coding	132.12	-2.39982	0.303039	-7.91918	2.39089e-15	1.06659e-14
ENSMUSG00000014767	ENSMUSG00000014767	Tbp	17	protein_coding	239.9	-1.76543	0.193977	-9.1012	8.93358e-20	4.78854e-19
ENSMUSG00000014769	ENSMUSG00000014769	Psmb1	17	protein_coding	1734.09	0.310561	0.156891	1.97947	0.0477627	0.0648411
ENSMUSG00000014778	ENSMUSG00000014778	Fhod1	8	protein_coding	107.228	-1.33748	0.427598	-3.1279	0.00176061	0.0030539
ENSMUSG00000014786	ENSMUSG00000014786	Slc9a5	8	protein_coding	7.64964	-2.57726	0.970547	-2.65547	0.0079197	0.0124314
ENSMUSG00000014791	ENSMUSG00000014791	Elmo3	8	protein_coding	277.235	2.8561	0.269914	10.5815	3.62929e-26	2.40309e-25
ENSMUSG00000014837	ENSMUSG00000014837	Matcap1	8	protein_coding	11.1245	-1.79686	0.805119	-2.2318	0.0256285	0.0366967
ENSMUSG00000014846	ENSMUSG00000014846	Tppp3	8	protein_coding	12.8916	0.90168	0.585691	1.53952	0.123679	0.154167
ENSMUSG00000014850	ENSMUSG00000014850	Msh3	13	protein_coding	396.183	-0.550673	0.17047	-3.23031	0.00123655	0.00219319
ENSMUSG00000014856	ENSMUSG00000014856	Tmem208	8	protein_coding	287.804	0.30998	0.356621	0.869214	0.38473	0.432122
ENSMUSG00000014859	ENSMUSG00000014859	E2f4	8	protein_coding	1297.81	2.28451	0.162837	14.0295	1.02936e-44	1.02769e-43
ENSMUSG00000014867	ENSMUSG00000014867	Surf4	2	protein_coding	984.946	-1.76338	0.205604	-8.57661	9.77116e-18	4.8746e-17
ENSMUSG00000014873	ENSMUSG00000014873	Surf2	2	protein_coding	99.6187	-2.27796	0.321523	-7.08491	1.39132e-12	5.31777e-12
ENSMUSG00000014905	ENSMUSG00000014905	Dnajb9	12	protein_coding	418.448	-0.275171	0.237657	-1.15785	0.246925	0.288935
ENSMUSG00000014907	ENSMUSG00000014907	Naf1	8	protein_coding	126.007	-2.71541	0.32923	-8.24776	1.61387e-16	7.62746e-16
ENSMUSG00000014956	ENSMUSG00000014956	Ppp1cb	5	protein_coding	242252	7.62049	0.150577	50.6085	0	0
ENSMUSG00000014959	ENSMUSG00000014959	Gorasp2	2	protein_coding	487.472	-2.73738	0.225666	-12.1302	7.30674e-34	5.84247e-33
ENSMUSG00000014980	ENSMUSG00000014980	Tsen15	1	protein_coding	99.6253	-0.487663	0.237837	-2.05041	0.0403246	0.055445
ENSMUSG00000015002	ENSMUSG00000015002	Efr3a	15	protein_coding	825.333	-0.765108	0.127069	-6.02119	1.73136e-09	5.40193e-09
ENSMUSG00000015013	ENSMUSG00000015013	Trappc2l	8	protein_coding	593.268	3.22003	0.18057	17.8326	3.94553e-71	5.89947e-70
ENSMUSG00000015016	ENSMUSG00000015016	Acsf3	8	protein_coding	89.26	0.0891567	0.239604	0.372101	0.709818	0.744447
ENSMUSG00000015023	ENSMUSG00000015023	Ddx19a	8	protein_coding	690.706	1.7964	0.149221	12.0385	2.22923e-33	1.76047e-32
ENSMUSG00000015027	ENSMUSG00000015027	Galns	8	protein_coding	109.413	-1.23371	0.408117	-3.02294	0.00250332	0.00424182
ENSMUSG00000015053	ENSMUSG00000015053	Gata2	6	protein_coding	795.216	-7.77484	0.637682	-12.1923	3.41441e-34	2.76054e-33
ENSMUSG00000015083	ENSMUSG00000015083	C8g	2	protein_coding	21.0563	-1.74723	0.539413	-3.23913	0.00119896	0.00213102
ENSMUSG00000015087	ENSMUSG00000015087	Rabl6	2	protein_coding	512.519	-1.12648	0.166368	-6.771	1.27893e-11	4.63758e-11
ENSMUSG00000015092	ENSMUSG00000015092	Edf1	2	protein_coding	492.161	0.111265	0.214477	0.518774	0.603918	0.645268
ENSMUSG00000015093	ENSMUSG00000015093	Clic3	2	protein_coding	7.50032	-1.97282	0.868187	-2.27234	0.0230659	0.0333561
ENSMUSG00000015095	ENSMUSG00000015095	Fbxw5	2	protein_coding	260.519	-0.762327	0.169595	-4.49498	6.95761e-06	1.60245e-05
ENSMUSG00000015112	ENSMUSG00000015112	Slc25a13	6	protein_coding	56.3899	-2.61084	0.950022	-2.74819	0.00599247	0.00960334
ENSMUSG00000015120	ENSMUSG00000015120	Ube2i	17	protein_coding	2036.57	-0.193559	0.101543	-1.90617	0.0566276	0.0758578
ENSMUSG00000015126	ENSMUSG00000015126	Tsr3	17	protein_coding	61.762	-0.874047	0.299158	-2.92169	0.00348141	0.00577729
ENSMUSG00000015127	ENSMUSG00000015127	Unkl	17	protein_coding	399.144	2.53224	0.196288	12.9007	4.46155e-38	3.93345e-37
ENSMUSG00000015133	ENSMUSG00000015133	Lrrk1	7	protein_coding	194.98	-1.28561	0.217154	-5.92029	3.21369e-09	9.84431e-09
ENSMUSG00000015143	ENSMUSG00000015143	Actn1	12	protein_coding	332.488	2.70303	0.720663	3.75076	0.000176302	0.00034842
ENSMUSG00000015149	ENSMUSG00000015149	Sirt2	7	protein_coding	1871.22	3.27089	0.192082	17.0286	5.03772e-65	6.88819e-64
ENSMUSG00000015165	ENSMUSG00000015165	Hnrnpl	7	protein_coding	5433.08	1.6278	0.105141	15.4821	4.58236e-54	5.42551e-53
ENSMUSG00000015176	ENSMUSG00000015176	Nolc1	19	protein_coding	729.95	-1.98227	0.204995	-9.66983	4.05063e-22	2.36902e-21
ENSMUSG00000015189	ENSMUSG00000015189	Casd1	6	protein_coding	344.211	-2.96844	0.209598	-14.1625	1.56347e-45	1.58569e-44
ENSMUSG00000015202	ENSMUSG00000015202	Cnksr3	10	protein_coding	83.2355	-1.08184	0.400702	-2.69985	0.00693702	0.010999
ENSMUSG00000015214	ENSMUSG00000015214	Mtmr1	X	protein_coding	445.084	-1.77599	0.21594	-8.22447	1.96062e-16	9.2091e-16
ENSMUSG00000015217	ENSMUSG00000015217	Hmgb3	X	protein_coding	695.029	-0.988666	0.195163	-5.06584	4.06598e-07	1.05556e-06
ENSMUSG00000015243	ENSMUSG00000015243	Abca1	4	protein_coding	518.267	0.590393	0.86386	0.683436	0.494331	0.540044
ENSMUSG00000015247	ENSMUSG00000015247	Nipsnap3b	4	protein_coding	141.515	-0.844189	0.229897	-3.67203	0.00024063	0.000469052
ENSMUSG00000015289	ENSMUSG00000015289	Lage3	X	protein_coding	131.273	-0.968652	0.288838	-3.35361	0.000797646	0.00145311
ENSMUSG00000015290	ENSMUSG00000015290	Ubl4a	X	protein_coding	231.964	-0.387384	0.190271	-2.03596	0.0417543	0.0572582
ENSMUSG00000015291	ENSMUSG00000015291	Gdi1	X	protein_coding	1656.59	2.40217	0.139478	17.2227	1.79534e-66	2.52389e-65
ENSMUSG00000015305	ENSMUSG00000015305	Sash1	10	protein_coding	199.191	3.51749	1.45496	2.41758	0.015624	0.0233331
ENSMUSG00000015312	ENSMUSG00000015312	Gadd45b	10	protein_coding	36.5323	-0.273414	0.533476	-0.512515	0.60829	0.649459
ENSMUSG00000015316	ENSMUSG00000015316	Slamf1	1	protein_coding	471.247	-8.22295	0.86309	-9.52734	1.61367e-21	9.27469e-21
ENSMUSG00000015335	ENSMUSG00000015335	Zdhhc12	2	protein_coding	29.3822	-2.3171	0.589572	-3.93014	8.48965e-05	0.000174487
ENSMUSG00000015340	ENSMUSG00000015340	Cybb	X	protein_coding	529.061	9.91503	0.433624	22.8655	1.0245e-115	2.49248e-114
ENSMUSG00000015341	ENSMUSG00000015341	Golga7	8	protein_coding	6623.51	4.66886	0.100933	46.2568	0	0
ENSMUSG00000015342	ENSMUSG00000015342	Xk	X	protein_coding	1687.06	4.27472	0.20147	21.2177	6.56044e-100	1.35481e-98
ENSMUSG00000015354	ENSMUSG00000015354	Pcolce2	9	protein_coding	63.7072	-4.23503	1.58888	-2.66542	0.0076893	0.0120958
ENSMUSG00000015355	ENSMUSG00000015355	Cd48	1	protein_coding	366.926	-1.75329	0.437807	-4.0047	6.20951e-05	0.000129421
ENSMUSG00000015357	ENSMUSG00000015357	Clpx	9	protein_coding	726.028	1.68289	0.093109	18.0744	5.07161e-73	7.76481e-72
ENSMUSG00000015363	ENSMUSG00000015363	Trabd	15	protein_coding	255.23	-1.54818	0.189174	-8.18389	2.74826e-16	1.27959e-15
ENSMUSG00000015377	ENSMUSG00000015377	Dennd6b	15	protein_coding	47.1091	-1.55116	0.37198	-4.17	3.04598e-05	6.57666e-05
ENSMUSG00000015396	ENSMUSG00000015396	Cd83	13	protein_coding	37.8548	11.1548	0.982715	11.351	7.32901e-30	5.36387e-29
ENSMUSG00000015401	ENSMUSG00000015401	Cltrn	X	protein_coding	19.3372	-2.27762	1.12251	-2.02904	0.042454	0.058098
ENSMUSG00000015437	ENSMUSG00000015437	Gzmb	14	protein_coding	602.063	-6.3188	0.886981	-7.12394	1.04886e-12	4.04074e-12
ENSMUSG00000015451	ENSMUSG00000015451	C4a	17	protein_coding	11.9427	1.2504	0.627265	1.99341	0.0462162	0.0628751
ENSMUSG00000015452	ENSMUSG00000015452	Ager	17	protein_coding	13.5352	-2.38342	0.757907	-3.14474	0.00166233	0.00289127
ENSMUSG00000015461	ENSMUSG00000015461	Atf6b	17	protein_coding	221.609	-1.38296	0.385074	-3.59142	0.000328882	0.000630394
ENSMUSG00000015467	ENSMUSG00000015467	Egfl8	17	protein_coding	2.02481	-2.03188	1.00567	-2.02042	0.0433393	0.0592386
ENSMUSG00000015468	ENSMUSG00000015468	Notch4	17	protein_coding	13.5717	2.04497	0.591673	3.45626	0.000547733	0.00102146
ENSMUSG00000015474	ENSMUSG00000015474	Ppt2	17	protein_coding	56.8926	-0.853092	0.387178	-2.20336	0.0275696	0.0392092
ENSMUSG00000015478	ENSMUSG00000015478	Rnf5	17	protein_coding	84.4396	1.72025	0.262754	6.54699	5.87076e-11	2.03157e-10
ENSMUSG00000015488	ENSMUSG00000015488	Cacfd1	2	protein_coding	55.8476	-2.8093	0.523441	-5.36698	8.00654e-08	2.2103e-07
ENSMUSG00000015501	ENSMUSG00000015501	Hivep2	10	protein_coding	153.73	-2.9079	0.326065	-8.91818	4.74028e-19	2.47934e-18
ENSMUSG00000015522	ENSMUSG00000015522	Arnt	3	protein_coding	666.8	1.04803	0.110657	9.47094	2.77349e-21	1.57539e-20
ENSMUSG00000015533	ENSMUSG00000015533	Itga2	13	protein_coding	24.7879	-1.38268	0.672254	-2.05679	0.0397066	0.0546611
ENSMUSG00000015536	ENSMUSG00000015536	Mocs2	13	protein_coding	269.685	0.592958	0.183601	3.22961	0.00123961	0.00219808
ENSMUSG00000015542	ENSMUSG00000015542	Nat9	11	protein_coding	97.5313	-1.47307	0.343091	-4.29353	1.75851e-05	3.89254e-05
ENSMUSG00000015568	ENSMUSG00000015568	Lpl	8	protein_coding	775.882	2.51688	1.15971	2.17026	0.0299869	0.0423121
ENSMUSG00000015575	ENSMUSG00000015575	Atp6v0e	17	protein_coding	1195.12	1.99587	0.190369	10.4842	1.02127e-25	6.67378e-25
ENSMUSG00000015597	ENSMUSG00000015597	Zfp318	17	protein_coding	140.077	-2.48815	0.420849	-5.91223	3.37512e-09	1.0321e-08
ENSMUSG00000015599	ENSMUSG00000015599	Ttbk1	17	protein_coding	7.88009	-3.99153	1.15752	-3.44835	0.000564022	0.00104976
ENSMUSG00000015605	ENSMUSG00000015605	Srf	17	protein_coding	183.337	-1.58206	0.23874	-6.62671	3.43249e-11	1.20688e-10
ENSMUSG00000015647	ENSMUSG00000015647	Lama5	2	protein_coding	107.466	-2.93699	1.37242	-2.14001
ENSMUSG00000015656	ENSMUSG00000015656	Hspa8	9	protein_coding	11264.9	-1.35901	0.109778	-12.3796	3.36955e-35	2.78773e-34
ENSMUSG00000015659	ENSMUSG00000015659	Serac1	17	protein_coding	37.8525	-1.68254	0.435367	-3.86465	0.000111248	0.000225201
ENSMUSG00000015668	ENSMUSG00000015668	Pdzd11	X	protein_coding	209.309	0.544337	0.215231	2.52909	0.011436	0.0174805
ENSMUSG00000015671	ENSMUSG00000015671	Psma2	13	protein_coding	3976.07	2.34591	0.154607	15.1734	5.30766e-52	6.03827e-51
ENSMUSG00000015672	ENSMUSG00000015672	Mrpl32	13	protein_coding	2275.3	3.87843	0.155467	24.947	2.3011e-137	6.66318e-136
ENSMUSG00000015697	ENSMUSG00000015697	Setdb1	3	protein_coding	457.581	-1.3497	0.161639	-8.35008	6.82164e-17	3.27931e-16
ENSMUSG00000015702	ENSMUSG00000015702	Anxa9	3	protein_coding	85.3501	-2.85683	0.431293	-6.62388	3.49885e-11	1.22941e-10
ENSMUSG00000015711	ENSMUSG00000015711	Prune1	3	protein_coding	337.103	-1.47222	0.243397	-6.04863	1.46084e-09	4.58385e-09
ENSMUSG00000015714	ENSMUSG00000015714	Cers2	3	protein_coding	1031.41	-2.08626	0.150808	-13.8339	1.59146e-43	1.55298e-42
ENSMUSG00000015733	ENSMUSG00000015733	Capza2	6	protein_coding	1363.68	-1.15261	0.107185	-10.7534	5.71231e-27	3.85581e-26
ENSMUSG00000015745	ENSMUSG00000015745	Plekho1	3	protein_coding	103.98	-0.402706	0.358935	-1.12195	0.261885	0.304789
ENSMUSG00000015747	ENSMUSG00000015747	Vps45	3	protein_coding	183.556	0.615452	0.238441	2.58115	0.00984707	0.0152132
ENSMUSG00000015748	ENSMUSG00000015748	Prpf3	3	protein_coding	228.421	-0.705667	0.207889	-3.39444	0.000687691	0.00126607
ENSMUSG00000015749	ENSMUSG00000015749	Anp32e	3	protein_coding	3242.41	1.74765	0.160941	10.859	1.80812e-27	1.23826e-26
ENSMUSG00000015750	ENSMUSG00000015750	Aph1a	3	protein_coding	168.889	-1.08895	0.233994	-4.65376	3.25937e-06	7.76216e-06
ENSMUSG00000015755	ENSMUSG00000015755	Tab2	10	protein_coding	11338.7	2.96147	0.122164	24.2418	8.07755e-130	2.21081e-128
ENSMUSG00000015757	ENSMUSG00000015757	Ppil4	10	protein_coding	2574.41	2.69277	0.140187	19.2083	3.15302e-82	5.3729e-81
ENSMUSG00000015759	ENSMUSG00000015759	Cnih1	14	protein_coding	304.734	-1.54637	0.20677	-7.4787	7.50614e-14	3.08904e-13
ENSMUSG00000015766	ENSMUSG00000015766	Eps8	6	protein_coding	14.5008	2.77123	0.729865	3.79691	0.000146514	0.000292259
ENSMUSG00000015776	ENSMUSG00000015776	Med22	2	protein_coding	441.791	-1.588	0.231607	-6.85645	7.05944e-12	2.58981e-11
ENSMUSG00000015790	ENSMUSG00000015790	Surf1	2	protein_coding	142.803	-0.874709	0.19976	-4.37881	1.1933e-05	2.68795e-05
ENSMUSG00000015804	ENSMUSG00000015804	Med28	5	protein_coding	392.712	0.674106	0.128022	5.26555	1.39769e-07	3.78526e-07
ENSMUSG00000015806	ENSMUSG00000015806	Qdpr	5	protein_coding	151.032	-1.99598	0.261793	-7.62427	2.45417e-14	1.03639e-13
ENSMUSG00000015812	ENSMUSG00000015812	Gnrh1	14	protein_coding	21.2958	1.86758	0.330527	5.65031	1.60158e-08	4.6376e-08
ENSMUSG00000015837	ENSMUSG00000015837	Sqstm1	11	protein_coding	53730.6	5.97095	0.160804	37.1319	8.58553e-302	6.82742e-300
ENSMUSG00000015839	ENSMUSG00000015839	Nfe2l2	2	protein_coding	701.696	-0.580618	0.1944	-2.98672	0.00281989	0.00474803
ENSMUSG00000015846	ENSMUSG00000015846	Rxra	2	protein_coding	318.409	1.60958	0.929155	1.73231	0.0832185	0.107566
ENSMUSG00000015850	ENSMUSG00000015850	Adamtsl4	3	protein_coding	22.0515	-0.284603	0.602828	-0.472114	0.636846	0.676773
ENSMUSG00000015854	ENSMUSG00000015854	Cd5l	3	protein_coding	1240.2	13.5402	0.620291	21.8288	1.23621e-105	2.73679e-104
ENSMUSG00000015869	ENSMUSG00000015869	Prpsap1	11	protein_coding	148.9	-1.68801	0.283752	-5.9489	2.69952e-09	8.31389e-09
ENSMUSG00000015879	ENSMUSG00000015879	Fam184b	5	protein_coding	7.53639	-3.18661	0.956416	-3.33182	0.000862803	0.00156485
ENSMUSG00000015880	ENSMUSG00000015880	Ncapg	5	protein_coding	1124.37	0.800631	0.167552	4.77839	1.76701e-06	4.3193e-06
ENSMUSG00000015882	ENSMUSG00000015882	Lcorl	5	protein_coding	389.062	-1.36877	0.223576	-6.12218	9.23016e-10	2.9366e-09
ENSMUSG00000015889	ENSMUSG00000015889	Lta4h	10	protein_coding	848.228	-1.54838	0.225487	-6.86681	6.56554e-12	2.41139e-11
ENSMUSG00000015932	ENSMUSG00000015932	Dstn	2	protein_coding	3254.25	2.44264	0.182347	13.3956	6.41987e-41	5.99388e-40
ENSMUSG00000015937	ENSMUSG00000015937	Macroh2a1	13	protein_coding	941.535	-2.70136	0.272524	-9.91237	3.67829e-23	2.21864e-22
ENSMUSG00000015942	ENSMUSG00000015942	Gtf2ird2	5	protein_coding	84.9581	-1.45871	0.308107	-4.73443	2.19668e-06	5.31674e-06
ENSMUSG00000015943	ENSMUSG00000015943	Bola1	3	protein_coding	78.428	-0.183968	0.329951	-0.557561	0.577144	0.619839
ENSMUSG00000015944	ENSMUSG00000015944	Castor2	5	protein_coding	23.7367	-2.39041	0.749856	-3.18783	0.00143345	0.00251672
ENSMUSG00000015947	ENSMUSG00000015947	Fcgr1	3	protein_coding	163.976	3.40961	0.715973	4.76221	1.91487e-06	4.66575e-06
ENSMUSG00000015950	ENSMUSG00000015950	Ncf1	5	protein_coding	233.921	1.22515	0.708286	1.72974	0.0836768	0.108063
ENSMUSG00000015961	ENSMUSG00000015961	Adss2	1	protein_coding	944.087	-1.18568	0.157278	-7.53878	4.74401e-14	1.97059e-13
ENSMUSG00000015966	ENSMUSG00000015966	Il17rb	14	protein_coding	15.5591	-0.149032	0.603838	-0.246809	0.805056	0.830195
ENSMUSG00000015968	ENSMUSG00000015968	Cacna1d	14	protein_coding	63.5984	-5.28383	1.30687	-4.04311	5.27465e-05	0.000110905
ENSMUSG00000015971	ENSMUSG00000015971	Actr8	14	protein_coding	453.329	0.806759	0.1689	4.77654	1.7834e-06	4.35737e-06
ENSMUSG00000015980	ENSMUSG00000015980	Lrrc27	7	protein_coding	7.00125	-0.74734	0.756688	-0.987645	0.323326	0.36941
ENSMUSG00000015994	ENSMUSG00000015994	Fnta	8	protein_coding	314.554	-1.06242	0.236829	-4.48601	7.25708e-06	1.66854e-05
ENSMUSG00000016018	ENSMUSG00000016018	Mtrex	13	protein_coding	979.873	-0.0104769	0.126309	-0.0829463	0.933894	0.943456
ENSMUSG00000016024	ENSMUSG00000016024	Lbp	2	protein_coding	51.9285	1.92905	1.32099	1.46031
ENSMUSG00000016028	ENSMUSG00000016028	Celsr1	15	protein_coding	109.081	-1.70543	0.73201	-2.32979	0.0198174	0.0290394
ENSMUSG00000016087	ENSMUSG00000016087	Fli1	9	protein_coding	962.834	-3.69278	0.398133	-9.27524	1.77216e-20	9.72075e-20
ENSMUSG00000016181	ENSMUSG00000016181	Utp25	1	protein_coding	109.529	-1.05584	0.274837	-3.84172	0.000122178	0.000246048
ENSMUSG00000016194	ENSMUSG00000016194	Hsd11b1	1	protein_coding	37.8869	3.1006	0.747539	4.14774	3.35774e-05	7.21373e-05
ENSMUSG00000016200	ENSMUSG00000016200	Syt14	1	protein_coding	87.5528	7.57687	0.454387	16.6749	1.99454e-62	2.6501e-61
ENSMUSG00000016206	ENSMUSG00000016206	H2-M3	17	protein_coding	95.2654	-0.476378	0.241654	-1.97132	0.0486867	0.0659943
ENSMUSG00000016239	ENSMUSG00000016239	Lonrf3	X	protein_coding	79.0042	-2.77261	0.536808	-5.165	2.40443e-07	6.37776e-07
ENSMUSG00000016252	ENSMUSG00000016252	Atp5f1e	2	protein_coding	1143.58	1.53527	0.236	6.50539	7.74911e-11	2.65969e-10
ENSMUSG00000016253	ENSMUSG00000016253	Nelfcd	2	protein_coding	547.389	1.02623	0.170644	6.01385	1.81169e-09	5.64375e-09
ENSMUSG00000016255	ENSMUSG00000016255	Tubb1	2	protein_coding	17.6341	-2.56192	0.913298	-2.80513	0.00502958	0.00815426
ENSMUSG00000016256	ENSMUSG00000016256	Ctsz	2	protein_coding	869.708	0.595362	0.321067	1.85432	0.0636935	0.0842989
ENSMUSG00000016257	ENSMUSG00000016257	Prelid3b	2	protein_coding	563.555	0.327321	0.169609	1.92985	0.0536251	0.0721622
ENSMUSG00000016308	ENSMUSG00000016308	Ube2a	X	protein_coding	402.64	0.707329	0.160263	4.41356	1.01684e-05	2.30771e-05
ENSMUSG00000016319	ENSMUSG00000016319	Slc25a5	X	protein_coding	3139.43	-1.19018	0.174619	-6.81589	9.36796e-12	3.41944e-11
ENSMUSG00000016344	ENSMUSG00000016344	Ppdpf	2	protein_coding	275.85	1.67094	0.150732	11.0855	1.47512e-28	1.04007e-27
ENSMUSG00000016356	ENSMUSG00000016356	Col20a1	2	protein_coding	9.86981	-1.07713	0.709104	-1.519	0.128763	0.160005
ENSMUSG00000016409	ENSMUSG00000016409	Nkap	X	protein_coding	234.366	-0.606929	0.161716	-3.75305	0.000174697	0.000345504
ENSMUSG00000016427	ENSMUSG00000016427	Ndufa1	X	protein_coding	1220.46	2.47926	0.191797	12.9265	3.19092e-38	2.82256e-37
ENSMUSG00000016477	ENSMUSG00000016477	E2f3	13	protein_coding	146.04	-0.396215	0.220731	-1.79501	0.0726519	0.0950223
ENSMUSG00000016481	ENSMUSG00000016481	Cr1l	1	protein_coding	1092.24	-0.204102	0.162552	-1.25561	0.209256	0.248754
ENSMUSG00000016487	ENSMUSG00000016487	Ppfibp1	6	protein_coding	121.033	-2.61751	0.618125	-4.23459	2.28973e-05	5.01219e-05
ENSMUSG00000016493	ENSMUSG00000016493	Cd46	1	protein_coding	65.1616	0.580254	0.265162	2.1883	0.0286478	0.0406069
ENSMUSG00000016494	ENSMUSG00000016494	Cd34	1	protein_coding	390.064	-5.43374	0.669733	-8.11329	4.9266e-16	2.26675e-15
ENSMUSG00000016495	ENSMUSG00000016495	Plgrkt	19	protein_coding	712.549	-1.74511	0.375572	-4.64654	3.37552e-06	8.02415e-06
ENSMUSG00000016496	ENSMUSG00000016496	Cd274	19	protein_coding	198.22	0.0575425	0.280229	0.205341	0.837305	0.859183
ENSMUSG00000016503	ENSMUSG00000016503	Gtf3a	5	protein_coding	62.8688	-1.8927	0.362713	-5.21818	1.80687e-07	4.85478e-07
ENSMUSG00000016510	ENSMUSG00000016510	Mtif3	5	protein_coding	42.3616	-1.84165	0.406862	-4.52646	5.99804e-06	1.38966e-05
ENSMUSG00000016520	ENSMUSG00000016520	Lnx2	5	protein_coding	84.4658	-1.7318	0.323918	-5.34641	8.97145e-08	2.46815e-07
ENSMUSG00000016526	ENSMUSG00000016526	Dyrk3	1	protein_coding	4268.75	4.78628	0.194644	24.5898	1.62223e-133	4.52526e-132
ENSMUSG00000016528	ENSMUSG00000016528	Mapkapk2	1	protein_coding	773.937	-1.1255	0.183953	-6.11838	9.45324e-10	3.00698e-09
ENSMUSG00000016534	ENSMUSG00000016534	Lamp2	X	protein_coding	1553.49	-1.80075	0.19287	-9.33659	9.94835e-21	5.52133e-20
ENSMUSG00000016541	ENSMUSG00000016541	Atxn10	15	protein_coding	510.067	-2.4131	0.16317	-14.7889	1.72835e-49	1.86915e-48
ENSMUSG00000016552	ENSMUSG00000016552	Foxred2	15	protein_coding	126.557	-2.04757	0.326059	-6.27977	3.39077e-10	1.11312e-09
ENSMUSG00000016554	ENSMUSG00000016554	Eif3d	15	protein_coding	678.531	0.0406937	0.113997	0.356971	0.721114	0.754684
ENSMUSG00000016559	ENSMUSG00000016559	H3f3b	11	protein_coding	10244.4	0.137387	0.162707	0.844383	0.398455	0.445534
ENSMUSG00000016619	ENSMUSG00000016619	Nup50	15	protein_coding	2402.56	2.13317	0.12992	16.4191	1.39553e-60	1.79743e-59
ENSMUSG00000016624	ENSMUSG00000016624	Phf21b	15	protein_coding	5.74445	-2.83949	1.19532	-2.37549	0.0175255	0.0259713
ENSMUSG00000016637	ENSMUSG00000016637	Ift27	15	protein_coding	100.106	-0.403854	0.320725	-1.25919	0.207961	0.247323
ENSMUSG00000016664	ENSMUSG00000016664	Pacsin2	15	protein_coding	4678.7	4.30765	0.120968	35.6098	9.88724e-278	7.11882e-276
ENSMUSG00000016756	ENSMUSG00000016756	Cmah	13	protein_coding	157.377	-1.96696	1.38307	-1.42217
ENSMUSG00000016757	ENSMUSG00000016757	Ttll12	15	protein_coding	735.314	2.01312	0.146453	13.7458	5.39742e-43	5.22546e-42
ENSMUSG00000016831	ENSMUSG00000016831	Tox4	14	protein_coding	2128.01	1.66857	0.0919137	18.1537	1.2e-73	1.85861e-72
ENSMUSG00000016833	ENSMUSG00000016833	Mrps18c	5	protein_coding	84.1993	-1.39509	0.321041	-4.34552	1.38947e-05	3.11316e-05
ENSMUSG00000016921	ENSMUSG00000016921	Srsf6	2	protein_coding	6021.52	1.62077	0.131595	12.3163	7.40168e-35	6.06089e-34
ENSMUSG00000016933	ENSMUSG00000016933	Plcg1	2	protein_coding	380.416	-3.49479	0.323974	-10.7873	3.95387e-27	2.67905e-26
ENSMUSG00000016940	ENSMUSG00000016940	Kctd2	11	protein_coding	126.086	-0.226093	0.227828	-0.992384	0.32101	0.366922
ENSMUSG00000016946	ENSMUSG00000016946	Kctd5	17	protein_coding	174.608	-0.78207	0.194688	-4.01704	5.89346e-05	0.000123157
ENSMUSG00000016984	ENSMUSG00000016984	Etaa1	11	protein_coding	251.965	-0.772055	0.279598	-2.76131	0.005757	0.00925009
ENSMUSG00000017002	ENSMUSG00000017002	Slpi	2	protein_coding	48.1794	3.7623	1.03301	3.64206
ENSMUSG00000017057	ENSMUSG00000017057	Il13ra1	X	protein_coding	30.5682	2.47522	0.576314	4.2949	1.74769e-05	3.87019e-05
ENSMUSG00000017119	ENSMUSG00000017119	Nbr1	11	protein_coding	25266.4	5.35189	0.105041	50.9505	0	0
ENSMUSG00000017132	ENSMUSG00000017132	Cyth1	11	protein_coding	151.504	-0.557837	0.259648	-2.14844	0.0316792	0.0445309
ENSMUSG00000017144	ENSMUSG00000017144	Rnd3	2	protein_coding	330.494	-4.75242	0.794377	-5.98257	2.19641e-09	6.7985e-09
ENSMUSG00000017146	ENSMUSG00000017146	Brca1	11	protein_coding	1163.73	1.70172	0.169721	10.0266	1.16461e-23	7.10772e-23
ENSMUSG00000017167	ENSMUSG00000017167	Cntnap1	11	protein_coding	15.0353	2.57977	0.522376	4.93853	7.87129e-07	1.98446e-06
ENSMUSG00000017176	ENSMUSG00000017176	Nt5c3b	11	protein_coding	106.024	-2.89832	0.338617	-8.55928	1.13577e-17	5.64845e-17
ENSMUSG00000017188	ENSMUSG00000017188	Coa3	11	protein_coding	159.9	-0.195915	0.276455	-0.708668	0.47853	0.524827
ENSMUSG00000017195	ENSMUSG00000017195	Zpbp2	11	protein_coding	10.5247	0.98385	0.537294	1.83112	0.0670824	0.088367
ENSMUSG00000017210	ENSMUSG00000017210	Med24	11	protein_coding	870.54	0.255231	0.117841	2.16589	0.0303194	0.0427435
ENSMUSG00000017221	ENSMUSG00000017221	Psmd3	11	protein_coding	635.207	-0.0317861	0.189063	-0.168124	0.866486	0.884695
ENSMUSG00000017264	ENSMUSG00000017264	Exosc10	4	protein_coding	595.848	-1.41376	0.163886	-8.6265	6.32593e-18	3.17868e-17
ENSMUSG00000017286	ENSMUSG00000017286	Glod4	11	protein_coding	285.401	-2.01769	0.214527	-9.40529	5.18877e-21	2.92033e-20
ENSMUSG00000017288	ENSMUSG00000017288	Vps53	11	protein_coding	276.99	-1.24398	0.213424	-5.82868	5.58682e-09	1.67983e-08
ENSMUSG00000017291	ENSMUSG00000017291	Taok1	11	protein_coding	2436.74	1.26706	0.104422	12.134	6.97783e-34	5.58226e-33
ENSMUSG00000017299	ENSMUSG00000017299	Dnttip1	2	protein_coding	1123.9	4.61683	0.179097	25.7785	1.54668e-146	4.85699e-145
ENSMUSG00000017307	ENSMUSG00000017307	Acot8	2	protein_coding	162.245	1.63536	0.195773	8.35335	6.6354e-17	3.1917e-16
ENSMUSG00000017314	ENSMUSG00000017314	Mpp2	11	protein_coding	948.297	6.23654	0.50997	12.2292	2.16987e-34	1.75967e-33
ENSMUSG00000017376	ENSMUSG00000017376	Nlk	11	protein_coding	207.925	-2.29468	0.32889	-6.97704	3.01455e-12	1.13189e-11
ENSMUSG00000017386	ENSMUSG00000017386	Traf4	11	protein_coding	420.832	2.84906	0.311915	9.13409	6.59608e-20	3.55109e-19
ENSMUSG00000017390	ENSMUSG00000017390	Aldoc	11	protein_coding	230.654	-1.92429	0.259133	-7.42585	1.12058e-13	4.57157e-13
ENSMUSG00000017404	ENSMUSG00000017404	Rpl19	11	protein_coding	6700.38	1.71727	0.131643	13.0449	6.79099e-39	6.09473e-38
ENSMUSG00000017405	ENSMUSG00000017405	Nek8	11	protein_coding	189.294	2.39376	0.195045	12.2729	1.26669e-34	1.033e-33
ENSMUSG00000017417	ENSMUSG00000017417	Plxdc1	11	protein_coding	32.9843	1.86093	0.960138	1.93819	0.0525997	0.0708839
ENSMUSG00000017418	ENSMUSG00000017418	Arl5b	2	protein_coding	273.108	-1.93551	0.383203	-5.05089	4.39753e-07	1.13812e-06
ENSMUSG00000017421	ENSMUSG00000017421	Zfp207	11	protein_coding	5310.34	1.33093	0.123228	10.8006	3.42103e-27	2.32194e-26
ENSMUSG00000017428	ENSMUSG00000017428	Psmd11	11	protein_coding	1220.14	1.56897	0.151951	10.3255	5.40225e-25	3.45536e-24
ENSMUSG00000017466	ENSMUSG00000017466	Timp2	11	protein_coding	171.631	8.35853	0.552004	15.1421	8.53818e-52	9.69277e-51
ENSMUSG00000017478	ENSMUSG00000017478	Zc3h18	8	protein_coding	867.748	0.0649347	0.107652	0.603189	0.546383	0.590293
ENSMUSG00000017485	ENSMUSG00000017485	Top2b	14	protein_coding	4198.26	-0.765396	0.103625	-7.38621	1.51073e-13	6.11018e-13
ENSMUSG00000017493	ENSMUSG00000017493	Igfbp4	11	protein_coding	542.813	-0.754895	0.702772	-1.07417	0.282748	0.326785
ENSMUSG00000017499	ENSMUSG00000017499	Cdc6	11	protein_coding	869.289	3.14126	0.170489	18.425	8.27373e-76	1.31852e-74
ENSMUSG00000017548	ENSMUSG00000017548	Suz12	11	protein_coding	1658.43	0.316497	0.12342	2.56438	0.0103359	0.0159145
ENSMUSG00000017550	ENSMUSG00000017550	Atad5	11	protein_coding	1251.52	1.44438	0.167394	8.62863	6.20913e-18	3.12195e-17
ENSMUSG00000017561	ENSMUSG00000017561	Crlf3	11	protein_coding	7610	4.31637	0.235649	18.3169	6.06232e-75	9.59407e-74
ENSMUSG00000017615	ENSMUSG00000017615	Tnfaip1	11	protein_coding	51.3443	1.07071	0.310282	3.45075	0.000559033	0.00104107
ENSMUSG00000017631	ENSMUSG00000017631	Abr	11	protein_coding	311.33	0.124897	0.272092	0.459026	0.646216	0.685273
ENSMUSG00000017664	ENSMUSG00000017664	Slc35c2	2	protein_coding	242.669	-1.54665	0.358412	-4.31529	1.59395e-05	3.54744e-05
ENSMUSG00000017670	ENSMUSG00000017670	Elmo2	2	protein_coding	303.305	-0.631397	0.223047	-2.83078	0.00464345	0.00755968
ENSMUSG00000017677	ENSMUSG00000017677	Wsb1	11	protein_coding	713.583	-1.36875	0.144001	-9.50512	1.99818e-21	1.14108e-20
ENSMUSG00000017679	ENSMUSG00000017679	Ttpal	2	protein_coding	461.475	1.04402	0.182807	5.71106	1.12278e-08	3.29777e-08
ENSMUSG00000017686	ENSMUSG00000017686	Rhot1	11	protein_coding	365.595	-1.34238	0.1563	-8.58847	8.81337e-18	4.40641e-17
ENSMUSG00000017692	ENSMUSG00000017692	Rhbdl3	11	protein_coding	8.50773	-3.44649	0.996848	-3.45739	0.000545432	0.00101753
ENSMUSG00000017697	ENSMUSG00000017697	Ada	2	protein_coding	89.8435	-0.234271	0.340101	-0.688827	0.490932	0.536735
ENSMUSG00000017707	ENSMUSG00000017707	Serinc3	2	protein_coding	226500	5.3194	0.13539	39.2894	0	0
ENSMUSG00000017713	ENSMUSG00000017713	Tha1	11	protein_coding	22.1216	-0.276999	0.523668	-0.528959	0.596834	0.63884
ENSMUSG00000017715	ENSMUSG00000017715	Pgs1	11	protein_coding	776.649	1.82789	0.405425	4.50859	6.52603e-06	1.50653e-05
ENSMUSG00000017716	ENSMUSG00000017716	Birc5	11	protein_coding	1229.08	2.46799	0.192231	12.8387	9.95385e-38	8.71316e-37
ENSMUSG00000017718	ENSMUSG00000017718	Afmid	11	protein_coding	501.842	6.88318	0.15738	43.736	0	0
ENSMUSG00000017721	ENSMUSG00000017721	Pigt	2	protein_coding	235.133	-1.67921	0.243231	-6.90376	5.06447e-12	1.87169e-11
ENSMUSG00000017724	ENSMUSG00000017724	Etv4	11	protein_coding	46.7345	-2.47762	0.570191	-4.34524	1.39121e-05	3.11663e-05
ENSMUSG00000017737	ENSMUSG00000017737	Mmp9	2	protein_coding	344.336	8.61566	0.571954	15.0636	2.81244e-51	3.15025e-50
ENSMUSG00000017747	ENSMUSG00000017747	Ghdc	11	protein_coding	38.5595	-0.0166623	0.359672	-0.0463265	0.96305	0.968381
ENSMUSG00000017756	ENSMUSG00000017756	Slc12a7	13	protein_coding	141.804	0.644904	0.354636	1.81849	0.0689889	0.0907064
ENSMUSG00000017760	ENSMUSG00000017760	Ctsa	2	protein_coding	937.427	-0.386692	0.252438	-1.53183	0.125564	0.156322
ENSMUSG00000017764	ENSMUSG00000017764	Zswim1	2	protein_coding	44.2664	-0.596311	0.369219	-1.61506	0.106297	0.134643
ENSMUSG00000017765	ENSMUSG00000017765	Slc12a4	8	protein_coding	111.332	0.863445	0.520349	1.65936	0.0970436	0.12388
ENSMUSG00000017774	ENSMUSG00000017774	Myo1c	11	protein_coding	639.702	-1.20484	0.201042	-5.99296	2.06062e-09	6.38931e-09
ENSMUSG00000017776	ENSMUSG00000017776	Crk	11	protein_coding	576.098	0.130155	0.175299	0.742473	0.457801	0.504515
ENSMUSG00000017778	ENSMUSG00000017778	Cox7c	13	protein_coding	1024.29	0.0945594	0.172979	0.546652	0.584618	0.62715
ENSMUSG00000017781	ENSMUSG00000017781	Pitpna	11	protein_coding	609.016	-1.22296	0.194647	-6.28295	3.32216e-10	1.09172e-09
ENSMUSG00000017801	ENSMUSG00000017801	Mlx	11	protein_coding	156.994	0.109134	0.231842	0.470724	0.637838	0.677647
ENSMUSG00000017802	ENSMUSG00000017802	Retreg3	11	protein_coding	10742.2	5.93442	0.1844	32.1823	3.1191e-227	1.6711e-225
ENSMUSG00000017830	ENSMUSG00000017830	Dhx58	11	protein_coding	385.458	1.95261	0.407372	4.79318	1.64159e-06	4.02812e-06
ENSMUSG00000017831	ENSMUSG00000017831	Rab5a	17	protein_coding	3519.87	3.36498	0.106223	31.6784	3.07963e-220	1.56767e-218
ENSMUSG00000017832	ENSMUSG00000017832	Hspb9	11	protein_coding	7.19245	0.197707	0.646017	0.306041	0.759574	0.788779
ENSMUSG00000017837	ENSMUSG00000017837	Nkiras2	11	protein_coding	1017.31	3.23797	0.101736	31.8271	2.73022e-222	1.41688e-220
ENSMUSG00000017843	ENSMUSG00000017843	Ppp2r5c	12	protein_coding	1610.91	-0.13601	0.085362	-1.59333	0.111085	0.140075
ENSMUSG00000017858	ENSMUSG00000017858	Ift52	2	protein_coding	192.043	-0.691037	0.191236	-3.61353	0.000302062	0.000581635
ENSMUSG00000017861	ENSMUSG00000017861	Mybl2	2	protein_coding	693.307	1.63457	0.252486	6.47392	9.54956e-11	3.25667e-10
ENSMUSG00000017929	ENSMUSG00000017929	B4galt5	2	protein_coding	48.4628	-0.161184	0.506816	-0.318033	0.75046	0.780744
ENSMUSG00000017999	ENSMUSG00000017999	Ddx27	2	protein_coding	869.419	0.600999	0.127505	4.71353	2.43457e-06	5.86763e-06
ENSMUSG00000018001	ENSMUSG00000018001	Cyth3	5	protein_coding	3575.89	3.87703	0.458601	8.45404	2.81382e-17	1.37416e-16
ENSMUSG00000018008	ENSMUSG00000018008	Cyth4	15	protein_coding	422.716	0.154016	0.288156	0.534489	0.593003	0.635207
ENSMUSG00000018012	ENSMUSG00000018012	Rac3	11	protein_coding	14.5626	-0.14221	0.508993	-0.279395	0.779942	0.807265
ENSMUSG00000018040	ENSMUSG00000018040	Rrp7a	15	protein_coding	238.607	-1.42294	0.292342	-4.86738	1.13085e-06	2.81025e-06
ENSMUSG00000018042	ENSMUSG00000018042	Cyb5r3	15	protein_coding	1864.22	2.62592	0.226143	11.6118	3.59107e-31	2.70881e-30
ENSMUSG00000018068	ENSMUSG00000018068	Ints2	11	protein_coding	389.496	-0.996541	0.177417	-5.61695	1.94358e-08	5.60863e-08
ENSMUSG00000018076	ENSMUSG00000018076	Med13l	5	protein_coding	6465.14	4.15165	0.162546	25.5414	6.85022e-144	2.12609e-142
ENSMUSG00000018102	ENSMUSG00000018102	H2bc4	13	protein_coding	4269.98	2.02124	0.179576	11.2556	2.17338e-29	1.57477e-28
ENSMUSG00000018143	ENSMUSG00000018143	Mafk	5	protein_coding	8939.02	5.31285	0.149756	35.4767	1.12387e-275	7.84449e-274
ENSMUSG00000018160	ENSMUSG00000018160	Med1	11	protein_coding	1495.19	1.08285	0.109826	9.85967	6.22513e-23	3.73508e-22
ENSMUSG00000018166	ENSMUSG00000018166	Erbb3	10	protein_coding	33.2872	-2.10837	1.19456	-1.76498	0.0775675	0.10089
ENSMUSG00000018167	ENSMUSG00000018167	Stard3	11	protein_coding	243.2	0.546955	0.180771	3.02568	0.00248076	0.00420583
ENSMUSG00000018169	ENSMUSG00000018169	Mfng	15	protein_coding	149.668	-2.73823	0.359632	-7.61399	2.65753e-14	1.11979e-13
ENSMUSG00000018171	ENSMUSG00000018171	Vmp1	11	protein_coding	3055.56	1.91589	0.201497	9.50828	1.93837e-21	1.10851e-20
ENSMUSG00000018189	ENSMUSG00000018189	Uchl5	1	protein_coding	415.843	-1.35108	0.188382	-7.17205	7.38825e-13	2.87403e-12
ENSMUSG00000018196	ENSMUSG00000018196	Glrx2	1	protein_coding	190.204	-0.101477	0.212591	-0.477336	0.633123	0.673429
ENSMUSG00000018199	ENSMUSG00000018199	Ro60	1	protein_coding	421.496	-2.52818	0.378606	-6.67761	2.42873e-11	8.63453e-11
ENSMUSG00000018209	ENSMUSG00000018209	Stk4	2	protein_coding	1442.64	-0.0698949	0.132214	-0.528651	0.597048	0.638999
ENSMUSG00000018217	ENSMUSG00000018217	Pmp22	11	protein_coding	183.953	-3.57517	0.911528	-3.92217	8.77553e-05	0.000180154
ENSMUSG00000018239	ENSMUSG00000018239	Zcchc10	11	protein_coding	33.8957	-3.02916	0.565974	-5.35211	8.69343e-08	2.39455e-07
ENSMUSG00000018286	ENSMUSG00000018286	Psmb6	11	protein_coding	799.811	0.215457	0.149502	1.44117	0.149537	0.183339
ENSMUSG00000018287	ENSMUSG00000018287	Spag7	11	protein_coding	258.858	-0.827186	0.215222	-3.8434	0.000121341	0.00024458
ENSMUSG00000018293	ENSMUSG00000018293	Pfn1	11	protein_coding	3752.97	-0.459147	0.217269	-2.11327	0.0345778	0.0481901
ENSMUSG00000018322	ENSMUSG00000018322	Tomm34	2	protein_coding	330.799	-0.82884	0.150522	-5.50643	3.66185e-08	1.0365e-07
ENSMUSG00000018326	ENSMUSG00000018326	Ywhab	2	protein_coding	1368.65	0.255323	0.153953	1.65844	0.0972279	0.124079
ENSMUSG00000018334	ENSMUSG00000018334	Ksr1	11	protein_coding	313.925	0.0837401	0.244385	0.342656	0.731857	0.764126
ENSMUSG00000018339	ENSMUSG00000018339	Gpx3	11	protein_coding	63.1779	4.23093	0.29728	14.2321	5.78811e-46	5.91542e-45
ENSMUSG00000018340	ENSMUSG00000018340	Anxa6	11	protein_coding	558.799	-0.817361	0.359478	-2.27374	0.0229815	0.0332462
ENSMUSG00000018341	ENSMUSG00000018341	Il12rb2	6	protein_coding	13.9216	-0.0673594	0.725115	-0.0928947	0.925987	0.936475
ENSMUSG00000018347	ENSMUSG00000018347	Zkscan6	11	protein_coding	143.453	-0.579262	0.225821	-2.56514	0.0103134	0.0158815
ENSMUSG00000018362	ENSMUSG00000018362	Kpna2	11	protein_coding	1094.19	-0.557716	0.29339	-1.90094	0.0573102	0.0767015
ENSMUSG00000018363	ENSMUSG00000018363	Smurf2	11	protein_coding	288.217	-1.66023	0.179072	-9.27131	1.83868e-20	1.00683e-19
ENSMUSG00000018372	ENSMUSG00000018372	Cep95	11	protein_coding	467.418	2.23158	0.219467	10.1682	2.75035e-24	1.71524e-23
ENSMUSG00000018377	ENSMUSG00000018377	Vezf1	11	protein_coding	798.578	0.0951826	0.226031	0.421103	0.67368	0.711
ENSMUSG00000018378	ENSMUSG00000018378	Cuedc1	11	protein_coding	41.8608	-3.45433	0.739198	-4.67308	2.96722e-06	7.09788e-06
ENSMUSG00000018379	ENSMUSG00000018379	Srsf1	11	protein_coding	4072.32	0.116819	0.089227	1.30924	0.190455	0.228511
ENSMUSG00000018381	ENSMUSG00000018381	Abi3	11	protein_coding	34.6627	-0.0520516	0.328622	-0.158393	0.874147	0.891379
[truncated: 14,744 more rows]
