# Supplementary material for: Murine hematopoietic progenitor cell lines with erythroid and megakaryocyte potential
Source: Nat Commun. 2025 Aug 7;16:7283. doi: 10.1038/s41467-025-62668-z (PMC12331996; doi:10.1038/s41467-025-62668-z)
Supplement: Supplementary file 5 — Supplementary Data 3 [file 41467_2025_62668_MOESM5_ESM.xlsx]

## Sheet: Antibodies
Name		Clone		color		Cat.#		Company
TER-119		TER-119		Pecy7		25-5921-81		Thermo Fisher
TER-119		TER-119		PE		12-5921-82		Thermo Fisher
CD41		MWReg30		BV421		133911		Thermo Fisher
CD34		SA376A4		PE		152203		Thermo Fisher
CD16/CD32		93		PE		12-0161-83		Thermo Fisher
CD11c		N418		Percp-cy5.5		45-0114-82		Thermo Fisher
CD42d		1C2		APC		17-0432-80		Thermo Fisher
B220		RA3-6B2		PE		12-0452-82		Thermo Fisher
CD62P		Psel.KO2.3		APC		17-0626-80		Thermo Fisher
CD115		AFS98		APC		17-1152-82		Thermo Fisher
CD8a		53-6.7		APC		553035		BD,
CD4		RM4-5		APC		553046		BD
C-KIT		2B8		APC		561074		BD
CD71		C2		PE		553267		BD
Sca-1		E13-161.7		PE		122507		Bioleg
LY6G		1A8		Pecy7		127617		Bioleg
Ly6C		HK1.4		APC		128015		Bioleg
CD150		TC15-12F12.2		APC		115909		Bioleg
CD105		MJ7/18		Pecy7		120409		Bioleg
CD44		IM7		Percp-cy5.5		103031		Bioleg
CD42d		1C2		Percp-cy5.5		148507		Bioleg

## Sheet: Reagents
Name		Company		Catalog number
COLLAGEN		CHRONO LOG CORP		6386
Recombinant Hirudin		Aniara Diagnostica		ARE120A
Recombinant Hirudin		Aniara Diagonstica		ARE120A
iScript™ cDNA Synthesis Kit		Biorad		1708890
COUNTBRIGHT ABSOLUTE COUNTING Beads		FISHER SCIENTIFIC CO		C36950
RPMI 1640 Medium		Gibco		11875119
Lipofectamine		Invitrogen		18324012
2XPhusion High-Fidelity PCR Master Mix with		Life Technologies		F531L
X-VIVO™ 10 Serum-free Hematopoietic Cell Medium		Lonza		04-380Q
recombinant murine IL6		Peorotech		216-16-10ug
recombinant murine SCF		Peorotech		250-0310ug
Human EPO		Peprotech
Mouse IL-6 Recombinant Protein		Peprotech		216-16
Mouse TPO		Peprotech		315-14
Recombinant Human EPO		Peprotech		100-64
Recombinant Murine IL-3		Peprotech		213-13
KIT RNEASY MINI 50		QIAGEN		107621
All-trans Retinoic Acid		Sigma-Aldrich		R2625
Anti-β-Tubulin antibody, Mouse monoclonal		Sigma-Aldrich		T0198
Bovine Serum Albumin		Sigma-Aldrich		A7906
Fibrinogen		Sigma-Aldrich		341576-M
Fibronectin		Sigma-Aldrich		F0895
GELATIN 100ML		Sigma-Aldrich		113255
Sodium citrate monobasic		Sigma-Aldrich		71498-250G
PGE1		Sigma-Aldrich		538903-1MG
THROMBIN		Sigma-Aldrich		605195
Hirudin from leeches		Sigma-Aldrich		H7016-10UN
HEK293T cells		Takara		632180
Hoechst 33342		ThermoFisher		R37165
MIX SYBR GREEN PCR MASTER		ThermoFisher		4309155
PureLink Genomic DNA Mini Kit		ThermoFisher		K182001
