# Supplementary material for: Murine hematopoietic progenitor cell lines with erythroid and megakaryocyte potential
Source: Nat Commun. 2025 Aug 7;16:7283. doi: 10.1038/s41467-025-62668-z (PMC12331996; doi:10.1038/s41467-025-62668-z)
Supplement: Supplementary file 8 — Source Data [file 41467_2025_62668_MOESM8_ESM.xlsx]

## Sheet: 1a
Figure 1a
			days	0	22	25	28	31	34	37	40	43
			R11-35 A7-TPO cell lines
			K1	300000	540000	2700000	10200000	18600000	84000000	90000000	279000000	1008000000
			K2	300000	390000	1050000	3000000	11700000	55575000	184500000	210000000	1533600000
			K3	300000	400000	900000	1950000	1320000	6000000	7500000	41400000	97200000
			K4	300000	450000	2550000	12600000	36000000	61200000	129600000	288000000	2304000000
			K5	300000	210000	750000	450000	1260000	3300000	7050000	9000000	27900000
			average	300000	398000	1590000	5640000	13776000	42015000	83730000	165480000	994140000
			St dev	0	120706	952234	5.40271e+06	1.44334e+07	3.57443e+07	7.74416e+07	1.32062e+08	9.67608e+08
			vector control1	300000	90000	75000	50000	50000	42500	23750	6250	0
			vector control2	300000	120000	87500	75000	62500	52500	45000	17500	12500
			average	300000	105000	81250	62500	56250	47500	34375	11875	6250
			St dev	0	21213.2	8838.83	17677.7	8838.83	7071.07	15026	7954.95	8838.83

## Sheet: 1d
Figure 1d
		day	0	2	4	6	8	10	12	14
		K1	300000	560000	250000	190000	35000	5000	2500	0
		K2	300000	390000	287000	117000	90000	10000	2000	0
		K3	300000	366000	170000	84000	29000	10000	2000	0
		average	300000	438667	235667	130333	51333.3	8333.33	2166.67	0
		STDEV	0	105761	59802.5	54243.3	33620.4	2886.75	288.675	0

## Sheet: 2f
Figure 2f
	Percentage of proplatelet-forming MKs
	Hox-MK		BMMK
	Clone K3	11.6	10.3
		12.4	10.9
		13.4	10.7
	Clone P8	10.2	7.2
		13.2	11.9
		8.4

## Sheet: 3d
Figure 3d			relative RNA level:
			Vwf		Pf4
	differentiated	K1-GFP+CD41+	0.0563828		1.46978
	non-differentiated	K1-GFP+CD41-	0.00138625		0.0132423
	differentiated	K2-GFP+CD41+	0.0751804		1.10972
	non-differentiated	K2-GFP+CD41-	0.000318129		0.0138133
	differentiated	K3-GFP+CD41+	0.117881		1.0674
	non-differentiated	K3-GFP+CD41-	0.000290575		0.0106707
	differentiated	K4-GFP+CD41+	0.0891266		2.66882
	non-differentiated	K4-GFP+CD41-	0.00290268		0.015027
	differentiated	K5-GFP+CD41+	0.0279037		0.651528
	non-differentiated	K5-GFP+CD41-	0.000201672		0.0135685

## Sheet: 4b
Figure 4b
		Hoxa7-TPO-platelets (x10E3/ul)					Hoxa7-TPO RBCs (x10E6/ul)
		d7	d14	d42			d7	d14	d42
		10.03	0.16644	0			0.0065835	0.1266	0.048708
		25.96	0.038632	0			0.589584	1.0812	0.251758
		172.36	0.1188	0			0.542186	2.4885	1.1857
		163.744	0.08487	0.0159201			0.175788	2.1042	0.70635
		47.736	0.14186	0.0334096			0.29141	1.3755	0.57885

## Sheet: 4f
Figure 4f
	Hoxa7-TPO-WBC (x10E3/ul)					Hoxa7-B8-FL WBC (x10E3/ul)
	17.44	26	30.3	22.44	30.9	1068.48	825.3	762.6

## Sheet: 4g
Figure 4g
		Hoxa7-TPO-platelets (x10E3/ul)
		d7	d14	d42
		2.538	0.0121396	0
		1.872	0.0185976	0.007998
		15.08	0.0149796	0.0148665
		7.6608	0.0103428	0.008658
		3.2204	0.0095264	0.0214136
		30.226	0.0239382	0.0093272
		129.228	0.10881	0.0341744
		27.456	0.0219652	0.0115818
		59.13	0.05586	0.0344576
		56.232	0.09384	0
		96.135	0.08417	0
		33.462	0.09696	0.0074638
		13.502	0.08712	0.007668
		70.97	0.13283	0.0108323
		4.1008	0.0325854	0.0103356

## Sheet: 4h
Figure 4h		Subclone transplantation
		Hoxa7-TPO-RBCs (x10E6/ul)
		one week	two weeks	6 weeks
		0.462476	0.553482	0.173362
		0.429383	0.364562	0.067311
		0.302584	0.437962	0.141696
		0.506538	0.346104	0.078108
		0.416108	0.73313	0.192589
		0.396511	1.62032	0.617392
		0.366034	0.680832	0.19925
		0.203856	0.34496	0.072459
		0.649152	1.53888	0.21289
		0.590875	1.4457	0.44016
		0.443525	1.22748	0.238425
		0.65934	1.11024	0.297
		0.011609	0.0068728	0.001014
		0.16171	0.80444	0.328104
		0.0017736	0.019944	0.0046587

## Sheet: 5b
Figure 5b
				GFP+		GFP-
ccollagen				loss of GFP+(%)		loss of GFP-(%)
2 ug/ml	collagen			2 ug/ml		2 ug/ml
	mouse1			23.9756		52.5091
	mouse2			64.3736		86.6755
	mouse3			46.5061		83.0161
	average			44.9518		74.0669
	STDEV			20.2438		18.7591

## Sheet: 5f
figure 5f
	Non-treated moue						WT BM only
Time	Total CD41:	BLUE					time	Total CD41:	BLUE									Hoxa7 GFP :	GREEN
00:00.0							00:00.0		1
00:01.2		2.28	1.56				00:01.2	5.83	1.49
00:02.3		40.32	19.2	0.85	7.25		00:02.3	4.55	2.42			6.54			16.64	4.55		1.71	17.49		5.12
00:03.5	1.42	33.07	18.2		5.48		00:03.5	4.2		6.9		4.34		4.34	27.8	72.75		14.93	17.64	32.71	10.6
00:04.6	3.34	42.81	19.27	5.05	6.26		00:04.6	5.62				15.72		22.97	29.58	77.37		22.61	15.15	48.71	7.82
00:05.8	3.27	46.08	17.92	7.68	5.12		00:05.8	7.18			1.07	23.96		44.59	28.09	89.24		36.55	16	52.27	8.18
00:07.0	3.2	39.96	17.78	10.95	4.62		00:06.9	7.54		7.68	0.92	24.32		32.43	27.66	100.62		30.36	15.93	58.67	8.18
00:08.1	3.2	43.09	17.85	11.09	4.98		00:08.1	8.25		6.9		23.54		21.62	31.22	83.06		26.74	14.93	53.62	9.32
00:09.2	3.34	43.52	21.76	14.93	4.55		00:09.2	8.11		12.02		20.91		52.48	36.41	88.75		28.02	16.28	63.72	10.1
00:10.4	9.24	51.77	21.33	9.81	4.48		00:10.4	11.09		21.83		19.13		46.86	36.34	90.38		19.84	24.75	79.57	9.74
00:11.5	8.96	47.36	20.48	10.6	4.84		00:11.5	8.53	17.85	20.05	1.64	20.84		48	37.33	90.74		18.77	41.24	98.42	8.82
00:12.7	8.46	45.16	19.7	10.1	8.32		00:12.6	12.8	17.21	12.66	1.85	20.69		66.2	38.83	97.99		18.7	49.14	105.03	11.88
00:13.8	8.68	46.15	20.62	4.76	8.39		00:13.8	5.4	15.36	11.16	1.85	25.32		66.56	42.17	161.78		23.75	48.36	128.85	12.59
00:15.0	8.75	46.51	25.81	4.69	17.64		00:15.0	10.95	14.22	11.24	1.56	4.62		73.17	41.46	156.16		24.11	47.43	112.36	12.37
00:16.1	7.75	46.01	33.85	4.62	16.57		00:16.1	11.38	13.23	10.88	1.07	23.68		85.33	43.95	166.19		29.72	46.36	121.88	10.6
00:17.3	7.32	15.43	33.99	4.27	16.28		00:17.2	14.79	14.08	11.38	2.49	16		104.32	46.86	178.7		78.58	53.76	152.68	11.66
00:18.4	7.68	60.09	36.84	5.12	15.93		00:18.4	15.15	18.77	11.24	1.56	38.19		121.39	45.58	172.02		95.57	114.56	175.64	16
00:19.6	8.53	65.71	52.41		19.56		00:19.6	13.16	19.7	10.67	1.07	38.83		124.16	45.23	190.15		83.27	45.16	177.56	11.66
00:20.7	8.46	63.5	53.97	8.18	15.64		00:20.7		23.61	11.24	0.85	39.89		136.25	43.95	56.75		93.51	43.88	195.41	14.08
00:21.9	8.89	65.49	48.64	16.64	15.22		00:21.9	16.92	19.98	10.31	0.92	43.73		151.96	47	123.52		78.51	41.24	243.7	13.37
00:23.0	9.32	73.32	47.08	22.47	16.64		00:23.0	18.92	17.49	16.07	1.42	45.44		178.42	45.58	115.91		79.43	59.38	241.07	14.29
00:24.2	9.6	72.68	51.63	19.56	16		00:24.2	17.07	22.83	17.14		43.88		196.98	44.02	100.76		89.17	47.93	300.73	18.28
00:25.4	11.24	71.4	59.95	12.59	16.64		00:25.3	18.77	24.96	17.28	0.85	44.59		299.09	43.73	114.42		102.68	44.59	305.71	18.92
00:26.5	10.81	71.4	59.52	14.65	16.85		00:26.5	18.92	25.74	15.57		50.84		295.96	47.43	116.76		106.24	58.31	316.44	15.57
00:27.6	9.96	71.89	58.38	13.44	15.79		00:27.6	17.21	26.38	17.49		48.85		296.82	47.5	115.41		92.73	61.16	323.41	17.78
00:28.8	10.45	69.48	56.6	14.15	15.5		00:28.8	1.14	24.46	17.21		48.78		299.73	47.43	113.71		94.51	46.93	324.05	17.42
00:29.9	13.08	67.48	56.6	14.36	15.22		00:29.9	1	23.82	17.28		49.49		304.78	47.93	126.44		88.82	44.3	338.2	19.13
00:31.1	14.15	65.42	56.11	14.65	15.86		00:31.0	4.2	25.32	16.64	2.13	49.21		302.22	50.13	123.02		91.52	49.99	350.29	16.92
00:32.2	9.46	63	59.38	18.49	22.54		00:32.2	19.27	24.32	16.57	3.84	53.76		303.86	47.36	123.8		94.08	49.85	307.91	17.92
00:33.3	16.14	65.56	61.23	25.6	26.88		00:33.3	22.54	23.61	16.57	3.06	47		296.6	49.14	108.52		78.79	46.44	318.01	17.35
00:34.5		66.35	63.29	24.68	21.55		00:34.5	21.26	23.11	16.07	2.84	51.56		305.64	47.64	120.82		94.01	50.42	312.53	18.84
00:35.6	19.27	68.34	63.36	23.4	21.26		00:35.7	22.83	22.9	15.5	4.05	45.87		304.14	47.86	108.94		97.21	49.64	328.04	24.68
00:36.8	16.92	64.71	71.04	27.66	22.33		00:36.8	22.97	24.04	15.29	4.55	44.8		307.48	50.7	111.72		95.36	55.89	328.04	24.53
00:37.9	22.19	64.64	72.46	35.56	22.54		00:37.9	21.62	24.25	15.36	3.48	45.65		319.72	49.28	116.62		95.08	85.69	324.84	23.32
00:39.1	22.54	65.56	80.28	33.85	21.33		00:39.1	25.03	25.39	14.93	6.12	47.29		326.33	48.64	135.82		85.76	68.27	329.24	23.4
00:40.2	20.62	65.85	87.89	33.49	22.97		00:40.2	24.25	24.75	19.13	8.46	44.3		334.15	50.92	133.05		30.36	75.02	336.07	23.32
00:41.4		64.43	84.69	34.28	23.61		00:41.4	24.46	27.73	29.87	8.75	45.51		332.8	52.91	121.88		10.24	36.55	328.6	23.47
00:42.5	22.33	62.29	89.1	32.43	24.96		00:42.5	33.49	27.95	27.45	9.74	45.72		352.78	52.41	139.73		126.93	72.25	330.03	26.03
00:43.7	19.7	60.87	90.95	33.64	14.72		00:43.6	37.76	29.37	15.79	9.53	45.58		346.17	49.71	127.72		179.98	52.2	322.84	24.68
00:44.8	18.84	61.16	91.45	33.78	14.36		00:44.8	38.19	29.3	22.47	8.89	45.3		348.73	51.34	139.31		151.32	78.72	324.62	26.52
00:45.9	27.31	60.73	95.57	31.64	13.87		00:45.9	36.2	27.59	30.22	12.87	45.16		333.87	53.05	156.44		127.57	71.54	317.16	26.17
00:47.1	27.95	59.45	89.67	31.72	13.8		00:47.1	38.4	27.66	29.58	12.37	45.51		344.82	54.9	138.88		120.96	69.55	320.78	25.32
00:48.2	28.66	60.23	88.46	31.15	14.58		00:48.2	38.33	28.16	29.16	16.14	45.08		323.27	54.54	143.36		121.17	71.82	309.33	20.69
00:49.4	31.08	60.44	89.81	30.86	14.29		00:49.3	38.68	29.16	36.2	12.87	46.29		333.65	52.76	144.5		125.51	77.87	309.55	12.59
00:50.5	30.51	59.88	92.94	33	13.94		00:50.5	36.76	27.38	36.98	12.94	46.36		338.56	49.07	131.84		126.86	88.82	324.98	18.13
00:51.6	30.44	60.16	92.23	32	14.01		00:51.6	38.83	28.23	37.9	7.96	46.86		346.1	58.24	128		118.33	127.36	323.27	25.17
00:52.8	29.3	60.37	91.31	32.57	33.56		00:52.8	39.25	25.32	39.18	18.99	37.4		342.83	56.53	134.4		119.82	101.55	324.48	23.4
00:54.0	29.37	59.24	91.24	32.57	19.06		00:53.9	39.25	29.44	38.76	15.43	53.05		359.11	36.62	134.26		112.64	143.43	327.96	24.46
00:55.1	32.57	57.53	90.6	32.64	17.07		00:55.0	38.19	28.52	38.12	17.42	42.17		356.27	57.03	140.44		112.92	104.46	337.49	25.03
00:56.3	33.49	50.49	88.04	31	16.14		00:56.2	39.82	28.59	39.11	14.44	43.52		369.42	58.74	138.74		111.86	102.61	319.43	25.17
00:57.4	41.74	73.24	95.79	30.72	14.65		00:57.3	42.81	30.58	38.12	13.01	47.22		339.13	61.16	132.27		110.36	112.71	319.86	23.89
00:58.5	41.24	95.93	98.92	29.16	24.25		00:58.5	41.17	28.44	37.76	12.23	46.01		337.21	59.95	133.55		118.04	115.2	327.47	23.75
00:59.7	39.4	76.66	100.2	28.23	16.78		00:59.6	46.58	33.78	51.41	13.87	44.87		340.84	61.44	129.71		115.41	129.56	320.14	28.23
01:00.8	37.19	59.02	99.27	30.36	15.86		01:00.8	44.3	33	48.71	13.08	50.2		334.08	63	129.92		92.87	129.07	320.85	46.93
01:02.0	40.68	91.38	98.7	31.22	14.15		01:02.0	48.43	36.84	51.56	13.51	49.28		327.54	61.87	129.49		96.85	150.12	324.55	43.8
01:03.1	38.61	92.23	99.2	31.36	21.05		01:03.1	53.55	32.57	51.06	12.73	58.31		339.48	65.14	132.62		188.94	144.85	341.76	48.71
01:04.3	39.32	93.16	102.04	28.16	25.1		01:04.3	49.92	33.64	53.97	12.37	55.75		346.45	65.64	132.62		220.66	140.66	335.36	46.36
01:05.4	40.75	92.66	99.06	29.94	34.77		01:05.4	55.11	33.42	57.24	12.44	55.89		347.59	60.09	135.75		176.78	140.09	338.06	49.99
01:06.6	40.11	91.02	102.12	33.42	14.29		01:06.5	50.84	32.64	43.88	14.15	57.24		345.32	56.18	134.54		223.5	139.73	326.12	69.48
01:07.7	40.82	92.16	101.12	28.8	14.01		01:07.7	54.4	34.42	58.31	10.81	54.68		355.2	50.56	132.41		231.75	138.74	335.22	63.15
01:08.8	41.39	92.02	99.7	39.18	13.44		01:08.9	57.1	33.07	57.39	14.79	56.11		370.56	56.96	133.76		233.96	136.25	320.92	57.03
01:10.0	41.1	89.96	98.84	33.56	14.22		01:10.0	58.38	32.43	61.65	18.99	54.97		347.8	65.14	130.7		250.24	140.37	327.32	56.18
01:11.1	40.18	90.67	97.85	33.85	14.22		01:11.1	54.04	37.69	71.68	18.49	55.47		363.02	71.75	137.1		256.14	140.59	328.04	47.93
01:12.2	40.82	89.53	100.84	33.99	14.58		01:12.3	54.9	33.71	62.86	19.56	55.47		367.93	74.74	132.76		261.69	140.8	330.74	63.57
01:13.4	41.03	90.74	102.9	40.04	14.58		01:13.4	55.68	32.28	63.79	20.62	53.48		350.15	70.4	132.91		256.07	137.17	329.17	82.84
01:14.5	40.39	89.88	104.25	41.53	13.37		01:14.6	57.24	30.86	63.5	21.33	54.4		354.2	68.69	137.6		256.78	138.38	322.77	109.37
01:15.7	39.18	89.17	100.2	49	13.8		01:15.7	57.46	32.64	62.86	21.48	54.83		365.44	59.59	133.4		272.85	138.31	321.42	98.13
01:16.8	40.32	91.45	100.55	52.76	13.94		01:16.8	56.6	33.78	63.08	21.83	54.47		345.6	55.32	128.28		278.19	138.6	307.41	87.54
01:17.9	44.8	89.24	95.79	54.19	13.8		01:18.0	61.08	31.43	66.28	21.19	55.82		336.5	66.84	132.41		286.65	139.24	329.67	125.44
01:19.0	49.85	88.25	106.95	50.92	14.51		01:19.1	57.81	32.28	64.5	21.83	54.12		350.29	88.39	152.46		293.97	141.3	333.94	120.96
01:20.2	54.4	86.9	115.7	49.28	14.58		01:20.3	58.81	32.5	76.16	21.26	53.97		338.06	76.23	130.77		283.66	140.44	339.98	104.46
01:21.3	47.43	88.18	115.77	49.28	14.22		01:21.5	59.95	32.71	75.52	21.33	55.96		329.6	83.13	150.26		299.95	139.38	341.83	125.65
01:22.5	47.36	90.45	116.12	49.85	14.29		01:22.6	63	32.92	76.87	21.83	54.97		342.61	81.35	150.83		282.74	139.02	325.69	127.5
01:23.7	46.22	87.11	113.99	50.63	13.8		01:23.8	63.57	33.14	77.51	20.27	53.33		334.08	83.84	147.84		292.98	149.12	261.33	117.76
01:24.8	48.07	84.12	112.5	50.49	20.05		01:24.9	64.43	33.14	80.43	20.98	54.12		299.88	86.19	145.71		294.04	143.79	264.53	117.33
01:26.0	46.36	86.33	110.86	55.11	13.72		01:26.1	71.18	33.21	80.78	17.42	57.67		102.33	87.04	147.34		299.31	151.61	111.64	111.15
01:27.1	45.72	86.76	108.52	35.63	14.15		01:27.2	75.02	33.99	76.87	3.63	52.91		275.77	89.1	144.28		300.8	166.4	280.25	119.04
01:28.3	53.26	89.39	107.66	18.84	14.22		01:28.3	73.46	32.71	77.08	26.67	65.71		286.51	93.37	150.04		294.76	152.39	322.56	118.4
01:29.4	53.76	87.61	107.31	9.88	14.36		01:29.5	79.22	34.06	79.5	25.53	51.84		283.8	88.53	150.4		302.93	153.88	327.11	115.34
01:30.5	52.98	84.55	109.94	65.92	14.79		01:30.6	74.74	32.21	79.08	24.68	52.12		299.45	95.22	152.32		195.48	154.38	307.34	115.34
01:31.7	52.27	83.91	110.15	71.47	25.67		01:31.8	72.75	32.57	81	23.68	52.12		268.02	94.72	155.31		384.92	152.18	347.52	114.2
01:32.8	52.55	84.62	108.59	66.13	14.86		01:33.0	75.38	35.2	75.8	24.04	51.84		329.32	95.72	154.74		404.98	154.24	344.32	114.13
01:34.0	52.84	81.42	109.44	64.71	20.34		01:34.1	72.89	32.71	75.45	24.04	51.84		332.37	100.34	153.53		407.68	150.97	337.56	121.88
01:35.1	57.39	79.93	108.23	61.51	19.13		01:35.3	73.39	32.36	75.38	23.47	52.27		337.64	97.99	129.07		401.56	148.2	324.76	120.68
01:36.2	57.46	76.44	105.24	61.58	17.28		01:36.4	70.4	41.39	76.59	24.11	51.2		339.13	97.14	148.2		414.08	154.31	344.25	138.74
01:37.4	55.68	60.44	105.39	39.25	28.73		01:37.6	73.96	37.62	74.88	23.96	49.85		344.46	106.52	147.91		444.52	168.39	332.94	144.07
01:38.5	56.32	96.92	102.61	66.49	39.25		01:38.7	63.43	37.19	71.47	24.82	52.62		330.95	116.27	156.52		424.68	161.42	327.18	137.32
01:39.7	59.88	93.16	103.75	68.05	33.64		01:39.9	64.71	52.12	71.25	24.75	48.85		321.85	121.88	129.85		440.89	160.5	335.64	153.67
01:40.8	60.23	93.58	102.54	59.88	41.67		01:41.0	64.5	33.71	70.61	24.75	49.99		337.14	126.15	169.1		448.64	168.89	326.4	155.95
01:42.0	62.86	94.72	102.97	55.54	44.16		01:42.2	72.18	32	76.02	24.18	48.21		327.89	128.71	169.96		452.27	169.46	324.27	157.51
01:43.1	63.5	93.87	103.68	51.7	41.17		01:43.3	71.04	33.35	69.69	24.68	47.36		330.88	133.83	178.63		448	161.71	324.12	159.22
01:44.3	62.36	94.01	104.46	44.59	41.1		01:44.5	69.19	32.5	70.47	24.32	47.64		332.94	129.35	176.64		464.14	162.42	333.01	164.05
01:45.5	61.37	93.44	103.18	71.61	51.06		01:45.6	69.55	32.5	69.12	25.81	47.29		330.52	134.54	180.69		465.78	158.36	329.03	169.88
01:46.6	71.54	93.3	108.8	85.19	42.6		01:46.7	70.68	32.21	68.76	23.89	45.8		328.89	140.94	177.85		461.8	170.74	326.47	174.65
01:47.8	68.41	93.51	104.39	75.66	51.06		01:47.9	68.05	29.8	68.34	23.47	44.52		333.87	147.98	179.41		463.29	164.84	335	176.92
01:48.9	67.48	93.08	102.54	73.24	50.06		01:49.0	45.87	33.07	65.42	23.18	46.01		348.37	146.92	188.23		484.91	177.07	335.08	177.56
01:50.0	65.49	93.44	96	72.96	51.06		01:50.1	83.27	31.57	73.24	22.76	43.09		334.65	150.4	188.02		476.09	173.87	344.89	179.13
01:51.2	67.06	93.51	96.36	69.76	54.33		01:51.3	97.99	31.72	69.76	22.61	44.44		345.81	157.87	191.5		486.47	188.94	342.9	182.76
01:52.4	101.9	92.16	94.29	88.82	48		01:52.4	102.47	37.26	69.62	22.26	44.02		343.32	155.95	189.01		511.57	221.87	345.74	180.12
01:53.5	47.79	91.24	108.73	90.38	43.45		01:53.6	102.97	37.19	70.04	22.04	44.87		341.76	172.87	190.29		488.75	197.4	333.44	192.5
01:54.6	96.92	92.23	120.82	90.52	52.05		01:54.7	106.74	36.05	69.83	22.04	45.58		347.16	178.84	186.45		482.92	206.44	341.05	195.77
01:55.8	157.08	92.09	119.18	89.88	43.73		01:55.9	107.02	36.41	68.55	20.98	45.37		367.43	188.8	187.52		482.2	204.09	343.04	193.56
01:56.9	125.3	92.52	121.39	93.23	44.37		01:57.0	109.44	33.64	69.48	20.55	45.8		370.13	182.12	186.24		493.94	205.23	353.99	195.48
01:58.1	125.58	91.73	105.67	92.37	45.72		01:58.1	107.95	39.61	69.26	20.98	45.16		350.65	187.59	186.81		477.72	204.59	337	194.56
01:59.2	129.07	90.95	105.24	92.73	45.51		01:59.3	105.81	37.48	68.98	22.12	47.36		341.4	189.23	187.66		471.25	207.64	343.32	195.7
02:00.4	123.02	91.09	98.84	92.09	45.37		02:00.4	104.82	38.47	68.76	25.03	44.16		347.31	199.32	191.15		488.89	206.29	340.69	196.76
02:01.5	126.29	90.45	97.99	91.24	36.05		02:01.6	106.38	37.4	68.84	24.53	45.3		346.17	203.09	186.52		499.77	206.15	347.52	198.26
02:02.7	125.8	90.81	97.21	89.88	36.62		02:02.7	107.95	36.62	68.05	25.88	45.23		345.24	204.02	185.53		475.66	206.58	351.79	201.74
02:03.8	113.78	90.6	95.79	88.96	25.81		02:03.9	108.02	36.98	68.12	25.67	45.65		333.08	204.37	187.8		429.65	204.3	344.32	198.61
02:04.9	115.13	91.8	94.72	87.96	32.21		02:05.0	112.28	34.06	67.84	26.45	44.23		340.91	204.52	191.64		392.82	201.88	358.04	200.46
02:06.1	127.36	91.02	95.57	87.96	39.11		02:06.2	111.15	34.7	69.33	25.17	47.64		328.68	209.07	191.5		501.55	208.14	370.56	201.03
02:07.3	119.68	91.24	97.35	87.89	19.13		02:07.3	107.8	35.06	67.77	19.13	41.53		324.84	209.71	185.6		495.22	205.58	349.23	208.36
02:08.4	106.67	90.74	100.69	86.68	27.31		02:08.4	109.37	34.28	71.47	7.47	44.59		330.24	212.48	188.23		465.92	208.43	358.12	207.29
02:09.6	123.09	90.1	102.26	87.75	20.41		02:09.6	116.27	32.78	68.98	26.1	49.92		336.21	208.43	187.09		435.48	198.19	356.98	203.66
02:10.7	131.63	88.25	110.01	88.32	20.34		02:10.8	112.21	32.5	68.76	26.6	49.07		332.87	208.78	191		505.03	197.97	355.48	202.81
02:11.9	127.86	85.83	110.29	88.18	20.2		02:11.9	114.63	32.64	66.42	23.68	49.56		340.91	211.56	194.7		483.77	194.63	371.27	208.43
02:13.0	126.15	86.47	115.63	88.11	23.47		02:13.0	118.47	34.13	66.06	25.39	50.42		375.96	213.05	195.13		478.58	202.52	367.64	223.15
02:14.2	120.46	86.97	119.25	87.32	23.61		02:14.2	121.24	33	65.78	24.39	48.5		358.54	216.89	195.77		475.38	198.33	372.48	223.15
02:15.3	111.08	85.19	120.82	88.18	32.43		02:15.3	123.73	32.36	64.5	25.17	48.92		362.24	217.24	196.62		479.22	198.04	377.46	225.92
02:16.5	98.99	87.11	120.04	88.68	26.03		02:16.5	120.25	33.07	64	24.68	49		373.9	221.8	191.5		483.84	194.92	399.72	225.07
02:17.6	113.28	87.82	119.32	92.73	26.03		02:17.6	120.11	32.57	63.72	26.03	49.92		371.63	218.31	189.58		490.38	196.41	396.8	228.27
02:18.8	115.84	87.68	121.96	93.58	25.24		02:18.8	121.6	30.65	63.36	25.03	47.86		377.81	221.72	191.29		488.53	201.03	390.9	228.27

[truncated: 12 more sheets: 5g, 6d, 7f, 8a, 8c, Fig S1a, Fig S3a, Fig S6, Fig S7, Fig S8b, Fig S8c, Fig S10]
